# Supplementary material for: High morphological disparity in a bizarre Paleocene fauna of predatory freshwater reptiles
Source: BMC Ecol Evol. 2022 Mar 21;22:34. doi: 10.1186/s12862-022-01985-z (PMC8935759; doi:10.1186/s12862-022-01985-z)
Supplement: Supplementary file 2 — Additional file 2. Supplementary phylogenetic data. [file 12862_2022_1985_MOESM2_ESM.zip]

Archive with 25 entries (22 files):
- phylogeny/
- __MACOSX/._phylogeny
- phylogeny/.DS_Store
- __MACOSX/phylogeny/._.DS_Store
- phylogeny/parsimony/
- __MACOSX/phylogeny/._parsimony
- phylogeny/Bayesian/
- __MACOSX/phylogeny/._Bayesian
- phylogeny/parsimony/.DS_Store
- __MACOSX/phylogeny/parsimony/._.DS_Store
- phylogeny/parsimony/nelsen_choristodere.tre
- __MACOSX/phylogeny/parsimony/._nelsen_choristodere.tre
- phylogeny/parsimony/choristodere.boots.tre
- __MACOSX/phylogeny/parsimony/._choristodere.boots.tre
- phylogeny/parsimony/choristodere.tnt
- __MACOSX/phylogeny/parsimony/._choristodere.tnt
- phylogeny/Bayesian/.DS_Store
- __MACOSX/phylogeny/Bayesian/._.DS_Store
- phylogeny/Bayesian/choristodere.log
- phylogeny/Bayesian/Choristodere_run.xml
- __MACOSX/phylogeny/Bayesian/._Choristodere_run.xml
- phylogeny/Bayesian/Choristodere_run.xml.state
- phylogeny/Bayesian/choristodere.trees
- phylogeny/Bayesian/MCC_Choristodere.tre
- __MACOSX/phylogeny/Bayesian/._MCC_Choristodere.tre
