# Supplementary material for: High morphological disparity in a bizarre Paleocene fauna of predatory freshwater reptiles
Source: BMC Ecol Evol. 2022 Mar 21;22:34. doi: 10.1186/s12862-022-01985-z (PMC8935759; doi:10.1186/s12862-022-01985-z)
Supplement: Supplementary file 2 — Additional file 2. Supplementary phylogenetic data. [file 12862_2022_1985_MOESM2_ESM.zip › phylogeny/parsimony/nelsen_choristodere.tre]

#NEXUS
begin taxa;
	dimensions ntax=32;
	taxlabels
	Araeoscelis
	Champs_albertensis[&!name="Champsosaurus albertensis"]
	Champsosaurus_gigas[&!name="Champsosaurus gigas"]
	Champsosaurus_norelli[&!name="Champsosaurus norelli"]
	Coeruleodraco_jurassicus[&!name="Coeruleodraco jurassicus"]
	Cteniogenys
	Gephyrosaurus
	H__IVPP_11075[&!name="Hyphalosaurus lingyuanensis"]
	H__IVPP_14560[&!name="Hyphalosaurus sp."]
	Heishanosaurus
	Ik__IVPP13283[&!name="Ikechosaurus pijiagouensis"]
	Ik__IVPP9611_3[&!name="Ikechosaurus sunailinae"]
	Keichousaurus
	Khurendukuhosaurus[&!name="Khurendukuhosaurus orlovi"]
	Kosmodraco_dakotensis[&!name="Kosmodraco dakotensis"]
	Kosmodraco_magnicornis[&!name="Kosmodraco magnicornis"]
	L_dvoraki[&!name="Lazarussuchus dvoraki"]
	L_inexpectatus[&!name="Lazarussuchus inexpectatus"]
	'Lazarussuchus_sp.'[&!name="Lazarussuchus sp."]
	M__BMNHC073[&!name="Monjurosuchus sp."]
	M__DR003[&!name="Monjurosuchus splendens"]
	Mesosuchus
	Nothosaurus
	Petrolacosaurus
	Ph__LMPC021
	Ph__PKUP_2001
	Prolacerta
	Shokawa[&!name="Shokawa ikoi"]
	Simoedosaurus_lemoniei[&!name="Simoedosaurus lemoniei"]
	Tch__IGM1_8[&!name="Tchoiria klauseni"]
	Tch__PIN3386_1[&!name="Tchoiria namsari"]
	Youngina
;
end;

begin trees;
	tree tnt_1 = [&U] (Youngina,(Prolacerta,((Petrolacosaurus,Araeoscelis),(Gephyrosaurus,(Mesosuchus,((Nothosaurus,Keichousaurus),(Cteniogenys,(((Ik__IVPP9611_3,(Ik__IVPP13283,(Champsosaurus_norelli,(Champs_albertensis,Champsosaurus_gigas)))),((Simoedosaurus_lemoniei,(Kosmodraco_dakotensis,Kosmodraco_magnicornis)),(Tch__IGM1_8,Tch__PIN3386_1))),(((M__DR003,(M__BMNHC073,(Ph__PKUP_2001,Ph__LMPC021))),((Khurendukuhosaurus,(H__IVPP_14560,(H__IVPP_11075,Shokawa))),(L_dvoraki,(L_inexpectatus,'Lazarussuchus_sp.')))),(Coeruleodraco_jurassicus,Heishanosaurus))))))))));
	tree tnt_2 = [&U] (Youngina,(Prolacerta,((Petrolacosaurus,Araeoscelis),(Gephyrosaurus,(Mesosuchus,((Nothosaurus,Keichousaurus),(Cteniogenys,(Coeruleodraco_jurassicus,(Heishanosaurus,(((Ik__IVPP9611_3,(Ik__IVPP13283,(Champsosaurus_norelli,(Champs_albertensis,Champsosaurus_gigas)))),(Tch__PIN3386_1,(Tch__IGM1_8,(Simoedosaurus_lemoniei,(Kosmodraco_dakotensis,Kosmodraco_magnicornis))))),((M__BMNHC073,(M__DR003,(Ph__PKUP_2001,Ph__LMPC021))),((Khurendukuhosaurus,(H__IVPP_14560,(H__IVPP_11075,Shokawa))),(L_dvoraki,(L_inexpectatus,'Lazarussuchus_sp.'))))))))))))));
	tree tnt_3 = [&U] (Youngina,(Prolacerta,((Petrolacosaurus,Araeoscelis),(Gephyrosaurus,(Mesosuchus,((Nothosaurus,Keichousaurus),(Cteniogenys,(((Ik__IVPP9611_3,(Ik__IVPP13283,(Champsosaurus_norelli,(Champs_albertensis,Champsosaurus_gigas)))),(Tch__PIN3386_1,(Tch__IGM1_8,(Simoedosaurus_lemoniei,(Kosmodraco_dakotensis,Kosmodraco_magnicornis))))),(Coeruleodraco_jurassicus,(Heishanosaurus,((M__DR003,(M__BMNHC073,(Ph__PKUP_2001,Ph__LMPC021))),((Khurendukuhosaurus,(H__IVPP_14560,(H__IVPP_11075,Shokawa))),(L_dvoraki,(L_inexpectatus,'Lazarussuchus_sp.'))))))))))))));
	tree tnt_4 = [&U] (Youngina,(Prolacerta,((Petrolacosaurus,Araeoscelis),(Gephyrosaurus,(Mesosuchus,((Nothosaurus,Keichousaurus),(Cteniogenys,((Ik__IVPP13283,(Ik__IVPP9611_3,((Champsosaurus_norelli,(Champs_albertensis,Champsosaurus_gigas)),((Simoedosaurus_lemoniei,(Kosmodraco_dakotensis,Kosmodraco_magnicornis)),(Tch__IGM1_8,Tch__PIN3386_1))))),(Coeruleodraco_jurassicus,(Heishanosaurus,((M__BMNHC073,(M__DR003,(Ph__PKUP_2001,Ph__LMPC021))),((Khurendukuhosaurus,(H__IVPP_14560,(H__IVPP_11075,Shokawa))),(L_dvoraki,(L_inexpectatus,'Lazarussuchus_sp.'))))))))))))));
	tree tnt_5 = [&U] (Youngina,(Prolacerta,((Petrolacosaurus,Araeoscelis),(Gephyrosaurus,(Mesosuchus,((Nothosaurus,Keichousaurus),(Cteniogenys,(Coeruleodraco_jurassicus,Heishanosaurus,(Ik__IVPP9611_3,Ik__IVPP13283,(Champs_albertensis,Champsosaurus_gigas,Champsosaurus_norelli),(Tch__IGM1_8,Tch__PIN3386_1,(Simoedosaurus_lemoniei,(Kosmodraco_dakotensis,Kosmodraco_magnicornis)))),((M__DR003,M__BMNHC073,(Ph__PKUP_2001[&!name="Philydrosaurus proseilus"],Ph__LMPC021[&!name="Philydrosaurus proseilus"])[&!collapse={"collapsed",1.0},!name="Philydrosaurus proseilus"]),((H__IVPP_14560,Khurendukuhosaurus,(H__IVPP_11075,Shokawa)),(L_inexpectatus,L_dvoraki,'Lazarussuchus_sp.')))))))))));
end;

begin figtree;
	set appearance.backgroundColorAttribute="Default";
	set appearance.backgroundColour=#ffffff;
	set appearance.branchColorAttribute="User selection";
	set appearance.branchColorGradient=false;
	set appearance.branchLineWidth=4.0;
	set appearance.branchMinLineWidth=0.0;
	set appearance.branchWidthAttribute="Fixed";
	set appearance.foregroundColour=#000000;
	set appearance.hilightingGradient=false;
	set appearance.selectionColour=#2d3680;
	set branchLabels.colorAttribute="User selection";
	set branchLabels.displayAttribute="Branch times";
	set branchLabels.fontName="sansserif";
	set branchLabels.fontSize=8;
	set branchLabels.fontStyle=0;
	set branchLabels.isShown=false;
	set branchLabels.significantDigits=4;
	set layout.expansion=723;
	set layout.layoutType="RECTILINEAR";
	set layout.zoom=0;
	set legend.attribute=null;
	set legend.fontSize=10.0;
	set legend.isShown=false;
	set legend.significantDigits=4;
	set nodeBars.barWidth=4.0;
	set nodeBars.displayAttribute=null;
	set nodeBars.isShown=false;
	set nodeLabels.colorAttribute="User selection";
	set nodeLabels.displayAttribute="Node ages";
	set nodeLabels.fontName="sansserif";
	set nodeLabels.fontSize=8;
	set nodeLabels.fontStyle=0;
	set nodeLabels.isShown=false;
	set nodeLabels.significantDigits=4;
	set nodeShapeExternal.colourAttribute="User selection";
	set nodeShapeExternal.isShown=false;
	set nodeShapeExternal.minSize=10.0;
	set nodeShapeExternal.scaleType=Width;
	set nodeShapeExternal.shapeType=Circle;
	set nodeShapeExternal.size=4.0;
	set nodeShapeExternal.sizeAttribute="Fixed";
	set nodeShapeInternal.colourAttribute="User selection";
	set nodeShapeInternal.isShown=false;
	set nodeShapeInternal.minSize=10.0;
	set nodeShapeInternal.scaleType=Width;
	set nodeShapeInternal.shapeType=Circle;
	set nodeShapeInternal.size=4.0;
	set nodeShapeInternal.sizeAttribute="Fixed";
	set polarLayout.alignTipLabels=false;
	set polarLayout.angularRange=0;
	set polarLayout.rootAngle=0;
	set polarLayout.rootLength=100;
	set polarLayout.showRoot=true;
	set radialLayout.spread=0.0;
	set rectilinearLayout.alignTipLabels=false;
	set rectilinearLayout.curvature=0;
	set rectilinearLayout.rootLength=100;
	set scale.offsetAge=0.0;
	set scale.rootAge=1.0;
	set scale.scaleFactor=1.0;
	set scale.scaleRoot=false;
	set scaleAxis.automaticScale=true;
	set scaleAxis.fontSize=8.0;
	set scaleAxis.isShown=false;
	set scaleAxis.lineWidth=1.0;
	set scaleAxis.majorTicks=1.0;
	set scaleAxis.minorTicks=0.5;
	set scaleAxis.origin=0.0;
	set scaleAxis.reverseAxis=false;
	set scaleAxis.showGrid=true;
	set scaleBar.automaticScale=true;
	set scaleBar.fontSize=10.0;
	set scaleBar.isShown=false;
	set scaleBar.lineWidth=1.0;
	set scaleBar.scaleRange=2.0;
	set tipLabels.colorAttribute="User selection";
	set tipLabels.displayAttribute="Names";
	set tipLabels.fontName=".AppleSystemUIFont";
	set tipLabels.fontSize=22;
	set tipLabels.fontStyle=2;
	set tipLabels.isShown=true;
	set tipLabels.significantDigits=4;
	set trees.order=true;
	set trees.orderType="decreasing";
	set trees.rooting=false;
	set trees.rootingType="User Selection";
	set trees.transform=true;
	set trees.transformType="equal";
end;
