# Supplementary material for: High morphological disparity in a bizarre Paleocene fauna of predatory freshwater reptiles
Source: BMC Ecol Evol. 2022 Mar 21;22:34. doi: 10.1186/s12862-022-01985-z (PMC8935759; doi:10.1186/s12862-022-01985-z)
Supplement: Supplementary file 2 — Additional file 2. Supplementary phylogenetic data. [file 12862_2022_1985_MOESM2_ESM.zip › phylogeny/parsimony/choristodere.boots.tre]

#NEXUS

begin trees ; 
tree tagged_tree = [&U] 
(Youngina,(Prolacerta,((Petrolacosaurus,Araeoscelis)76,(Gephyrosaurus,(Mesosuchus,((Nothosaurus,Keichousaurus)58,((Cteniogenys,(Ik__IVPP9611_3,(Ik__IVPP13283,(Champsosaurus_norelli,(Champs_albertensis,Champsosaurus_gigas)26)46)44,(Tch__IGM1_8,Tch__PIN3386_1,(Simoedosaurus_lemoniei,(Kosmodraco_dakotensis,Kosmodraco_magnicornis)64)97)9)98)7,((M__BMNHC073,(M__DR003,(Ph__PKUP_2001,Ph__LMPC021)90)1)25,(Khurendukuhosaurus,(H__IVPP_14560,(H__IVPP_11075,Shokawa)15)2)6,(Lazarussuchus_sp.,(L_inexpectatus,L_dvoraki)3)61)2,(Coeruleodraco_jurassicus,Heishanosaurus)8)47)100)47)45)35)100);
tree tnt_1 = [&U] 
(Youngina ,(Prolacerta ,((Petrolacosaurus ,Araeoscelis ),(Gephyrosaurus ,(Mesosuchus ,((Nothosaurus ,Keichousaurus ),((Cteniogenys ,(Ik__IVPP9611_3 ,(Ik__IVPP13283 ,(Champsosaurus_norelli ,(Champs_albertensis ,Champsosaurus_gigas ))),(Tch__IGM1_8 ,Tch__PIN3386_1 ,(Simoedosaurus_lemoniei ,(Kosmodraco_dakotensis ,Kosmodraco_magnicornis ))))),((M__BMNHC073 ,(M__DR003 ,(Ph__PKUP_2001 ,Ph__LMPC021 ))),(Khurendukuhosaurus ,(H__IVPP_14560 ,(H__IVPP_11075 ,Shokawa ))),(Lazarussuchus_sp. ,(L_inexpectatus ,L_dvoraki ))),(Coeruleodraco_jurassicus ,Heishanosaurus ))))))));

end ; 
