# Supplementary material for: High morphological disparity in a bizarre Paleocene fauna of predatory freshwater reptiles
Source: BMC Ecol Evol. 2022 Mar 21;22:34. doi: 10.1186/s12862-022-01985-z (PMC8935759; doi:10.1186/s12862-022-01985-z)
Supplement: Supplementary file 2 — Additional file 2. Supplementary phylogenetic data. [file 12862_2022_1985_MOESM2_ESM.zip › phylogeny/parsimony/choristodere.tnt]

xread
116 32
Youngina            	000000[2 3]000100000010000000110000?01000?001100010000000000010000?[0 1]000000100000000000000000000000000000010?000000000?0[0 1]
Prolacerta	            000100300010000001000000011000000100000011000100000001100200000100010010?00?10002000?0[0 1]00010001000?00000?00010?11?2?
Petrolacosaurus      	0000000000000000000000000000000001000000010000000000000000000000000?00?000000000000000?00?00000000?0000?000000?0000?
Nothosaurus	            001010[0 1]01223040101100000021300201?10100011212311[1 2]1121??0010021[1 2][0 1]1100[0 1][0 2]10000[1 2]1111010110[0 1]11?2111???????11010?201?0000?
Keichousaurus        	0010[0 1]00010230?012000?0000011100?0?00000011212311??121??00000?0?[0 1]021?00?0?000??1?20?1???1?0?0[0 1]1??1??1012011?211?0000[1 2]
Araeoscelis          	000000[1 2]000000000000?00000000000?20????0?10?1010000000010000000[0 1]0000?00??00100000210000?000000?000?00000?00?000?0000?
Mesosuchus          	10[0 1]310000011000[0 1]1100000010030000011010001100210000000010010000?[0 1]010?02??001[0 1]100010?0?0?00???00100000210011101??00?0?
Gephyrosaurus	        0000000000120000010000001103100001000000110020000010001002??00?????00213010000?0??10?0000?000000000??0?0110?0?000000
Champs_albertensis      1101012211121110112110?1??1???11121212?11110?1??11121111?21?1???????2110111311011121001111??111111010?21111?111????[1 2]
Champsosaurus_gigas     110101[2 3]2111211101121101112121111121212?111100111111211111212113[0 1]110?2110111[1 2]1101112100111121?111110101211112111????1
Champsosaurus_norelli   1101012211121110112110??1211111?12??12?1?11??11?111?1???22101110?1??2110??1????????????????????????????01??????????1
Kosmodraco_dakotensis	1101010111110?10111010110112022?12111[0 1]?11110121111120111?02112[1 2]1?21??2111?0111011011?2111111?11111010121???????111??
Kosmodraco_magnicornis  110101011111001011101011???2022?12111[0 1]?1??101211????????????????????????????????????????????????????????????????????
Simoedosaurus_lemoniei	1101[0 1]??1121100??11?01011?1131221121111?111101211111202111?21121[0 1]1211[0 1]?111101110110111211111111111101012111111??1111?
Tch__IGM1_8				?????1?11212131??12?101???03121112111?21?1100111??11?111?????????11??[0 2]?11?0?11?1???1111111[1 2]11111111???21???????1110?
Ik__IVPP9611_3			?????1??12121?1??12?1011?211121?12101?210?10121111110?111011011[0 1]111??00??112?1010111?0??????????????????????????????
Ik__IVPP13283			1101?1221?121?1011??10111212011?12???????????????????????????????11??00??11[1 2]110?0?11?0011???11??11???1?0111111111?01
M__DR003				??0??1001[0 1]111?0??[1 2]1?20110012122?20?????????????1??????1???????????1?0???????110??????0100?????1101??01?0????0?0?????
M__BMNHC073				00000?001[0 1]1?100?01???0?11[0 1]120?2?20??????????????????????????????????010?0?0[1 2]?10????01??0????11?1?10?0?20?1?000?10?21
H__IVPP_11075			???????0???????????0??????????????1??[0 1][1 2]???100??????1??1???????????1?01?00??[1 2]??10??0?0???0???11??111?112110?111010?0[0 1]
H__IVPP_14560			000001[0 1]01?121?01022?20110012022??0???????????????????????????????????1?????[1 2]?11???01????00??1????1??11?0????11010??[0 1]
Shokawa					????????????????????????????????????????????????????????????????????0?00??0[1 2]1110??00?0110??1111101101?210000?1100??0
Cteniogenys				11000100111200?021102001?0110010?[1 2]10111111?0011111010111???0002[0 1]???00?000?0?11?0???100010021?111111?0???????1?1000??
L_inexpectatus			00[0 1]0[0 1]1001?12?201022010110012?22?201?1[1 2]????100???????????????????????0?000??[1 2]000000100110000020??011?0??0?1??10000??0
L_dvoraki				????????1??2?[2 3]???2???0?1?012022020101[1 2]??????????????????????????????1?000???00???????0100???????????????????????????
Khurendukuhosaurus		????????1????????????????????????0???????????????????????????12[0 1]??????010??[1 2]111020001[0 1]1000[1 2]111110111212[0 1]11101??100[0 1]?
Ph__PKUP_2001			0000?1201[0 1]111000011?210101110?2?20?????????????1??????1?????????????0???0?0[1 2]110???1010?0????11??111?0120?1?00??10?2[0 1]
Ph__LMPC021				0000012010111?000110210101?10????01[0 2]11?11110?1?11101011?????2??1??1?01000?0?????????????????????????????????????????
Tch__PIN3386_1			?????1?11?121?1??12?1?????????????111??11110011111110111101?2????11?[1 2]0?1?10??1?1???1???11??????????????111100???????
Lazarussuchus_sp.		0????10011120?0???2?1011??12022?20???????????????????????????????????1??0001000000?0??10000?21???1??01?0?0?01??00?1[0 1]
Coeruleodraco_jurassicus	0000010010120200021?20111011001002????????????11[0 1]11[0 1]0??100012120?2110[0 1]00000?10000010???000??111?0?1??1?0????001???21
Heishanosaurus				??0?01?0??1[1 2]00???[1 2]??20?10012001112???????1?0??????1?????????????????0?0000?[1 2 3]10?0?000?0100?????10011????0??????1?????

;
