# Supplementary material for: High morphological disparity in a bizarre Paleocene fauna of predatory freshwater reptiles
Source: BMC Ecol Evol. 2022 Mar 21;22:34. doi: 10.1186/s12862-022-01985-z (PMC8935759; doi:10.1186/s12862-022-01985-z)
Supplement: Supplementary file 2 — Additional file 2. Supplementary phylogenetic data. [file 12862_2022_1985_MOESM2_ESM.zip › phylogeny/Bayesian/choristodere.log]

#
#model:
#
#<?xml version="1.0" encoding="UTF-8" standalone="no"?><input id="posterior" spec="beast.core.util.CompoundDistribution">
#    <distribution id="prior" spec="beast.core.util.CompoundDistribution">
#        <distribution conditionOnRhoSampling="true" id="FBD.t:choristodere" spec="beast.evolution.speciation.SABirthDeathModel">
#            <parameter id="originFBD.t:choristodere" lower="0.0" name="origin" spec="beast.core.parameter.RealParameter">35.0</parameter>
#            <parameter id="diversificationRateFBD.t:choristodere" lower="0.0" name="diversificationRate" spec="beast.core.parameter.RealParameter">1.0</parameter>
#            <parameter id="turnoverFBD.t:choristodere" lower="0.0" name="turnover" spec="beast.core.parameter.RealParameter" upper="1.0">0.5</parameter>
#            <parameter id="samplingProportionFBD.t:choristodere" lower="0.0" name="samplingProportion" spec="beast.core.parameter.RealParameter" upper="1.0">0.5</parameter>
#            <parameter id="rFBD.t:choristodere" lower="0.0" name="removalProbability" spec="beast.core.parameter.RealParameter" upper="1.0">0.0</parameter>
#            <parameter estimate="false" id="rhoFBD.t:choristodere" lower="0.0" name="rho" spec="beast.core.parameter.RealParameter" upper="1.0">1.0</parameter>
#            <tree id="Tree.t:choristodere" spec="beast.evolution.tree.Tree">
#                <trait id="dateTrait.t:choristodere" spec="beast.evolution.tree.TraitSet" traitname="date-backward">
#                Youngina=25.26,
#Prolacerta=25.1902,
#Petrolacosaurus=29.820,
#Nothosaurus=23.35,
#Keichousaurus=24.08,
#Araeoscelis=27.23,
#Mesosuchus=24.72,
#Gephyrosaurus=19.08,
#Ch__TMP86.12.11=6.83,
#Ch__SMM_77.33.24=5.6,
#Champsosaurus_norelli=5.6,
#Kosmodraco_dakotensis=5.6,
#Kosmodraco_magnicornis=5.6,
#Simoedosaurus_lemoniei=5.6,
#Tch__IGM1_8=11.3,
#Ik__IVPP9611_3=11.3,
#Ik__IVPP13283=11.3,
#M__DR003=12.94,
#M__BMNHC073=12.94,
#H__IVPP_11075=12.3,
#H__IVPP_14560=12.9,
#Shokawa=13.29,
#Cteniogenys=15.0,
#L_inexpectatus=2.303,
#L_dvoraki=2.0,
#Khurendukuhosaurus=11.3,
#Ph__PKUP_2001=11.3,
#Ph__LMPC021=11.3,
#Tch__PIN3386_1=11.3,
#Lazarussuchus_sp.=5.6,
#Coeruleodraco_jurassicus=15.73,
#Heishanosaurus=11.3                
#                                <taxa id="TaxonSet.choristodere2" spec="beast.evolution.alignment.TaxonSet">
#                        <alignment filter="1-3,5-6,9,13,15-16,20,22-25,27,29,32,35,37,40-42,44,47-48,50-51,53,55-56,64-65,67-68,71,73-75,77-80,82,84-85,87-90,92,94-100,102,104-107,109-114" id="choristodere2" spec="beast.evolution.alignment.FilteredAlignment">
#                            <userDataType ambiguities="23 01 12 02 123" id="morphDataType.choristodere2" nrOfStates="2" spec="beast.evolution.datatype.StandardData"/>
#                        </alignment>
#                    </taxa>
#                </trait>
#                <taxonset idref="TaxonSet.choristodere2"/>
#            </tree>
#        </distribution>
#        <prior id="diversificationRatePriorFBD.t:choristodere" name="distribution" x="@diversificationRateFBD.t:choristodere">
#            <Uniform id="Uniform.5" name="distr" upper="Infinity"/>
#        </prior>
#        <prior id="originPriorFBD.t:choristodere" name="distribution" x="@originFBD.t:choristodere">
#            <Uniform id="Uniform.4" name="distr" upper="Infinity"/>
#        </prior>
#        <prior id="samplingProportionPriorFBD.t:choristodere" name="distribution" x="@samplingProportionFBD.t:choristodere">
#            <Uniform id="Uniform.7" name="distr"/>
#        </prior>
#        <prior id="turnoverPriorFBD.t:choristodere" name="distribution" x="@turnoverFBD.t:choristodere">
#            <Uniform id="Uniform.6" name="distr"/>
#        </prior>
#        <prior id="UCMeanRatePrior.c:choristodere" name="distribution">
#            <parameter id="ucedMean.c:choristodere" name="x" spec="beast.core.parameter.RealParameter">1.0</parameter>
#            <Uniform id="Uniform.3" name="distr" upper="Infinity"/>
#        </prior>
#        <distribution id="Sauria.prior" monophyletic="true" spec="beast.math.distributions.MRCAPrior" tree="@Tree.t:choristodere">
#            <taxonset id="Sauria" spec="beast.evolution.alignment.TaxonSet">
#                <taxon id="Araeoscelis" spec="beast.evolution.alignment.Taxon"/>
#                <taxon id="Ch__SMM_77.33.24" spec="beast.evolution.alignment.Taxon"/>
#                <taxon id="Ch__TMP86.12.11" spec="beast.evolution.alignment.Taxon"/>
#                <taxon id="Champsosaurus_norelli" spec="beast.evolution.alignment.Taxon"/>
#                <taxon id="Coeruleodraco_jurassicus" spec="beast.evolution.alignment.Taxon"/>
#                <taxon id="Cteniogenys" spec="beast.evolution.alignment.Taxon"/>
#                <taxon id="Gephyrosaurus" spec="beast.evolution.alignment.Taxon"/>
#                <taxon id="H__IVPP_11075" spec="beast.evolution.alignment.Taxon"/>
#                <taxon id="H__IVPP_14560" spec="beast.evolution.alignment.Taxon"/>
#                <taxon id="Heishanosaurus" spec="beast.evolution.alignment.Taxon"/>
#                <taxon id="Ik__IVPP13283" spec="beast.evolution.alignment.Taxon"/>
#                <taxon id="Ik__IVPP9611_3" spec="beast.evolution.alignment.Taxon"/>
#                <taxon id="Keichousaurus" spec="beast.evolution.alignment.Taxon"/>
#                <taxon id="Khurendukuhosaurus" spec="beast.evolution.alignment.Taxon"/>
#                <taxon id="Kosmodraco_dakotensis" spec="beast.evolution.alignment.Taxon"/>
#                <taxon id="Kosmodraco_magnicornis" spec="beast.evolution.alignment.Taxon"/>
#                <taxon id="L_dvoraki" spec="beast.evolution.alignment.Taxon"/>
#                <taxon id="L_inexpectatus" spec="beast.evolution.alignment.Taxon"/>
#                <taxon id="Lazarussuchus_sp." spec="beast.evolution.alignment.Taxon"/>
#                <taxon id="M__BMNHC073" spec="beast.evolution.alignment.Taxon"/>
#                <taxon id="M__DR003" spec="beast.evolution.alignment.Taxon"/>
#                <taxon id="Mesosuchus" spec="beast.evolution.alignment.Taxon"/>
#                <taxon id="Nothosaurus" spec="beast.evolution.alignment.Taxon"/>
#                <taxon id="Petrolacosaurus" spec="beast.evolution.alignment.Taxon"/>
#                <taxon id="Ph__LMPC021" spec="beast.evolution.alignment.Taxon"/>
#                <taxon id="Ph__PKUP_2001" spec="beast.evolution.alignment.Taxon"/>
#                <taxon id="Prolacerta" spec="beast.evolution.alignment.Taxon"/>
#                <taxon id="Shokawa" spec="beast.evolution.alignment.Taxon"/>
#                <taxon id="Simoedosaurus_lemoniei" spec="beast.evolution.alignment.Taxon"/>
#                <taxon id="Tch__IGM1_8" spec="beast.evolution.alignment.Taxon"/>
#                <taxon id="Tch__PIN3386_1" spec="beast.evolution.alignment.Taxon"/>
#            </taxonset>
#        </distribution>
#    </distribution>
#    <distribution id="likelihood" spec="beast.core.util.CompoundDistribution" useThreads="true">
#        <distribution data="@choristodere2" id="morphTreeLikelihood.choristodere2" spec="beast.evolution.likelihood.TreeLikelihood" tree="@Tree.t:choristodere">
#            <siteModel id="morphSiteModel.s:choristodere2" spec="beast.evolution.sitemodel.SiteModel">
#                <parameter estimate="false" id="mutationRate.s:choristodere2" name="mutationRate" spec="beast.core.parameter.RealParameter">1.0</parameter>
#                <parameter estimate="false" id="gammaShape.s:choristodere2" name="shape" spec="beast.core.parameter.RealParameter">1.0</parameter>
#                <substModel datatype="@morphDataType.choristodere2" id="LewisMK.s:choristodere2" spec="beast.evolution.substitutionmodel.LewisMK"/>
#            </siteModel>
#            <branchRateModel clock.rate="@ucedMean.c:choristodere" id="ExponentialRelaxedClock.c:choristodere" spec="beast.evolution.branchratemodel.UCRelaxedClockModel" tree="@Tree.t:choristodere">
#                <Exponential id="Exponential.c:choristodere" name="distr">
#                    <parameter id="UCExpLambda.c:choristodere" name="mean" spec="beast.core.parameter.RealParameter">1.0</parameter>
#                </Exponential>
#                <rateCategories dimension="62" id="expRateCategories.c:choristodere" spec="beast.core.parameter.IntegerParameter">1</rateCategories>
#            </branchRateModel>
#        </distribution>
#        <distribution branchRateModel="@ExponentialRelaxedClock.c:choristodere" id="morphTreeLikelihood.choristodere3" spec="beast.evolution.likelihood.TreeLikelihood" tree="@Tree.t:choristodere">
#            <data data="@choristodere" filter="4,8,10-11,17-19,21,26,30-31,33-34,36,38-39,43,45,49,52,54,57-62,66,69-70,72,81,83,86,91,93,101,103,108,115-116" id="choristodere3" spec="beast.evolution.alignment.FilteredAlignment">
#                <userDataType ambiguities="23 01 12 02 123" id="morphDataType.choristodere3" nrOfStates="3" spec="beast.evolution.datatype.StandardData"/>
#            </data>
#            <siteModel id="morphSiteModel.s:choristodere3" spec="beast.evolution.sitemodel.SiteModel">
#                <parameter estimate="false" id="mutationRate.s:choristodere3" name="mutationRate" spec="beast.core.parameter.RealParameter">1.0</parameter>
#                <parameter estimate="false" id="gammaShape.s:choristodere3" name="shape" spec="beast.core.parameter.RealParameter">1.0</parameter>
#                <substModel datatype="@morphDataType.choristodere3" id="LewisMK.s:choristodere3" spec="beast.evolution.substitutionmodel.LewisMK"/>
#            </siteModel>
#        </distribution>
#        <distribution branchRateModel="@ExponentialRelaxedClock.c:choristodere" id="morphTreeLikelihood.choristodere4" spec="beast.evolution.likelihood.TreeLikelihood" tree="@Tree.t:choristodere">
#            <data data="@choristodere" filter="7,12,28,46,63,76" id="choristodere4" spec="beast.evolution.alignment.FilteredAlignment">
#                <userDataType ambiguities="23 01 12 02 123" id="morphDataType.choristodere4" nrOfStates="4" spec="beast.evolution.datatype.StandardData"/>
#            </data>
#            <siteModel id="morphSiteModel.s:choristodere4" spec="beast.evolution.sitemodel.SiteModel">
#                <parameter estimate="false" id="mutationRate.s:choristodere4" name="mutationRate" spec="beast.core.parameter.RealParameter">1.0</parameter>
#                <parameter estimate="false" id="gammaShape.s:choristodere4" name="shape" spec="beast.core.parameter.RealParameter">1.0</parameter>
#                <substModel datatype="@morphDataType.choristodere4" id="LewisMK.s:choristodere4" spec="beast.evolution.substitutionmodel.LewisMK"/>
#            </siteModel>
#        </distribution>
#        <distribution branchRateModel="@ExponentialRelaxedClock.c:choristodere" id="morphTreeLikelihood.choristodere5" spec="beast.evolution.likelihood.TreeLikelihood" tree="@Tree.t:choristodere">
#            <data data="@choristodere" filter="14" id="choristodere5" spec="beast.evolution.alignment.FilteredAlignment">
#                <userDataType ambiguities="23 01 12 02 123" id="morphDataType.choristodere5" nrOfStates="5" spec="beast.evolution.datatype.StandardData"/>
#            </data>
#            <siteModel id="morphSiteModel.s:choristodere5" spec="beast.evolution.sitemodel.SiteModel">
#                <parameter estimate="false" id="mutationRate.s:choristodere5" name="mutationRate" spec="beast.core.parameter.RealParameter">1.0</parameter>
#                <parameter estimate="false" id="gammaShape.s:choristodere5" name="shape" spec="beast.core.parameter.RealParameter">1.0</parameter>
#                <substModel datatype="@morphDataType.choristodere5" id="LewisMK.s:choristodere5" spec="beast.evolution.substitutionmodel.LewisMK"/>
#            </siteModel>
#        </distribution>
#    </distribution>
#</input>
#
Sample	posterior	likelihood	prior	TreeHeight	morphTreeLikelihood.choristodere2	morphTreeLikelihood.choristodere3	morphTreeLikelihood.choristodere4	morphTreeLikelihood.choristodere5	ucedMean	rateStat.mean	rateStat.variance	rateStat.coefficientOfVariation	FBD	diversificationRateFBD	turnoverFBD	samplingProportionFBD	originFBD	SACountFBD	mrca.date-backward(Sauria)
0	-2013.8618824256823	-1849.4225150675093	-164.43936735817306	29.444395130210843	-882.869182961101	-790.514344751029	-145.79242968809552	-30.246557667283586	1.0	0.7498077846739424	0.5712084665560199	0.8001018299852665	-164.43936735817306	1.0	0.5	0.5	35.0	0	31.00055324221862
1000	-1575.6255945154517	-1480.5082688544408	-95.11732566101091	28.189815819443734	-709.6554578391801	-622.4176775877692	-127.7884862396211	-20.64664718787037	0.4857119800830505	0.2585220521743979	0.14541294535271543	0.9366047759905742	-95.11732566101091	0.43892353741113055	0.7924659649436328	0.08883549597251211	29.982354196167478	6	30.18230153164806
2000	-1445.9143312183307	-1354.2445475028985	-91.66978371543217	28.281630370103187	-632.9642048747812	-576.0373324983427	-126.42292282308466	-18.820087306689786	0.3661217306867042	0.2559865532082175	0.1240249736329013	1.1563955545239717	-91.66978371543217	0.13416928187635488	0.909718049923821	0.12529827044370195	28.83807730927877	5	30.27409160818672
3000	-1423.9264169730607	-1328.1736219068064	-95.7527950662544	28.2841791746589	-614.9646797014324	-569.6446021322434	-125.10294190997666	-18.461398163153987	0.3702542818736208	0.30821189765581286	0.10138770884966812	1.0020078456257244	-95.7527950662544	0.07833898276033878	0.9213924125818462	0.17790737306754842	28.506445616729295	5	30.269967310281213
4000	-1374.4093868276545	-1284.5179987930267	-89.89138803462778	28.341511386189957	-602.6777993213449	-542.2243359904332	-120.37306729935415	-19.24279618189423	0.35606946195900807	0.247646619299339	0.10008609810469384	1.0054693273731306	-89.89138803462778	0.08240147650826081	0.9529474376140746	0.06503973907604652	28.506445616729295	5	30.283467738899358
5000	-1382.3078465411759	-1283.410578955706	-98.89726758547008	28.876161814438174	-597.0537655193081	-543.0566708669262	-123.51351314660009	-19.78662942287163	0.2774655371134654	0.23180017894007182	0.0600228754500725	0.9486544661820252	-98.89726758547008	0.0423263473002611	0.9622634176788653	0.10899010664245225	30.12088392891182	6	30.393474666725826
6000	-1374.2456733644965	-1270.562276358093	-103.68339700640354	28.446870961302995	-590.5667797323022	-541.2512247663868	-118.18200798749811	-20.562263871905994	0.2234897455846851	0.1380708479612296	0.03226223344652679	0.9205495602857197	-103.68339700640354	0.07708850161151783	0.9593831662295562	0.09020046855451426	29.85835147506874	6	30.385960739787354
7000	-1374.6288055891248	-1270.8505723024991	-103.77823328662562	28.74623640042702	-588.0629093778517	-545.4720980127419	-117.98454990158241	-19.33101501032319	0.2234897455846851	0.14069269338039966	0.04642416341969954	0.9606332173247747	-103.77823328662562	0.1621088929634439	0.9280035850855	0.0316112182055558	31.90187997349537	6	30.495840569426544
8000	-1365.663108628506	-1264.4197018601822	-101.24340676832392	28.815006328262566	-586.049590216863	-537.8845315129297	-120.42763609958573	-20.057944030803753	0.21770122532365555	0.12957735790218985	0.030874365516237772	0.874156536728608	-101.24340676832392	0.17729088082680453	0.9016570383549639	0.07857853334915786	29.418467656003575	3	30.560876084692854
9000	-1369.6881567599225	-1266.114284338461	-103.5738724214615	28.815006328262566	-585.5823158585164	-542.1091982261003	-119.62495690123745	-18.797813352606692	0.21770122532365555	0.14574969533661708	0.03147025997032323	0.9143817624885362	-103.5738724214615	0.14768172387274964	0.930441070442241	0.05360771395163971	31.941054875513313	4	30.560876084692854
10000	-1376.0304200390447	-1263.3972045288294	-112.63321551021518	29.15095417060941	-588.383451691201	-537.1442018034085	-118.90850334758309	-18.961047686636842	0.21447719677538354	0.1309958256773334	0.0206835720862003	0.8879975049083627	-112.63321551021518	0.17337663138070766	0.809741350806077	0.20341113165241118	31.59379474562416	4	31.012555578524474
11000	-1367.1607161526647	-1259.6741808224147	-107.48653533025006	29.076909103237433	-594.1746382105058	-528.5603066863067	-117.99695762556463	-18.94227830003752	0.23400108181309306	0.128906971839787	0.042457785440229545	1.0529496873137407	-107.48653533025006	0.21611037481720802	0.8924811989778523	0.04253602724466236	30.97803425443855	4	30.8844884380578
12000	-1376.0504723582153	-1262.9378142463422	-113.11265811187313	29.086600541038326	-589.3384073771616	-536.0063492166573	-117.95032508192115	-19.642732570602043	0.17185717068714104	0.10021369192296756	0.029031288411924656	1.0570520196967703	-113.11265811187313	0.10326312417411702	0.8877440381616682	0.16819419906583458	35.8612798841331	4	30.771337028202158
13000	-1371.203313042248	-1263.7062594901267	-107.4970535521213	29.010078537957938	-588.323312319727	-536.9037866505712	-118.29146630200177	-20.187694217826714	0.23248550327976308	0.12177349554288211	0.024525285295893564	0.8522631787320338	-107.4970535521213	0.060342032642471184	0.9352993677556891	0.14841982002084095	30.226989937262275	7	30.908939977883563
14000	-1374.1689588708575	-1264.8066624675212	-109.36229640333644	29.010078537957938	-594.5616607307916	-532.882741209245	-117.29528243993431	-20.066978087550392	0.23248550327976308	0.12993670021228357	0.04182797624131675	0.9670448635688439	-109.36229640333644	0.05707269729755785	0.9352993677556891	0.12261592845917134	32.84791096966027	7	30.908939977883563
15000	-1375.0407172031742	-1268.1830381891473	-106.85767901402676	28.808570559108713	-592.0259963003849	-537.6863483047708	-118.5398181383681	-19.930875445623354	0.2176551868962996	0.12928460715928555	0.03587562851329755	0.9997116627152536	-106.85767901402676	0.058200601498555396	0.9476427424084006	0.13021606122246113	31.2191608580859	7	30.568981288941565
16000	-1370.210063045227	-1264.3563508037062	-105.85371224152082	28.84063872133691	-596.2187690605919	-533.9970755333906	-115.05866702481978	-19.08183918490413	0.19249473202526973	0.14270134328740103	0.03539743604533888	0.9393239780982975	-105.85371224152082	0.029365049138394564	0.9623212502024131	0.2151744369538961	28.93549723465214	8	30.78221725667326
17000	-1357.419252469903	-1249.5530703528857	-107.8661821170173	28.566807843818488	-580.3909284438141	-526.6243877553346	-122.56262996353497	-19.975124190201704	0.19249473202526973	0.12026588653049927	0.035534518823191016	0.9830461150896403	-107.8661821170173	0.032397038020852684	0.9677752180177012	0.15719400559142713	28.825369501535935	7	30.5635939801725
18000	-1363.6191084010848	-1258.1270722962956	-105.49203610478916	28.566807843818488	-592.2753828971407	-526.7257726844765	-119.70134406251917	-19.424572652159142	0.19448119669119057	0.12654431555457415	0.04480552865468911	1.1287312482512966	-105.49203610478916	0.04064292420344425	0.9683519136903976	0.08170487363449479	28.825369501535935	5	30.22124952352118
19000	-1357.9853737603344	-1252.1759961990074	-105.80937756132701	28.970278734750206	-584.1346788688792	-529.2714628914832	-120.33729748683454	-18.432556951810188	0.20747125256274632	0.13035190542685693	0.04654766565588109	1.0525503395797855	-105.80937756132701	0.06179206868922875	0.934131266380733	0.12656090035108805	29.32053279777035	8	30.390664307879643
20000	-1369.6868932757716	-1261.9873966309406	-107.69949664483107	29.135526078760517	-580.4691115822367	-542.7518020901684	-118.41604405492683	-20.35043890360879	0.19509899686078622	0.11264793773822783	0.03201152105689267	1.122137465331584	-107.69949664483107	0.11081465111289637	0.8859769795117264	0.1530515258286005	29.336948745700457	7	31.127320750938786
21000	-1360.9321793629604	-1249.021811279329	-111.91036808363123	29.135526078760517	-574.562669282968	-534.1654777986189	-119.45616642073385	-20.837497777008448	0.19509899686078622	0.11644688199688988	0.030773941193191205	1.082346822135968	-111.91036808363123	0.2970200402633243	0.780758348918407	0.14547584685112228	29.667029152065986	8	31.099848264628964
22000	-1369.4123962928672	-1259.992818290692	-109.4195780021753	29.00934571565467	-593.32382907047	-533.2190357889104	-114.38708200588924	-19.062871425422472	0.20977125284117343	0.12952380973262667	0.03158582786341837	0.949631726994271	-109.4195780021753	0.12855863234386367	0.8935703828136036	0.1156541788986229	30.42545198062385	8	30.915860228658183
23000	-1365.5611414438986	-1257.285409060525	-108.27573238337368	28.878257006300714	-588.4637844136035	-532.420652671348	-117.01943344955636	-19.38153852601704	0.20201053057338983	0.11550321173553033	0.026803164552716998	0.9245135395500408	-108.27573238337368	0.14622343319718312	0.9120708052556806	0.05683583596966342	29.647295920129444	7	30.375268106032333
24000	-1365.1774666394836	-1255.299285040131	-109.87818159935256	28.726178202819252	-576.8011764004891	-539.5296861655266	-117.72586335857805	-21.242559115537393	0.20201053057338983	0.12200117700451735	0.020149575177525355	0.858495661414828	-109.87818159935256	0.06840502702002989	0.9001460944045316	0.20225826238000114	28.88262346492835	7	30.20907128635965
25000	-1363.0525000069697	-1252.8629080396763	-110.18959196729347	28.71967110301839	-569.7795988262122	-540.6834853508688	-120.56894724074773	-21.830876621847583	0.20222028812939138	0.11926563841646601	0.023759329101817588	0.9142184879651601	-110.18959196729347	0.1790285407670426	0.9030123839033197	0.05401891557053004	30.871818734853644	6	30.51271734160848
26000	-1365.025958101578	-1256.1223870505846	-108.90357105099326	28.640901691118053	-578.5999976095741	-538.7827944894432	-116.89356381655205	-21.846031135015444	0.20222028812939138	0.11321172878109635	0.018525461362162612	0.910589511397683	-108.90357105099326	0.05827795670059575	0.9315587246756699	0.12723963011416262	29.30963846657047	6	29.945504881308537
27000	-1354.204773630951	-1248.9190107107345	-105.28576292021648	28.771616956875935	-578.0100722911137	-532.8700511857498	-119.33348912412177	-18.705398109749318	0.20222028812939138	0.1274661018227072	0.018243818788452448	0.9955037809517012	-105.28576292021648	0.14069973299172994	0.9319473917537555	0.040464442971734044	29.75006592637507	3	30.072700602574514
28000	-1364.6489669482112	-1257.8175517358607	-106.83141521235059	28.67869466356417	-587.0058169257163	-529.6430562247191	-121.76708546166616	-19.401593123759074	0.20222028812939138	0.13659475180088956	0.04591009116563075	1.3259507845798462	-106.83141521235059	0.06252081024320198	0.9555448597932859	0.059777515929922094	29.106591174567818	3	30.664383304193976
29000	-1365.128166675692	-1260.1441020855477	-104.98406459014421	28.443464280347293	-595.399989333454	-526.0235864905173	-119.55775829803548	-19.1627679635411	0.2031026024580693	0.14209072335246387	0.04276425833858835	1.1203404059881423	-104.98406459014421	0.151698263691845	0.9440907677425662	0.02444160822069902	29.215509534399576	4	30.416119011589025
30000	-1369.2210346074646	-1261.692802856969	-107.52823175049562	28.302781837526187	-585.4951669391428	-533.9280518634545	-123.63440634828902	-18.63517770608278	0.19678630099465588	0.12893917962389403	0.02194946299992955	0.9397476510081502	-107.52823175049562	0.055065865901802936	0.9497176710926957	0.09572632377349831	29.355522426905296	5	30.139990617120784
31000	-1370.4772648120456	-1259.971163565702	-110.50610124634352	28.391302060445604	-581.8197002680859	-536.5970011751708	-122.88640825088449	-18.66805387156095	0.1672039977311695	0.11745410199822513	0.0292268641348527	1.0506141296525884	-110.50610124634352	0.0666514348037037	0.949662335792685	0.11465281655814594	30.249349762243213	5	30.254807008892254
32000	-1368.2631042045718	-1260.7606197943323	-107.50248441023962	28.354740022043902	-585.5444927222396	-533.6280270899617	-123.49508488837004	-18.09301509376099	0.15461474622820068	0.1039683417549637	0.021517983573107476	1.0268243750877366	-107.50248441023962	0.11875415629027733	0.9510720573793148	0.04323326994377066	28.810547328263524	3	30.327547446961628
33000	-1373.8518489539267	-1264.0559527805635	-109.79589617336316	28.346397263967102	-577.012284132198	-546.0929828384336	-122.33910803331453	-18.61157777661743	0.15522161846467583	0.10722298159232144	0.017837603915817596	0.9586622668291055	-109.79589617336316	0.06482414461767828	0.947018949129466	0.060196266205043474	31.335615525875	4	30.08784608788743
34000	-1377.0842995625649	-1263.655911230528	-113.42838833203666	28.277312429710648	-588.6421774793339	-536.3905304434783	-119.45145423653634	-19.171749071179423	0.1784823562140104	0.10918559104604317	0.021013845979700366	0.930754651878106	-113.42838833203666	0.16202480500019675	0.9321895493940142	0.03376858311362392	32.6711998769237	1	30.140229031235847
35000	-1367.6943161236668	-1259.3125194615395	-108.38179666212726	28.263148236489595	-584.2137095868845	-535.413189818403	-121.11417875507694	-18.571441301175113	0.17387373509264561	0.09967750964147128	0.019161704149046097	0.9027236196281703	-108.38179666212726	0.16075144743399472	0.9044962828154318	0.05594983839704391	29.733308340920708	1	30.117533651252696
36000	-1375.9959473698036	-1264.724545148873	-111.27140222093055	28.18444427734082	-585.224203888651	-533.5684987413504	-126.14748661383692	-19.78435590503487	0.16629394578108134	0.11088438132772059	0.02919080790217807	1.0968676367347632	-111.27140222093055	0.18563580446935574	0.8388172782916111	0.13386899334721244	29.03741240900692	5	30.0752704841147
37000	-1370.8524819420668	-1255.9972948604727	-114.85518708159407	28.172773605493994	-582.3798218002893	-530.7059702923219	-123.92526052818836	-18.986242239673206	0.15804221174117644	0.10930410248292197	0.0317296734605753	1.1186483516201193	-114.85518708159407	0.21216245668012712	0.8043378915779392	0.15231143527782423	29.660606315410426	7	30.101211887276694
38000	-1362.202272756846	-1255.8038261886072	-106.39844656823884	28.172773605493994	-578.6369240006323	-538.3599904361989	-120.48490571347985	-18.32200603829625	0.1608148196690184	0.10791267143135465	0.025611833683636676	0.9544016200213131	-106.39844656823884	0.1732022402699319	0.8881217555550822	0.07908732013490057	28.668604217641033	5	30.149429167172727
39000	-1366.0342366699344	-1260.0892506200105	-105.94498604992395	28.159421265096825	-589.3794043633137	-529.4427754264133	-124.10631553496289	-17.160755295320648	0.1608148196690184	0.126236338342158	0.02587395434077308	1.013808549009825	-105.94498604992395	0.33025258541845276	0.8951781380532061	0.02546159564756704	28.25442059188922	2	30.102130050445822
40000	-1357.9148914101652	-1253.438751542062	-104.4761398681033	28.238718271788276	-578.5334108299146	-537.5892475556435	-119.71812062796208	-17.597972528541717	0.15937998927938174	0.13714701067763613	0.03329031405593559	1.1847935462495598	-104.4761398681033	0.2159521449302187	0.9394376559245209	0.015510664807068005	28.25442059188922	2	30.217232301920042
41000	-1361.5744733082834	-1258.5017390848723	-103.07273422341105	28.230261071161262	-586.6283253038227	-531.4145442791248	-121.67075188491496	-18.78811761700959	0.14071914793473736	0.1220979292030339	0.02696420308798135	1.1587474314809292	-103.07273422341105	0.10237152468496147	0.9423398533765491	0.0577312314333088	28.25442059188922	2	30.04857159270909
42000	-1363.273586952756	-1254.3062677365156	-108.96731921624031	28.227373723613503	-585.6723194301449	-528.0131576002899	-120.9105933344746	-19.71019737160604	0.14071914793473736	0.12165227695561102	0.024821931252219983	1.0107020391484665	-108.96731921624031	0.11649193339357546	0.94470242075949	0.04496133956860378	29.707197149279082	4	29.97927618506788
43000	-1369.680733891826	-1255.5621753381065	-114.11855855371951	27.955875667867915	-581.2300729655271	-536.1626698431284	-119.10798640394201	-19.061446125509065	0.12386330840286108	0.11337411512436654	0.01751655607895246	1.122872592137859	-114.11855855371951	0.2151809509258542	0.9209688743961768	0.03405791324823616	29.674691987950087	3	29.885835337186577
44000	-1367.2637777814139	-1256.538793757283	-110.72498402413079	27.92693952314637	-581.7972035093755	-532.655553695001	-122.77872663557956	-19.3073099173268	0.1441018849585554	0.12080654990711222	0.02255967551571116	1.0522927191731577	-110.72498402413079	0.09219117810285371	0.9333804716789411	0.07816713299787637	27.982282273256555	3	29.90134845984615
45000	-1365.5394407115352	-1252.1519036080247	-113.38753710351047	27.996145300068225	-573.4704024735202	-533.5709857811115	-125.14870657895096	-19.96180877444189	0.1441018849585554	0.11201404041869902	0.021149545563951665	1.0717623880736151	-113.38753710351047	0.06804192149638298	0.9389774829740729	0.07659598220474938	28.889810265994832	4	29.88669221198091
46000	-1358.7203188972512	-1243.376160655972	-115.34415824127919	28.481343681023734	-576.1047680880899	-526.8578935487143	-122.51620502998	-17.89729398918789	0.15039411528116814	0.11240912356620271	0.023199971437651085	1.1704447188009115	-115.34415824127919	0.15911688434313878	0.9331885676184387	0.024252119576344336	28.536989154354618	4	30.178105089801548
47000	-1360.172048399667	-1247.8582341822987	-112.31381421736828	28.258872282431337	-572.281026761252	-535.7103680310782	-121.7753881500558	-18.091451239912864	0.13993829383439757	0.10444368544663858	0.02807772292848483	1.269250107415765	-112.31381421736828	0.08536169037540127	0.9627403114427977	0.01750470059975277	28.82338141737861	3	30.109968483338786
48000	-1355.096154002837	-1245.7081984640383	-109.3879555387986	28.17089717814585	-576.1481592522076	-529.0563156485259	-121.94632150522919	-18.557402058075404	0.15378458255888683	0.11942977159519771	0.02136125565349946	1.0298058319523211	-109.3879555387986	0.07116801850148369	0.9647909083292878	0.028181111150215026	28.784778871035908	2	30.09406502533125
49000	-1362.127840374901	-1247.2687521344258	-114.85908824047539	29.319117837813156	-573.7083909966858	-531.8364145981283	-122.9929037246544	-18.73104281495749	0.17011817726182968	0.12015427482209858	0.025843621210521358	1.064395396939313	-114.85908824047539	0.06164778207903338	0.9647909083292878	0.04889493498251537	32.15798991069253	2	30.1264070135448
50000	-1377.693504949878	-1260.0530330976867	-117.64047185219115	29.005982576614798	-573.5327102060355	-544.2374729638676	-121.86032312099573	-20.422526806787744	0.14617147343687847	0.1070829609664964	0.019725024380600507	1.0462758294437986	-117.64047185219115	0.048506964374606235	0.9576039494918314	0.07609281677457894	31.786599665664408	4	30.47268773980271
51000	-1371.5415365343179	-1253.8398830578562	-117.70165347646159	29.288560936730427	-575.979768826278	-534.2786746185285	-124.63955237973384	-18.941887233315757	0.12794835179231706	0.09328796546283288	0.014046378900586005	0.9450361955948929	-117.70165347646159	0.07781068646378297	0.9556112572174901	0.028935855988030466	30.979725183876415	3	30.880972985558014
52000	-1361.002473904845	-1246.0268027729749	-114.97567113187003	28.35922084880291	-579.1804301004653	-527.7753037828878	-120.61899957640853	-18.452069313213308	0.12696830840729265	0.11340622508177113	0.014400034843163673	0.9497341818106526	-114.97567113187003	0.07896667743928332	0.9414083275509858	0.07760105567767703	29.997528527002448	2	30.28567010087829
53000	-1363.7204666808034	-1249.272452233828	-114.44801444697536	28.747168337143254	-580.6252601651289	-531.6994112686056	-118.5148236465875	-18.432957153505996	0.12624463560401414	0.100502636060544	0.015548665123049534	0.9852407424120192	-114.44801444697536	0.10202163550716215	0.9413449684883213	0.032052769338069165	29.68741768467658	1	30.292751961486363
54000	-1369.720519178468	-1255.9946047415854	-113.72591443688265	28.974919988865917	-584.8484432130116	-534.0759914780903	-118.19572408035154	-18.874445970132044	0.15464937619434826	0.12184128517786073	0.021334976084164396	0.9633956610782568	-113.72591443688265	0.12536943351521265	0.9355356720343211	0.02646908648887294	30.48240553973338	2	30.292751961486363
55000	-1364.282861363894	-1253.5695324020746	-110.71332896181926	28.425595056959484	-581.9818137565416	-529.4227176789246	-122.99317246525348	-19.17182850135497	0.1645786430930368	0.1278477047660393	0.02942455785032361	1.0283441100550557	-110.71332896181926	0.10172719254053936	0.9269550166913401	0.07376221795007462	28.786571852805373	4	30.366443743862796
56000	-1370.5094168911774	-1259.4965810959088	-111.01283579526864	28.417216687062375	-588.1764428914648	-534.5356689787948	-118.48364364597614	-18.300825579673127	0.1487987384919927	0.11962006270677666	0.03245843282841645	1.079783865212914	-111.01283579526864	0.20821293936651972	0.9003347149014044	0.02935701884097313	28.750016011750773	2	30.322003070838875
57000	-1365.6589970109094	-1250.5745709493947	-115.08442606151478	28.350133918609227	-580.9125220163597	-533.8962077807631	-118.3167330384553	-17.449108113816532	0.17099458257227992	0.10315505198327023	0.04350833369009999	1.238414447671906	-115.08442606151478	0.12561564148662577	0.8778319890988139	0.10374265069062853	32.523922750202786	3	30.207402260530138
58000	-1366.2705630454452	-1254.0630843098154	-112.20747873562976	28.350133918609227	-586.349113770684	-531.1673792162431	-118.49405203145578	-18.05253929143264	0.17439413774875778	0.11321187184336474	0.032551787423276114	1.1491942618948445	-112.20747873562976	0.1880838013891195	0.8905268158877103	0.050339301824931015	28.39380999047504	4	30.268135872023837
59000	-1372.4694262380292	-1256.9926650540594	-115.47676118396978	28.324883162997885	-587.3755678993443	-528.735477538328	-122.15065530803763	-18.73096430834955	0.171376164279371	0.11392151745621079	0.016640750172460892	0.8510238895115985	-115.47676118396978	0.12577864089074603	0.8919872729113003	0.09876434314914373	28.453763687240375	5	30.26240823795414
60000	-1364.4267765875313	-1247.0601922715462	-117.36658431598516	28.31734348489408	-578.5857651925495	-528.4910084682202	-121.83894780118975	-18.144470809586608	0.16182388419905275	0.09636600945001399	0.016218312526094677	0.8932000679254033	-117.36658431598516	0.12844613943684938	0.904352903595634	0.07097518000543702	31.295560317395008	6	30.052131524244516
61000	-1368.0280398855655	-1254.5684309288613	-113.45960895670427	28.405688366707373	-570.538819884265	-541.7862675151582	-122.56082395034463	-19.68251957909331	0.14564439103895735	0.11126787457768296	0.015986947175718726	0.9375746729891093	-113.45960895670427	0.07715601408906526	0.9203213641435132	0.15159879289957462	28.832956614121766	5	30.00695706818379
62000	-1372.3188526665558	-1260.207327815771	-112.11152485078495	28.490907625838275	-591.4131891977812	-527.3543649510623	-121.9756792327353	-19.464094434192333	0.12319106445270632	0.10343031928855217	0.012783923011246945	0.882085932629994	-112.11152485078495	0.11231521399048454	0.913739270196161	0.0954785955015467	28.924407374640126	7	30.189858357965367
63000	-1364.551145518968	-1252.267866602034	-112.28327891693402	28.45836147394832	-590.3999781995112	-522.0498736285905	-121.81460584159338	-18.003408932338953	0.13826652379494736	0.11467372403928874	0.020070802675162123	0.9537748836557378	-112.28327891693402	0.17994443197069293	0.8454431064572315	0.12726088811342837	28.951865977949975	6	30.352331170906933
64000	-1369.284316122304	-1262.0442540333352	-107.24006208896886	28.48132059400527	-584.3608147041919	-537.8858634294915	-121.89184989449748	-17.905726005154317	0.138234008919733	0.11671932851327839	0.018390538614833415	0.9466108471115438	-107.24006208896886	0.06378906277423223	0.9567487619923051	0.05705094017826992	28.70679642960811	5	29.82
65000	-1372.987079684773	-1259.1364912175807	-113.85058846719235	28.762974762746502	-584.6573111693405	-539.7461459397206	-116.08512217333521	-18.64791193518454	0.12586186738154695	0.09971167483585895	0.009849187877770227	0.9361568877944133	-113.85058846719235	0.06902868608819378	0.9560202460560715	0.04980066010318483	28.80464655707227	2	29.984745496348175
66000	-1379.3719354374343	-1264.5802228792352	-114.79171255819918	28.56933811572985	-575.767819243405	-546.6401223208879	-122.611535198028	-19.560746116914373	0.11780961500793079	0.08999219694322443	0.011722458882012248	1.0662948478128687	-114.79171255819918	0.029571609352598508	0.9641496630380758	0.1290947113143837	28.909015309436818	4	30.377309640821057
67000	-1381.6879983199633	-1268.3826850918751	-113.30531322808807	28.419341392737895	-583.8091655170723	-543.9609416584741	-121.4118740071706	-19.200703909158168	0.1328987467122923	0.09978918298610735	0.011621573990742326	0.9829349701676597	-113.30531322808807	0.047245268497589525	0.9456263445052743	0.12255621503629328	28.55240547834058	5	29.912717480644005
68000	-1387.6606956181643	-1272.1124994331146	-115.54819618504953	28.491025460506528	-590.983788457383	-541.2441386668248	-121.2048279796399	-18.679744329266857	0.1328987467122923	0.10667787409502189	0.01118331818884737	0.9494344191022165	-115.54819618504953	0.04443118616568734	0.9646012352824926	0.09594904825866372	29.670696834972052	7	30.110151993573876
69000	-1387.8508801711425	-1280.1662648474414	-107.68461532370115	27.99548827448101	-601.0921327065473	-539.5366342741861	-121.09410243074572	-18.443395435962113	0.1328987467122923	0.12104447633566467	0.011055394790273025	0.851341750742571	-107.68461532370115	0.02849252217789052	0.9780483907991511	0.07898106203089257	28.775282811678633	6	29.827310769274785
70000	-1370.5449570437245	-1261.2499459121495	-109.29501113157482	29.134753288387262	-579.6316009258029	-541.4079224907802	-119.61555725753075	-20.59486523803565	0.13437699925403723	0.10802483739468903	0.012153751500056145	0.9561811341085615	-109.29501113157482	0.03658877733669519	0.9710822762529685	0.09167306833564906	29.28211851548968	3	30.06683603855776
71000	-1360.197210732369	-1249.8239669602112	-110.37324377215776	28.109470588532254	-574.9581044417191	-532.629233539308	-121.85893235295245	-20.377696626231664	0.11844008335778353	0.1155860717689891	0.013665301521280473	1.0705023106756844	-110.37324377215776	0.07373327313549197	0.9710822762529685	0.03291375011631089	29.67120599637612	2	30.071255015189827
72000	-1353.8395009667029	-1252.1258345174945	-101.71366644920842	28.180567845106225	-577.7400171092105	-533.0656130070748	-122.29112181366574	-19.029082587543293	0.11844008335778353	0.1047784148743363	0.013906842599798498	1.1262961542634076	-101.71366644920842	0.12423512738217354	0.9753397027617463	0.00665275578820759	28.41375455705541	0	30.15355992549149
73000	-1376.0177822077396	-1264.8587355603074	-111.15904664743223	28.180567845106225	-590.1179060880577	-534.2366250199487	-121.06335818733436	-19.440846264966506	0.12895338043067195	0.10602620652697468	0.01688738966961081	1.1129712036825832	-111.15904664743223	0.06412315899175652	0.9753397027617463	0.013198465583564009	32.91920545365974	2	30.08602080260654
74000	-1374.8654934919612	-1264.446151304361	-110.4193421876003	28.47630306848961	-586.3101107849869	-538.9596272786007	-119.86233628698378	-19.314076953789378	0.13333496023255095	0.10083767674520837	0.018643734688133677	1.1806655914011632	-110.4193421876003	0.11044666923118597	0.9705414384861576	0.012408395282972854	28.953651786958414	2	30.40051563300947
75000	-1363.9787454073698	-1252.2714854462076	-111.70725996116218	28.386246711056582	-584.3336429788883	-531.8873810677296	-118.21989230963244	-17.830569089957116	0.11595170194215848	0.10904531264996453	0.015429977367871375	1.0349647347305506	-111.70725996116218	0.08816796450763341	0.9753353036405128	0.011692593189271929	30.63296161058338	2	30.36201242840176
76000	-1359.1643732181726	-1248.4705319027494	-110.69384131542321	28.359118598274762	-577.7410388361183	-530.3033212383997	-120.9071655083287	-19.519006319902594	0.1160626204404408	0.10652599385483198	0.01535584978986801	1.091617367242065	-110.69384131542321	0.04168566441133662	0.9776981975148642	0.03301868322653797	29.96187466210877	2	30.193212690905558
77000	-1364.7819758561436	-1247.84011531852	-116.94186053762371	28.44458247031715	-569.981515595871	-533.3805530978138	-124.54225134952809	-19.935795275307253	0.11057898072839749	0.09551247561215219	0.017690891508195482	1.0988514639245295	-116.94186053762371	0.11239214031509098	0.9499409609553657	0.026459709297479116	30.405715977063252	3	29.99364695624254
78000	-1364.6325350299878	-1248.1669129257668	-116.46562210422098	28.47856340477545	-579.0118667646033	-529.9473258949831	-120.62369929243943	-18.5840209737412	0.12101192934856546	0.1067427819199581	0.01677486821285718	1.124615683853385	-116.46562210422098	0.1060204243395608	0.9222773701982429	0.06572254977395511	30.236649889120162	4	30.05353478016662
79000	-1377.723907667861	-1255.3268572113523	-122.39705045650875	28.244850073301514	-592.6943364488649	-524.3041182370207	-119.32329967344566	-19.005102852021174	0.13125903564371175	0.12632426327064086	0.016030492658993537	1.0250641867190324	-122.39705045650875	0.14199962749189965	0.8471597420514986	0.13813885125740968	32.999518519613815	2	29.99707194622462
80000	-1374.741173904125	-1256.9371757624806	-117.80399814164429	28.234756853515314	-586.3270500894218	-528.4928412961364	-123.45678912649694	-18.66049525042566	0.13125903564371175	0.11757233089900268	0.02148901476692908	1.043493342065905	-117.80399814164429	0.20568785498569683	0.7624821037412898	0.19815478288414093	28.546638764197862	5	30.15739075309171
81000	-1370.542631425133	-1261.6534354796704	-108.88919594546273	28.229904206461615	-587.059983993779	-533.0813519762476	-121.48489648902267	-20.027203020621027	0.13321393444765867	0.11435477510674878	0.025871868089741977	1.1086757570076469	-108.88919594546273	0.0472155038229487	0.959670853954704	0.08575085367650535	29.801395849987042	6	29.956273366353855
82000	-1372.4166449717604	-1257.011211130235	-115.40543384152534	28.17465614497299	-583.2118719775358	-534.756947364266	-120.35507874847535	-18.687313039957846	0.1085982436697747	0.10640335733184346	0.011901049281665093	1.0454249013311907	-115.40543384152534	0.08064535864110774	0.950325715469792	0.06408193341595872	29.12555656016733	6	29.956273366353855
83000	-1364.881824107809	-1250.367713589284	-114.51411051852497	28.615081200653485	-585.7732084890519	-528.2800792732367	-117.17680377542675	-19.137622051568435	0.11623128559781964	0.09768224351002198	0.011115620189200147	0.9995423867969212	-114.51411051852497	0.14238264594588168	0.9513423082860601	0.027022658520405408	29.272130750745653	2	30.289263080596495
84000	-1381.0492212566003	-1266.4060120993404	-114.64320915725997	29.36119438565272	-585.6983752062193	-538.9983233882206	-122.11999115151171	-19.58932235338875	0.12013432328110549	0.11410147757005687	0.015010078242422151	1.0144310000437582	-114.64320915725997	0.1133488351360056	0.9268167133612797	0.04090575067448222	31.06437854969474	3	30.114240798369906
85000	-1380.0769445753485	-1265.222709222863	-114.85423535248556	28.35316148425461	-591.3834457965968	-533.7074151569565	-121.51189213969859	-18.61995612961129	0.11678215031892594	0.09040375049130403	0.00840251688525062	0.935057553790209	-114.85423535248556	0.14860424274969142	0.9508108069207948	0.012251602992659275	29.355311507159442	1	30.16068111839244
86000	-1377.6687459483862	-1263.229533992166	-114.43921195622028	28.295250846497588	-583.9832213886674	-533.5098628597892	-125.65531438907303	-20.081135354636213	0.11678215031892594	0.08603484983671411	0.008326798624225404	0.9905873287401833	-114.43921195622028	0.0848516945645412	0.9453015764716584	0.05678997136150814	28.667054422640966	3	30.16965373309284
87000	-1377.1327513283713	-1258.4736978128813	-118.65905351549004	29.643893593623442	-589.0043886401735	-529.9779484405733	-119.31585422554593	-20.175506506588476	0.11250976953246579	0.08967101153965687	0.010916588287809094	1.034310399155617	-118.65905351549004	0.1398677047639594	0.9151353069841067	0.035111464508663516	30.84469591594563	1	30.2783954746596
88000	-1378.3816289174347	-1258.7375622716756	-119.64406664575897	29.357900009120822	-591.676729773327	-531.8184147794071	-117.42244716083711	-17.8199705581047	0.11869393347702678	0.09791227927607216	0.013319063776545955	1.1543089484204898	-119.64406664575897	0.08025231148222403	0.9469255227552061	0.059194142310609925	32.01913683693987	1	30.740446118755052
89000	-1381.3405087674505	-1266.5319858252676	-114.80852294218283	28.474172145006523	-590.3439896996692	-541.1438290765001	-115.8919133142437	-19.152253734854558	0.11869393347702678	0.09718334856553544	0.007370069410053097	0.9201073809690327	-114.80852294218283	0.18388192328518352	0.917417603977298	0.03458761207267916	29.647281574572638	2	30.107403050131946
90000	-1384.730744737634	-1259.5311440462644	-125.19960069136965	29.73361434532817	-576.7159957388401	-541.0718793575289	-122.89233751146173	-18.850931438433356	0.11553028190340567	0.08801264901497291	0.005547830265682518	0.8343072088175405	-125.19960069136965	0.07474925809924765	0.8995528825748077	0.11646833294813369	30.75951997439306	2	31.4229157642726
91000	-1385.8998248993687	-1263.507717499465	-122.3921073999039	29.091345877579283	-577.2918772023788	-541.9050921384459	-125.30966401143081	-19.001084147209454	0.10270063565470561	0.07600003214883091	0.005351267014252447	0.8704560823724896	-122.3921073999039	0.11547857798647695	0.8883723617129647	0.10508682183642515	29.339034133654984	2	30.72936867214415
92000	-1382.5015850971536	-1258.1133748016987	-124.38821029545477	28.692560604042548	-581.7696787153808	-537.0676678443976	-120.41617782684949	-18.859850415070976	0.1138506947414939	0.0968957012295789	0.00824636421841148	0.9311110959931155	-124.38821029545477	0.09476029308400294	0.896792206802635	0.17122919363201972	29.808799998654624	5	30.667491647551508
93000	-1365.7393063595448	-1252.8777292702014	-112.86157708934346	28.881204860413064	-572.6668878988846	-537.0514868172503	-122.45255523193389	-20.706799322132703	0.1138506947414939	0.08991533339565494	0.0117838296686384	0.9713084092690858	-112.86157708934346	0.07606669407284675	0.9579336679659047	0.03872680004164993	29.553694436864422	3	30.27187926913484
94000	-1379.44457626021	-1258.0486474245965	-121.39592883561332	28.352888524143243	-578.3456172638387	-540.2703167033387	-120.28933780697653	-19.143375650442586	0.13047064203164074	0.09329685280726374	0.016940613813610204	0.9507731521433258	-121.39592883561332	0.0430073330610433	0.9303144233704065	0.1490923594723707	30.028095092371753	4	30.224932737623032
95000	-1369.9317169198605	-1252.7645265789797	-117.16719034088068	28.557111206065326	-574.4548720310509	-537.925836233364	-118.31565033258858	-22.068167981976348	0.12866486160466242	0.09336390294192749	0.011630040346858442	0.8548963319913438	-117.16719034088068	0.10378508564226963	0.9174193515920349	0.07243114611926268	33.66809620913982	6	30.264611089304136
96000	-1360.0988628419998	-1241.862259879859	-118.23660296214072	28.707747338843802	-577.6363377469877	-529.3426220434001	-115.38922008413023	-19.494080005340948	0.12458751818824694	0.08352448536004682	0.00864922346184919	0.8065404607573582	-118.23660296214072	0.14347985333544397	0.8919518067480926	0.06282951339028192	30.322203946367207	4	29.996085656782334
97000	-1348.0163303100635	-1231.8417332372023	-116.17459707286113	28.664407103440155	-573.5669103305531	-523.8531855805353	-114.09318766318654	-20.328449662927035	0.11604304798308877	0.07804861512438921	0.007844088410131962	0.8205957682733743	-116.17459707286113	0.14017184945074446	0.8970136806350162	0.06937859071284404	28.83900040812231	2	30.56722147542787
98000	-1346.817995348188	-1230.9373030585762	-115.88069228961191	28.834651777963174	-575.2940335811328	-524.5673976198503	-112.10518324865338	-18.970688608939614	0.11194192795552671	0.076692852997887	0.007172485361983924	0.8650733400677989	-115.88069228961191	0.18223935401898894	0.8946866665755325	0.050356855640454064	30.12230338729755	4	30.66802568794744
99000	-1341.3074744346918	-1221.2607698328925	-120.04670460179938	29.92516892395849	-573.3674661795658	-516.4924549030665	-113.80336369527362	-17.59748505498656	0.11142909245821003	0.08017995434732864	0.010263112434404639	0.9039555863303911	-120.04670460179938	0.11332679181852853	0.9096363226412566	0.06602414876404886	30.143640382097825	2	31.338836498205712
100000	-1335.9748163682154	-1217.5698804210376	-118.40493594717789	29.241699425280494	-566.8785355002614	-513.2509036519624	-116.442176307513	-20.99826496130102	0.10403937205020067	0.0703645284940513	0.008078966886170125	0.9434964923587252	-118.40493594717789	0.07202770977945998	0.9277257194324618	0.07851335379095929	29.686728785875143	5	30.37093396894054
101000	-1343.303488465263	-1223.836035699502	-119.46745276576104	29.429115315101626	-563.4317766849105	-524.9205209110272	-115.50253949439957	-19.981198609164665	0.09588263430818814	0.0710123417166702	0.006060316016706597	0.9246974519244195	-119.46745276576104	0.09953591889150536	0.899007258188742	0.07695229289518926	30.860215774166093	5	30.47550388638429
102000	-1339.2084630796735	-1219.3993569796603	-119.80910610001317	28.653962111106686	-563.310260660045	-521.309053512118	-113.25385238986583	-21.526190417631533	0.13169329664047524	0.08112033290431593	0.009322329583399618	0.9417918644562667	-119.80910610001317	0.12170943041873336	0.893602608725983	0.0842611568317852	32.60565764415627	6	30.604114111627368
103000	-1335.8022814186909	-1217.4780864003003	-118.32419501839055	28.667034761460307	-567.7454784346842	-519.8445818889902	-110.06587348505192	-19.822152591573957	0.14309391280408196	0.08474992143654143	0.01614369527820369	1.1223244646888193	-118.32419501839055	0.13055513694988732	0.9142248887534089	0.05322790482751819	29.444293500302813	5	30.663731861191025
104000	-1346.923625533288	-1225.651036603802	-121.27258892948603	28.62262614138326	-573.6103200574524	-519.3497325654306	-113.64382431922226	-19.047159661696647	0.14524131104564625	0.0854564598529671	0.01762902978757781	1.106190044673114	-121.27258892948603	0.09387269249541341	0.9316597384869868	0.04092139248410036	31.891322200997063	3	30.523848319464864
105000	-1344.51701423406	-1224.421115610648	-120.09589862341201	28.62262614138326	-564.6742792185505	-526.2287447179611	-113.36583934817588	-20.152252325960514	0.14524131104564625	0.0723034087546998	0.014956429329795951	1.1144383053254363	-120.09589862341201	0.10679949000657261	0.9322483931394189	0.036382058040267444	29.846724310001388	5	30.379537362209266
106000	-1341.9676661030198	-1219.1147841770032	-122.85288192601664	28.71439590177241	-560.2864792814125	-518.4646760078778	-119.22791473020051	-21.135714157512496	0.12459476433654247	0.07820320744672195	0.011215498494654147	1.039958916225087	-122.85288192601664	0.047178023994048704	0.941982083209179	0.10255357084989043	29.584959011391945	3	30.476160559158735
107000	-1340.4648460026865	-1216.667873902935	-123.7969720997514	28.55291736212526	-563.5976120886321	-519.8140437783404	-113.52977096512875	-19.726447070833743	0.1202845198118278	0.0704762851313297	0.007112182042163098	0.9692994842523075	-123.7969720997514	0.08995109648098137	0.937969670910373	0.03134188342011035	29.972285791665158	3	30.3184338361684
108000	-1329.1057982158384	-1212.2617703769522	-116.84402783888618	28.638902262839437	-560.6653464355361	-516.2065004278757	-114.49056212018084	-20.899361393359566	0.12010912444643995	0.07914503380309088	0.008140282775620636	1.0288430770233843	-116.84402783888618	0.11316262648144998	0.9495698934228735	0.031504981193559004	29.972285791665158	2	30.320446108046816
109000	-1333.3946404158646	-1221.6857825308355	-111.70885788502916	28.684303032281115	-563.4386834480321	-512.5019713281627	-124.6509398509002	-21.094187903740618	0.12010912444643995	0.07316596766710777	0.008302600251700433	1.0072176095086796	-111.70885788502916	0.14913713760699954	0.947924612886711	0.017592227309264033	28.898714071803457	0	30.45456151779867
110000	-1333.8111280526603	-1220.8186915849687	-112.99243646769153	28.622515116323093	-568.9338649231352	-515.4398444242505	-116.51305599165168	-19.931926245931386	0.1199653699630055	0.07638428130127517	0.008703862533432409	1.0307308280711887	-112.99243646769153	0.16587105470981864	0.9123450214193837	0.03709427567615592	28.743273964876188	1	30.595625065884505
111000	-1330.7512184296963	-1215.3253855453859	-115.42583288431054	28.67633936287162	-568.7859780079916	-512.101059767681	-115.59592663670082	-18.842421133012422	0.11793050040521927	0.07343859004343707	0.00823533434400107	1.0464681556598954	-115.42583288431054	0.17493120092428185	0.9361167888014411	0.024226127277988424	29.108905089680846	0	30.358099714164446
112000	-1341.8567637030487	-1223.8653736579456	-117.99139004510309	28.577458321214493	-566.0158526562321	-518.9649582470911	-118.6100023669261	-20.274560387696276	0.11056177029526845	0.07397515583081428	0.008776122018901732	1.0061066432421037	-117.99139004510309	0.1384845148698268	0.8965914501363758	0.06394946513899363	28.68880855799737	2	30.385123375423227
113000	-1344.5172996231884	-1226.3165451828195	-118.20075444036891	28.547087604218564	-567.0351232515774	-524.4951662391704	-115.09370079839773	-19.692554893674043	0.09859894768683643	0.07000232241894144	0.008357358382419825	1.1093627690192827	-118.20075444036891	0.14473291816155057	0.9331275125735521	0.02349494258260722	29.285195675469605	2	30.30286964392831
114000	-1352.706881801975	-1231.4184656737375	-121.2884161282374	28.55151942433285	-581.4639574384373	-516.9257406672527	-113.68864093887335	-19.340126629174208	0.11034213748597936	0.08279941819921337	0.01191306934674945	1.037669203025943	-121.2884161282374	0.09412645488452598	0.9358609460583664	0.07260476252264214	29.72674985084528	5	30.451210653475037
115000	-1349.1369976403516	-1227.6417588380496	-121.49523880230198	28.359383552431492	-575.8842841917004	-519.6450179660376	-112.76202529004637	-19.350431390265125	0.11966951814914357	0.0794057301694492	0.012209327931418322	0.9783788092449452	-121.49523880230198	0.10201951043690918	0.9036478492158498	0.10621144918490653	29.90555073294505	3	30.357673698809744
116000	-1331.5801158642967	-1219.9114648045618	-111.66865105973494	28.19255238484372	-563.9160293459921	-519.1472164464226	-117.02851074519252	-19.819708266954418	0.11966951814914357	0.07817749845389495	0.010089672564878652	0.8888338185692368	-111.66865105973494	0.06671834285743211	0.9520144492115569	0.062364128576465575	29.074347336261543	3	30.12331066353586
117000	-1332.142129221366	-1212.7503236204602	-119.39180560090585	28.19255238484372	-562.3132879009121	-513.7516284098308	-116.52288458528079	-20.162522724436794	0.12430134806843174	0.08910814840002701	0.010325759133863832	0.9340699101264718	-119.39180560090585	0.07371049146855398	0.9498642300574375	0.06952720485568459	30.538838868889233	5	30.0261404061803
118000	-1336.7284839482716	-1220.1172029167612	-116.61128103151033	28.18911398914995	-566.2614467910896	-514.8665074981388	-119.86214209103314	-19.127106536499706	0.12430134806843174	0.07765389781726811	0.009693492759033159	0.8582662740084959	-116.61128103151033	0.07594219097414225	0.9411938124178779	0.06175176422630935	28.629811777991414	4	30.158742852636127
119000	-1326.5794926660415	-1211.2315933860784	-115.34789927996309	28.103040141794143	-570.5381471302261	-506.62821671806864	-113.56975458302442	-20.4954749547594	0.1340859732237111	0.07940987543607926	0.010770742480507292	0.9502313245460019	-115.34789927996309	0.05601168492516659	0.9593169357670442	0.08638048048136417	29.842885614922253	4	30.049093224443048
120000	-1327.8857836918571	-1212.789578389789	-115.0962053020681	28.27371262958558	-569.2564951161343	-510.19709316682236	-114.5743057457947	-18.761684361037865	0.1319857987129099	0.07895501641463079	0.01186126991402358	0.9892504436853806	-115.0962053020681	0.05941984821976553	0.9571265092710542	0.0503311407266272	28.646254877652872	2	30.208999631261072
121000	-1338.38764837577	-1222.3961526621908	-115.99149571357917	28.41191355612325	-568.7592195143485	-515.8187410722244	-119.48671212706851	-18.33147994854953	0.12083536418454324	0.08180907598207432	0.010184764533891905	0.9978747604077776	-115.99149571357917	0.0753928885861907	0.970855550122	0.0180423676153414	30.032606316907057	4	30.049600634632647
122000	-1329.7074086376429	-1211.297458704686	-118.40994993295683	28.10171949843835	-568.0950576568133	-507.66429339446734	-115.84125083121624	-19.696856822189257	0.12083536418454324	0.08172603591732983	0.012946638129533623	1.0041076761736287	-118.40994993295683	0.054987294722316	0.960254696772527	0.06241017520820517	30.188398869842143	5	30.101109554299804
123000	-1317.536420642248	-1199.2460230674822	-118.29039757476582	28.10171949843835	-561.9569766208607	-502.38241486303946	-115.42885135072378	-19.477780232858176	0.11060495720301873	0.07437294461205095	0.009265147290318226	0.9922115845938655	-118.29039757476582	0.0765582908375756	0.9641841074151084	0.022673568706956998	29.17969147434406	6	30.03679418109939
124000	-1331.1289634507282	-1208.476680547104	-122.65228290362423	28.240315422441086	-569.5332515670739	-505.4053705244359	-113.75435074645864	-19.783707709135648	0.10840248075570318	0.07788154272149792	0.009675237377073143	1.0901733148867307	-122.65228290362423	0.04417765271103691	0.961377920543254	0.0801275351639711	34.4643404880487	4	30.21481244180693
125000	-1321.1907965124365	-1204.5181405188584	-116.67265599357796	28.240315422441086	-556.0078509601711	-515.156013249021	-113.34181863095965	-20.012457678706767	0.110270889720414	0.07453518036745825	0.00871801140245063	0.9844447918595679	-116.67265599357796	0.052236809405497915	0.9647382002111505	0.0430125884865037	28.462676170905784	4	30.235634134529118
126000	-1324.837163245306	-1210.6858136185438	-114.15134962676233	28.30131078784772	-564.0354426686173	-513.1877974182498	-113.884158373633	-19.57841515804364	0.10763762866507569	0.07348571382695972	0.008640495689771675	1.0020798952275702	-114.15134962676233	0.08657142845430808	0.9594129040038926	0.02632270989331177	28.871603012700366	3	30.229716837255193
127000	-1333.63458374151	-1218.8864248400625	-114.7481589014474	28.116923424006355	-576.36707072062	-509.7236275816253	-112.90939860961745	-19.88632792819977	0.10451617618721827	0.0843245697533382	0.011322730486835146	1.0129040172942845	-114.7481589014474	0.06986906818912972	0.9729126359966459	0.020551943519425696	29.9986700719411	5	30.112404363340232
128000	-1335.5926538885537	-1221.7050754846864	-113.88757840386742	28.012634153171124	-571.1973895969882	-516.4765698580762	-113.69489513225292	-20.33622089736905	0.08589686864152628	0.0697892048363941	0.008653659265688151	0.9493124758514132	-113.88757840386742	0.04521659820014757	0.978584094564853	0.030693568877622663	31.15041398186598	3	29.999292124037847
129000	-1336.0618043557947	-1217.43842940877	-118.6233749470249	28.05766546321441	-567.1693203423276	-515.3408361631837	-114.62603905357611	-20.302233849682572	0.0854222371779889	0.06678393549331756	0.006523591635939562	1.0081893373791293	-118.6233749470249	0.016768229641958687	0.9834461582874885	0.10803274228899967	28.483971931888927	4	30.01405840454919
130000	-1342.5402600787447	-1218.8092797471593	-123.73098033158536	28.05766546321441	-563.6686148586238	-517.9835330865217	-116.91929444616987	-20.237837355843972	0.0854222371779889	0.06276631715945961	0.00785409043858854	1.1367059212529207	-123.73098033158536	0.035655487358609766	0.9817222631846463	0.03481040277199912	30.38516350448054	4	30.00968504104089
131000	-1342.973117281452	-1219.4825947404422	-123.49052254100984	28.115668338438656	-577.8775873723193	-509.70290115214397	-112.68402972288666	-19.218076493092166	0.1122456019963129	0.08326490055042389	0.011975330608414023	1.0704031828358718	-123.49052254100984	0.021262023418355258	0.9817222631846463	0.09952320344185463	29.005928284143895	4	30.041655998442373
132000	-1337.1180793511558	-1215.3727204298855	-121.74535892127034	28.67232739422856	-568.9988222693411	-510.1763003960578	-117.5336993999396	-18.66389836454682	0.10047130307775848	0.06948677011213561	0.007957238973103973	1.0656680668992986	-121.74535892127034	0.03630818526401931	0.9692789111964515	0.08368065874718007	29.00999627098777	5	30.106577591693863
133000	-1345.644677777198	-1217.915622097171	-127.72905568002699	28.836606951317034	-563.8580414263581	-517.9949906071137	-116.32554591067476	-19.73704415302471	0.0975811801071367	0.05954680243564558	0.0077017009476134215	1.0265253568499781	-127.72905568002699	0.07349985842549366	0.9668627617380703	0.01442128620967756	31.96748419229736	6	30.717728000085298
134000	-1347.714154427494	-1222.3752457348958	-125.33890869259804	28.857836487890754	-573.2097585371725	-516.7297685010806	-113.67848672097462	-18.757231975667963	0.10182305050141222	0.06913356439844365	0.010837575332190721	1.079463191894116	-125.33890869259804	0.036698881739059594	0.9711069658582475	0.050485253385194225	33.77059204399949	4	30.521084845405017
135000	-1344.789169527161	-1219.5999215806721	-125.18924794648876	29.230750291112596	-566.5007783505386	-517.5934712188896	-115.26459190284292	-20.241080108401054	0.08242992621082598	0.06727249378516006	0.00889085624127821	1.1622790370698082	-125.18924794648876	0.0708746479332029	0.9711069658582475	0.01777723829498136	30.21159340852922	4	30.668613879845438
136000	-1339.9747736845752	-1215.326300788015	-124.64847289656018	29.29139621614359	-572.6634981057497	-510.2759774423453	-114.34664886676299	-18.04017637315701	0.08242992621082598	0.07462582055449826	0.010090443960132114	1.1498164535494715	-124.64847289656018	0.06813947304148922	0.9560033895553423	0.039867921214744285	29.913499257998247	3	31.216352046842257
137000	-1334.8903572272723	-1217.2767536793722	-117.61360354790018	29.321951020728335	-574.7203068756842	-508.69652257047386	-115.1188780970955	-18.741046136118516	0.07763175208932688	0.07287774492846856	0.007783406368604387	1.01395471611379	-117.61360354790018	0.06441416950658642	0.9629107058890687	0.03177014010371769	30.208851884984234	1	31.143319042180696
138000	-1336.1471713766487	-1211.9863171962973	-124.16085418035138	29.31025120462929	-565.3924554987375	-513.8191487370024	-112.75308205459132	-20.021630905966255	0.07447584862065458	0.07276809152858539	0.006771183757386298	0.9403244563154707	-124.16085418035138	0.07505054731185526	0.9422673404808016	0.0455278451749368	33.9216638377937	3	31.28181412408799
139000	-1327.5187635033844	-1211.6980819917178	-115.8206815116666	29.013885529943014	-563.6644299142293	-513.4365974648109	-114.87681197821723	-19.720242634460515	0.07691610030041039	0.07762066013924504	0.007153604742150376	1.0621468779098524	-115.8206815116666	0.1446147609172097	0.9484371582492643	0.01743619068788191	29.17995545061817	2	30.32299069951112
140000	-1349.5996240412671	-1221.5325584012628	-128.06706564000433	29.30538156697879	-574.5412323570625	-510.77365560751156	-117.78809773584078	-18.429572700847757	0.08052516979681129	0.07424416867722719	0.00830117441905512	0.9311975299842007	-128.06706564000433	0.1887667308325892	0.8654767453309546	0.05271287201765994	36.0348308474825	4	31.21116204711953
141000	-1348.272536415795	-1223.4368898753912	-124.83564654040386	29.44209991523069	-574.0364302359873	-516.0861822872108	-114.10381121204821	-19.210466140145023	0.083103586399697	0.07555142879507765	0.008314788474350373	0.9420344806796408	-124.83564654040386	0.1345009170379886	0.8742800247307344	0.07194243251985018	34.875264435102075	4	31.339337147674502
142000	-1337.4633873775645	-1214.5621417689108	-122.90124560865365	29.44209991523069	-567.2215194367458	-512.8340898794885	-116.42906788835202	-18.077464564324554	0.083103586399697	0.07491037852967194	0.007941083412565327	0.9862484625757945	-122.90124560865365	0.08638810864196139	0.9286118958046314	0.06062884847073589	33.71142937374148	5	31.135835267152313
143000	-1330.3628848247342	-1208.3867750688567	-121.97610975587769	29.57789163672199	-563.5144812603502	-511.8880530717	-113.01345551702516	-19.970785219781185	0.07551525403128835	0.06443810066000398	0.007287397912163345	1.0591745169485447	-121.97610975587769	0.16392258691227554	0.9434697135520952	0.01490848603236774	31.800818085765417	2	31.204724720705926
144000	-1324.927776264377	-1201.805480154322	-123.12229611005493	29.88510434098738	-562.3774129645519	-507.3764927995045	-112.93544146583596	-19.116132924429493	0.07551525403128835	0.06409246573357992	0.006663717314933733	1.0837204745677667	-123.12229611005493	0.08452726660158555	0.9334096692076664	0.05258239618014528	31.84164227512073	4	31.596390598490387
145000	-1345.4431404927648	-1218.3181487150473	-127.12499177771751	29.83625723132661	-573.3567560870773	-510.06023196915584	-115.57235769670726	-19.328802962106995	0.07886622860678967	0.07143682209544738	0.007057148116841687	1.070824921951568	-127.12499177771751	0.05573548260880386	0.9527853569349949	0.05925574804448493	29.988618974170826	4	31.635456782350225
146000	-1353.798053471087	-1224.9645400785632	-128.83351339252377	30.005651013662387	-574.909072519128	-514.4725848328511	-115.82021603106284	-19.76266669552127	0.0817269507605351	0.06451846522443473	0.005710737636705674	1.0596162917551557	-128.83351339252377	0.03628829603983996	0.9763723728091487	0.03103763683168074	31.253194666285165	2	31.987703793239206
147000	-1345.425713805357	-1216.6292248746956	-128.79648893066138	30.429857986868818	-566.3565585556534	-514.1680893692027	-115.77405703803223	-20.330519911807443	0.0698585262642051	0.060448277635394204	0.0039304271530123756	0.9085637211009214	-128.79648893066138	0.04364267681250445	0.9801630012649071	0.01468553297725381	33.62384318369166	2	31.987703793239206
148000	-1345.373976923969	-1218.5992812283346	-126.77469569563446	31.14388038684984	-576.8323412410707	-505.32933514948513	-116.31700499003256	-20.1205998477462	0.07110702402069283	0.05581689600873564	0.00421854906211811	0.950425949276449	-126.77469569563446	0.041437158957080875	0.9818366212601549	0.010661047511033746	31.909111423096594	1	32.362249069283116
149000	-1336.411465766802	-1211.088881481952	-125.32258428484991	31.003843202140512	-559.83552546372	-515.3823319910509	-115.96069125213417	-19.91033277504677	0.07110702402069283	0.06415328218686124	0.006005140489955049	1.0748856550714696	-125.32258428484991	0.07821721021011688	0.9794930075207132	0.01018042235941811	32.83583444418409	1	32.868788923125805
150000	-1347.7722108437501	-1217.8647470604562	-129.90746378329402	32.1664696784552	-571.8848428497397	-512.5416614044577	-113.06299759179551	-20.37524521446337	0.0799389740747205	0.06630921150962707	0.007272968006727429	1.2073343154044196	-129.90746378329402	0.05101839230385452	0.9824858889362967	0.009029756655165784	32.96479736188023	2	33.9184805936377
151000	-1355.0192158348723	-1224.9592162889774	-130.05999954589504	31.772862417702147	-570.201058135493	-515.7289060191854	-119.50938999206033	-19.519862142238797	0.07959802368588192	0.06234520896225411	0.004422321410578943	0.9130294372683404	-130.05999954589504	0.04085822665232554	0.9850433990544649	0.01061567550789308	32.046396739120546	2	33.01286692028967
152000	-1352.9825339058207	-1221.6316127944528	-131.35092111136777	30.655428781431155	-571.8432667827822	-511.2112217070328	-117.63067518840757	-20.946449116230262	0.07988558065324089	0.07024809087284639	0.004747542776772756	0.9816860647504221	-131.35092111136777	0.05855424289836411	0.9830978470541831	0.007822325540266323	33.781045494926126	1	32.20441123026215
153000	-1343.66661415083	-1212.0194235268616	-131.6471906239682	31.091049255001355	-568.8492374275388	-508.21202208304913	-115.35022166320765	-19.607942353066257	0.07988558065324089	0.08437902927679011	0.0052777598525115405	1.1490907269059296	-131.6471906239682	0.05998766751185344	0.9837680145665437	0.00550179985658212	32.29575463969326	1	31.92628536549251
154000	-1363.2640681842706	-1222.362554299513	-140.90151388475752	32.936080716666	-576.0602420561413	-509.9674727149908	-116.82347471697213	-19.511364811408683	0.08192839076985729	0.056746840068082297	0.0036747828555914862	1.0047950472548364	-140.90151388475752	0.02038072291326032	0.9822535935880726	0.03545260600416039	33.09210218961844	1	33.063440107000176
155000	-1353.1025281143097	-1217.5555336691366	-135.5469944451732	30.93932402002788	-576.8837743752482	-510.64570057120045	-111.0252808676994	-19.000777854988407	0.09723167862605105	0.07346748744234313	0.00706411105319383	1.026064620787633	-135.5469944451732	0.024355513903949803	0.9822535935880726	0.028248883180444002	31.467364354293238	4	31.513538042844424
156000	-1354.117001651518	-1217.8265003061626	-136.29050134535535	29.8868683394293	-572.0734274393855	-509.33149213450247	-116.61873094944013	-19.80284978283455	0.09769038321538724	0.05889407769439948	0.007085639742610382	1.100918349519611	-136.29050134535535	0.013032185227365167	0.9822535935880726	0.06566834254379116	32.345155714825495	3	31.885657936856713
157000	-1340.1760655936457	-1217.4535144813412	-122.72255111230452	29.46842325029052	-566.3235476111091	-514.9544366244832	-116.91404089722369	-19.26148934852535	0.08967430724314031	0.06208583753774908	0.0057577253869250085	0.9866728940199174	-122.72255111230452	0.024177279795328452	0.9822535935880726	0.04222138937447107	30.314659667137526	4	31.409424431185755
158000	-1344.9586454246557	-1220.5792779713045	-124.37936745335135	30.897510543883644	-563.4269946373979	-520.4144085324655	-117.0844482727294	-19.653426528711602	0.09120991767702319	0.059187230556866546	0.006930783381977563	1.022528739896356	-124.37936745335135	0.02821882483854651	0.9822535935880726	0.027367147503368487	30.965038616488574	1	31.014834347920356
159000	-1338.4341536580316	-1211.2632393542274	-127.1709143038043	30.908532761341714	-569.7330513436096	-504.8481587677715	-116.58467905390886	-20.097350188937494	0.09120991767702319	0.057038139387913224	0.0074547942223883055	1.0976680909109873	-127.1709143038043	0.053828138217119084	0.9736136041179312	0.023743250128592987	34.250758747363214	1	32.8321806712308
160000	-1342.2250748083154	-1215.6283748174742	-126.59669999084129	29.51045701169729	-565.3992386152265	-512.6555298060676	-116.96419879057534	-20.60940760560445	0.0907056394805936	0.07068400279313031	0.005024386737570961	0.9322725263287238	-126.59669999084129	0.0460003525407104	0.9669283331770072	0.048221912523879945	32.805508797639405	1	31.16019034857383
161000	-1343.0856004862294	-1219.4157907566512	-123.66980972957816	28.3165875201281	-563.046934948496	-515.7024777573502	-119.34200625767289	-21.324371793132105	0.0907056394805936	0.06703161662258487	0.004821448479879537	1.0106938323863466	-123.66980972957816	0.06984575418028023	0.9665145109223298	0.025984223717223753	29.79041168719928	2	30.242925111351564
162000	-1350.7003420386764	-1221.425127205998	-129.27521483267836	28.955760246360278	-569.8386001557627	-513.6807408889458	-117.07805950847735	-20.827726652811993	0.0907056394805936	0.06366983875285014	0.004581739916360495	0.8974473771525852	-129.27521483267836	0.04272872857587243	0.9680556047119321	0.052528365645899966	29.22005606274844	4	30.718285647430314
163000	-1351.2223697160418	-1223.4710433642408	-127.751326351801	28.78080258897029	-569.9731056602371	-517.6264476864368	-114.61535269156907	-21.256137325997848	0.0907056394805936	0.060561543942773924	0.004429004537495111	0.8947385092313481	-127.751326351801	0.06161126021971581	0.962784489888558	0.037066323830054385	32.888810302011436	2	30.621855060641302
164000	-1352.253749662162	-1229.6898367400736	-122.56391292208833	28.40244396917656	-579.3273316408319	-512.3792308161518	-117.2371603317384	-20.746113951351674	0.09587792842523273	0.06887986982518539	0.004191899188712705	0.8756426588974557	-122.56391292208833	0.08032740856290736	0.9610066029072656	0.02629318245180711	29.120811748547016	2	30.27118634963015
165000	-1343.0822223656196	-1214.2144554534937	-128.86776691212606	28.47983260716603	-563.3340190925506	-513.2188455341593	-116.93573435728246	-20.72585646950148	0.07515801396757608	0.056616931881095206	0.0033402913657437244	0.8544222070439849	-128.86776691212606	0.0613840753921956	0.9756630394877341	0.019142620569009828	31.01923302441017	2	30.261671527702262
166000	-1351.6359721729134	-1219.6631760390896	-131.97279613382372	28.473195460335358	-574.2701246823731	-512.0467581522892	-114.49332321729207	-18.852969987135385	0.07515801396757608	0.061187147626517786	0.004312419499654012	0.8930446141455975	-131.97279613382372	0.06164857833291007	0.9466034851238769	0.04210318436897951	30.18198513338735	4	30.282590106053796
167000	-1354.1866802350066	-1217.6051769276419	-136.58150330736473	29.59560899983124	-570.9677245589686	-512.7447845645015	-114.59751819597425	-19.295149608197367	0.07109556468168753	0.057440479891842505	0.0038769555105179323	1.1141727699756603	-136.58150330736473	0.08140403039265177	0.9505203217340673	0.033233657495100134	30.438689654307282	3	30.995182511447492
168000	-1355.8659419217363	-1220.08234497303	-135.78359694870625	30.14324214310569	-563.4992237608819	-518.5699790346382	-118.0771202270582	-19.93602195045162	0.0639247102267419	0.05076746364749045	0.004015901098591643	1.0969179172260717	-135.78359694870625	0.07715205630225291	0.9466610510725868	0.02622289411811199	30.295072814226344	2	31.763020441985603
169000	-1350.081044429108	-1212.2726297361057	-137.80841469300225	30.87668063518044	-563.3026597128196	-517.6249363088317	-112.16595700017028	-19.17907671428408	0.05810944042029513	0.046614507809536555	0.0028279629460806555	1.0341286905868892	-137.80841469300225	0.053271883147688485	0.9579984000253061	0.03413107174750018	31.28970355097868	0	31.898299819395834
170000	-1356.7973926415118	-1216.4180537815662	-140.3793388599456	30.735789445752307	-561.7525347245852	-517.7428002034503	-115.634897716523	-21.287821137007686	0.05810944042029513	0.047923920847757324	0.002128142048880991	0.8744200638547114	-140.3793388599456	0.028039561540616036	0.951887409178826	0.15185870332252382	32.204599095918674	3	31.9755233788602
171000	-1343.2360977710189	-1206.866579306051	-136.36951846496777	29.880330381663743	-554.7708274160137	-515.1099512315845	-116.12984467642349	-20.85595598202947	0.06191176828528557	0.05416970995778912	0.002964802220783319	0.9060581847855093	-136.36951846496777	0.04917505282696926	0.9464690682941357	0.07578332856093466	29.98575100881207	3	31.829646091862227
172000	-1347.9192010395157	-1213.01066288256	-134.90853815695579	29.702369816141754	-564.6686262830451	-509.23863328344413	-117.8636638585013	-21.23973945756933	0.0582202508906392	0.0531956302858317	0.004465165862671573	0.9795105125422494	-134.90853815695579	0.057670717673363334	0.9638040330054901	0.022523679840222983	37.37600383973988	2	30.575913554713548
173000	-1344.129880730988	-1211.6505698589674	-132.4793108720206	30.76943869990855	-563.3945980993676	-508.37078441358244	-119.34111643013303	-20.54407091588424	0.0582202508906392	0.05492426470379525	0.0036024556646233248	1.0002589005126516	-132.4793108720206	0.04442280554956563	0.9767936134673001	0.018989894680344215	31.334773598093054	0	31.4086755619594
174000	-1347.6339212610126	-1213.5545507626096	-134.07937049840308	31.008000004435694	-564.0291346969288	-513.3239828776908	-116.39132607911483	-19.810107108875	0.0582202508906392	0.05131438386514571	0.0026437039065166706	0.9870619547608529	-134.07937049840308	0.03166409885246671	0.9754649457240722	0.03458580602714262	32.527185618121635	2	32.891497738937666
175000	-1341.1043176753958	-1203.6139207205	-137.49039695489589	31.919833111470467	-558.2098867571136	-510.65548584323267	-114.08600013767159	-20.66254798248199	0.058199221956541265	0.049836682030651405	0.0030783999056748956	1.030382816482104	-137.49039695489589	0.04071534855152272	0.9754649457240722	0.03693454908654105	32.08084736524627	4	33.09216448400826
176000	-1346.3343166736113	-1209.2654791570053	-137.06883751660587	31.898948137446684	-557.351416759241	-514.1537791441109	-117.0509136016815	-20.709369651971908	0.05499852509516683	0.046162810853941846	0.00429841630529093	1.163750773179445	-137.06883751660587	0.05700353835863836	0.9752110910186463	0.015731353646361045	32.98318368808696	1	33.18083318165375
177000	-1341.9865602709526	-1204.3473179626722	-137.63924230828047	32.20638465254009	-557.4479538977716	-508.1685853892422	-117.96148841678249	-20.769290258875834	0.05499852509516683	0.04560173353552806	0.0034966933339226278	0.9930461383253829	-137.63924230828047	0.04717105356209995	0.9801626398547252	0.015483084826384207	32.84144735426736	2	31.959992053440278
178000	-1342.9583608278365	-1209.0681389729284	-133.89022185490813	30.07840539621485	-559.2720082855949	-509.6774469672953	-117.39890694292805	-22.719776777110205	0.06137585516644214	0.05266693857436162	0.004909658396956151	0.9689490601508962	-133.89022185490813	0.03742735783997214	0.9772439389003895	0.02099125383481289	35.4036465629088	2	32.072204467474776
179000	-1348.7741383333728	-1209.3234842793067	-139.45065405406604	30.04387957176277	-557.9347345890559	-515.6227711040378	-115.97600919121567	-19.789969394997012	0.05335605959179608	0.043527856360530796	0.003106147155391298	1.0553713814356311	-139.45065405406604	0.02358873032242076	0.9836249571496106	0.028217354490402937	30.27009171615138	2	32.03348852812821
180000	-1352.9911689142464	-1214.7491251425945	-138.24204377165188	30.014205484625727	-571.1467348349813	-507.7705916176225	-117.27488591835858	-18.556912771631904	0.05412951867086168	0.047437210960587874	0.00257126787246096	1.0245686481118605	-138.24204377165188	0.055954592708927206	0.9732473181552169	0.01459025416082601	30.204047799280932	1	31.36356136204626
181000	-1346.7125871158505	-1207.9898627480882	-138.72272436776228	30.528178473958942	-552.6789386114183	-514.079865322	-119.3848102915528	-21.846248523117083	0.04769133643949586	0.04383258426260449	0.001817878625730456	1.0216273357055567	-138.72272436776228	0.08565647868124174	0.972716731317577	0.007081162033890217	31.547529650070555	1	31.515541073758136
182000	-1345.0090279086787	-1210.1308325719574	-134.87819533672135	29.385741537938724	-549.4875283047238	-519.0281269650673	-120.70455286852767	-20.910624433638677	0.05007084811155914	0.04763421509234638	0.0025695293752650873	1.0954876815488603	-134.87819533672135	0.045850621000380974	0.9687390026048744	0.027742717548537816	30.10842896030085	1	30.605677947052925
183000	-1348.1692396249052	-1216.9317451747308	-131.23749445017438	30.069211435813106	-559.6539885724833	-519.5567470247892	-116.98092219218121	-20.740087385277157	0.05639172518182434	0.04838397247490502	0.0028893736759617876	0.9856449069753183	-131.23749445017438	0.08661991955881733	0.978389283422606	0.003529346467973858	30.80345888402164	3	30.872442652852474
184000	-1341.4678551638717	-1211.4973533570594	-129.9705018068123	29.423238516111873	-568.9309636027864	-510.43503986413566	-111.20831456069598	-20.923035329441557	0.07643646928620978	0.057893001517089926	0.0038409721908446133	1.0149419720811776	-129.9705018068123	0.038678511345667375	0.978389283422606	0.027179056432694023	30.83743859727992	1	30.767370251612487
185000	-1349.5069651377985	-1217.9885224031505	-131.51844273464795	29.55061044713197	-559.8390666071886	-520.9419487434235	-115.69367702270839	-21.51383002983004	0.07579687301473002	0.055457089867167256	0.0033272788551522176	0.9426896367222561	-131.51844273464795	0.05583451556440286	0.9726141709689319	0.015362293305374643	30.942391177156306	1	31.425566891452824
186000	-1342.0697047151673	-1205.636728731448	-136.43297598371925	30.441320079372304	-558.6875810700935	-508.3453861391786	-117.39949292613088	-21.20426859604511	0.0729092391322094	0.05666483223871423	0.005102221752129551	1.1597331428836712	-136.43297598371925	0.09649189923294027	0.95310260269837	0.01709061417958144	30.643927024002824	2	31.451610217216924
187000	-1349.1221325731522	-1213.5547048427995	-135.5674277303526	29.046274930489314	-568.746427285745	-504.16876515628644	-117.92588720668071	-22.71362519408737	0.0762910597247451	0.06377703890692511	0.007217974292304945	1.0754360329005765	-135.5674277303526	0.0896928579726823	0.9333895007447186	0.03042507439982374	30.158099180337796	5	30.983838379581208
188000	-1347.09615554108	-1209.2627966716707	-137.83335886940932	29.07149873156632	-571.9278927336487	-504.9425029257665	-113.11427037314874	-19.27813063910689	0.06866225551493929	0.05150566386176038	0.004550423771689579	0.9960868289386048	-137.83335886940932	0.04579432528770804	0.9458210347464224	0.090272048000421	30.602339763379504	6	30.722226216891247
189000	-1355.9447658374645	-1211.2966529470182	-144.64811289044627	29.543474358889714	-565.4296287502585	-506.89096026336097	-119.18479865220755	-19.79126528119101	0.06263157986822346	0.047216029916108744	0.0025416746178750886	0.915009470789758	-144.64811289044627	0.030068357290056004	0.9310157486319395	0.17767217132145363	34.92265257704115	6	30.99935944705927
190000	-1349.025176531918	-1206.0987713981406	-142.9264051337775	29.239931242205117	-567.6210061773369	-503.1925764447344	-116.28222148222649	-19.00296729384262	0.0649674543363723	0.0605004906471656	0.004063122811095863	0.9844220457273715	-142.9264051337775	0.05060912145163018	0.9134881740361533	0.17215592090358847	29.469226089602486	4	30.868433369780792
191000	-1358.63451063723	-1208.3020635275175	-150.3324471097126	30.75397992139718	-565.2149654470377	-505.5641977427457	-117.61208295430204	-19.910817383432004	0.05966794866096614	0.054943594809167606	0.0029496163016537367	0.9865956698087682	-150.3324471097126	0.1369366711338629	0.7952418659330573	0.12003859209514744	34.84704545634057	5	31.289501700319985
192000	-1353.8737333433057	-1204.3726010552907	-149.50113228801507	30.180119116879805	-559.4701810683619	-507.73989831623413	-116.74558559869166	-20.416936072003143	0.0596682831690295	0.04697883248516899	0.0031457918621920064	0.9847260842042957	-149.50113228801507	0.12483596643168864	0.8743242604426281	0.04668324308753448	39.915201160440894	3	31.444219084667612
193000	-1345.6220424234953	-1206.6977033058727	-138.9243391176225	29.160118342559734	-559.3600710620702	-513.5193583571445	-114.0954414460132	-19.722832440644552	0.07275464847951131	0.06540840028385607	0.0049158539630709385	0.9600819205911191	-138.9243391176225	0.12517326515175367	0.8656285862125126	0.06344343699129634	31.266921493048436	3	30.41911985046752
194000	-1345.9714599871913	-1204.5213729156721	-141.4500870715192	28.521519003067496	-558.1569084001039	-506.882365397558	-118.50255521432038	-20.979543903689706	0.05991965629141268	0.055448086240008236	0.003157499104931268	0.9719242404805802	-141.4500870715192	0.13414334888711502	0.8824294733083425	0.0512320481201259	41.164999443922326	3	30.42233913229383
195000	-1345.1601780640663	-1207.7634493660637	-137.39672869800253	28.92172327102822	-559.1753738192839	-511.17058190117183	-118.20556011224653	-19.211933533361474	0.0638212479792851	0.05915408648822845	0.003899954928934774	1.0364878629454846	-137.39672869800253	0.09346816945975349	0.9184211246300982	0.04456379847952887	34.07468825947052	1	30.613835621473665
196000	-1342.3290394823064	-1209.2445382275273	-133.08450125477907	29.03922821953208	-559.7964901583467	-510.81471220537924	-117.09927216813497	-21.534063695666305	0.06043887270737235	0.05237023235329497	0.0035619399667584078	0.8990282307767384	-133.08450125477907	0.12937422822894606	0.9333403488523009	0.017862962071166433	30.90701664232664	2	30.888883934681452
197000	-1349.5584238853737	-1218.9800490081623	-130.57837487721136	28.87325982495466	-570.3076616903851	-509.48929404447125	-119.35652633053957	-19.82656694276643	0.06043887270737235	0.05946778079736307	0.003205459197711905	0.9079110652422557	-130.57837487721136	0.09647293771676144	0.9170259646313184	0.058187886415702876	30.744806995655615	2	30.59259035732304
198000	-1344.726082499555	-1216.6453723997909	-128.08071009976416	29.05794503581997	-567.3461711072423	-513.0519961709543	-115.00827006751435	-21.23893505407994	0.056000352424845065	0.050718667648587484	0.003084068435871414	0.9721481183832216	-128.08071009976416	0.1052207267680074	0.954625430933183	0.012147367826361966	29.193344804009946	3	30.938926746898225
199000	-1337.079764902178	-1205.6859075170885	-131.3938573850897	28.773435802490418	-554.3952081546292	-513.3280435198122	-117.40383924253794	-20.558816600108987	0.06348522414551348	0.054311288434115014	0.003111014851734502	0.8485583175352824	-131.3938573850897	0.15276684874644397	0.9219629440317161	0.025380604258388468	29.863495571940078	2	30.707449988802296
200000	-1337.7928284241996	-1205.0272332039006	-132.7655952202991	28.915367802540462	-555.8243844720172	-514.6885203563598	-114.35216270983737	-20.162165665686203	0.06448210726353265	0.053975664426621085	0.0021851337167439226	0.8233922428371482	-132.7655952202991	0.08506196189260348	0.9147770392604473	0.07686372585109515	31.33480671543987	3	30.78722596412196
201000	-1335.856307927413	-1206.4663482936026	-129.38995963381035	29.544102593964173	-560.0682451464851	-511.4999327970227	-114.35373636557571	-20.544433984519024	0.07278494522491556	0.061096016145847136	0.003963406863434742	0.9778002445505676	-129.38995963381035	0.06759536548786702	0.918610699247459	0.08037958943728382	30.89767474376717	4	30.758764033875035
202000	-1338.971798383218	-1209.4509237098664	-129.52087467335159	29.037767673353386	-552.9854552711944	-518.3031158956846	-116.0052554968417	-22.157097046145616	0.06969390048227084	0.05308754617213772	0.0051708832639765605	1.0864658750486909	-129.52087467335159	0.09311049361829854	0.9197204504933937	0.05835528585908979	29.42646213863478	3	30.993464147301907
203000	-1347.711223280963	-1210.2692592322549	-137.44196404870814	29.008336830470594	-560.8217590779761	-508.97826406696083	-119.40285798813575	-21.066378099182106	0.06969390048227084	0.052853095770743014	0.0036758951677287287	1.0033311609289886	-137.44196404870814	0.15562521175286625	0.8346975460310916	0.11363362750572673	32.70626729618333	6	31.00348862073526
204000	-1349.0158013131804	-1214.4629619326906	-134.55283938048973	28.82703886199269	-567.9188545247032	-514.8769689460082	-111.03725942729622	-20.62987903468287	0.08922985327613668	0.06051633579342666	0.006446942092327686	0.9536253428196287	-134.55283938048973	0.11739513908447127	0.8309015947114676	0.15016389283646436	29.424429327014725	5	30.809325713714966
205000	-1343.1789399999805	-1215.9782154542713	-127.20072454570912	28.603983217837605	-561.050215025887	-517.2938672182802	-117.55319702077566	-20.08093618932843	0.08679526798763941	0.077521534840736	0.005866176869553323	0.9348820253038125	-127.20072454570912	0.11601750681511808	0.8856063778337674	0.05859125282923714	28.70599269253453	4	30.48387393264765
206000	-1348.9251157168821	-1218.3427316574066	-130.5823840594756	28.848115055836942	-561.0703202160041	-518.3686861519911	-120.19037585795657	-18.713349431454894	0.07187258380330695	0.05617203558851382	0.00414666389130728	0.9125929528593881	-130.5823840594756	0.13603595799880336	0.9290101836716377	0.018375526800132633	30.758542163157575	4	30.443521832050074
207000	-1343.96843093753	-1214.4586480044366	-129.5097829330934	29.19406829021839	-568.053086967639	-507.1247767022892	-118.7142572990199	-20.566527035488434	0.07768671780728552	0.057943488161151385	0.006820718320176073	0.9771437015080698	-129.5097829330934	0.07431398272054342	0.9307441930885747	0.10241168587159996	29.65539963424424	5	30.95658801596072
208000	-1336.631398309435	-1210.9419342411911	-125.6894640682439	29.017753879714004	-565.2708287818756	-508.28479141084017	-117.8234511451098	-19.562862903365563	0.072297906846816	0.06740553464604211	0.006593820690865934	1.0161924976298011	-125.6894640682439	0.061233665072817446	0.9477954811313959	0.06820989761163514	29.26616995793268	5	30.526345810975727
209000	-1341.9288473022452	-1215.1727199853474	-126.75612731689775	29.401508549770117	-567.3933777746983	-510.2412535006923	-117.8455279106162	-19.692560799340434	0.08295486589533754	0.06603310898607521	0.010446900849180006	1.1688011676841803	-126.75612731689775	0.05777760952295448	0.9271597806661321	0.12107506596303894	31.690457526933674	6	30.375665612437228
210000	-1334.1425477426328	-1206.7653427726177	-127.37720497001507	29.946593147678712	-561.0167633884746	-512.6925368244126	-112.0954474613686	-20.96059509836195	0.07669609693514061	0.0657657182873824	0.00836750710509291	1.0447367748905614	-127.37720497001507	0.11746328928346027	0.9377881632070486	0.024635732195289275	33.71427573782785	5	30.47363598953741
211000	-1342.7993529770515	-1211.6901746008916	-131.10917837615978	29.649278167133545	-564.2149307560336	-511.52561278268496	-116.17848810524615	-19.771142956926965	0.07199000519321122	0.05913451292872112	0.004076061206026935	0.9923944933099184	-131.10917837615978	0.10274027073425705	0.9137952934181859	0.055589352769678836	31.807456366690264	4	31.013670650854074
212000	-1342.788471581181	-1211.879693101919	-130.90877847926214	31.498688054850057	-565.3286467893513	-511.8795948775315	-114.83316336918662	-19.838288065849607	0.08723549373448924	0.06390216066234382	0.006090098563238438	0.9539234110156557	-130.90877847926214	0.09431547541245741	0.91800348098477	0.059487237129187714	31.847442124342038	4	31.47783201375384
213000	-1350.5531908370165	-1216.0625721707377	-134.4906186662788	32.188038383653144	-565.512736524612	-515.1835223703991	-114.82202783448656	-20.54428544123997	0.08271684870485967	0.05531851512526535	0.005489749998524117	1.0588180931966773	-134.4906186662788	0.05672913527494344	0.9288208105659769	0.09263597392768358	34.66511049404934	5	34.060219250535546
214000	-1349.1268826016858	-1216.4967366088208	-132.63014599286498	30.805610112763333	-563.86219829161	-511.61884024575795	-120.17172056407904	-20.84397750737368	0.08271684870485967	0.07065254953341418	0.005876243915655797	0.9904809357302754	-132.63014599286498	0.1282849033830782	0.8952843023595572	0.05652288418048732	32.41555387747845	5	32.254375903270606
215000	-1334.9872239993883	-1206.130006312587	-128.8572176868012	30.634631465438513	-554.6622819073704	-512.5314032559601	-118.29660396390078	-20.639717185355984	0.07408778892806508	0.06378132135661164	0.004231898913312321	1.0090185695066383	-128.8572176868012	0.1324847959142857	0.8878230060046003	0.05848399598184313	30.853463062787668	3	32.104767715847814
216000	-1346.2559335089963	-1207.9517642733013	-138.30416923569513	31.938552779822498	-558.0473875337036	-513.2357397127993	-115.78407359649233	-20.88456343030608	0.0681125533607438	0.05136238318657867	0.003311734719434025	0.9276743019432189	-138.30416923569513	0.10157254734687902	0.8925865501904562	0.06103138168406569	34.29322546573643	4	32.30297198018432
217000	-1339.3170960611897	-1206.449812466216	-132.86728359497377	32.124472074249304	-555.0064010573502	-511.36007981621617	-118.818487303754	-21.264844288895503	0.06417623408343455	0.05121469344140297	0.003131561120073419	0.9773210957202181	-132.86728359497377	0.11542307235277377	0.9374411081852965	0.02151211401042699	33.25536167794844	1	33.577590339114295
218000	-1351.2582706189496	-1212.1764377883537	-139.081832830596	32.232241292841806	-566.9458074279796	-509.62418748331834	-116.1435142354427	-19.462928641612987	0.06616651983320816	0.049064302714886564	0.00339244696648767	0.8814702480166413	-139.081832830596	0.11959518351557563	0.9519848821804164	0.010967474275361265	32.85056343080687	1	34.225899911136366
219000	-1349.2810442421705	-1207.674294068183	-141.60675017398754	32.23057751408734	-561.7018047500658	-509.1398807337535	-115.17978771728643	-21.65282086707719	0.06756171804026077	0.05310213345000404	0.005231198641851371	1.0811441883721369	-141.60675017398754	0.11497209389336463	0.949055580999153	0.00902744344275972	32.43270055662939	2	34.151089323715695
220000	-1350.9308234480623	-1211.9235109868362	-139.00731246122606	31.959251843922136	-564.2813253563761	-512.659086726085	-113.13915438120556	-21.843944523169583	0.07603186136548302	0.052487870365952434	0.00680674324169458	1.148640461057677	-139.00731246122606	0.06381661691636194	0.9618941245315218	0.024194595285487164	34.63816115603504	1	33.68883005236678
221000	-1350.0532175595042	-1215.0306041753422	-135.02261338416196	32.25589568593933	-558.454923306923	-518.9304654869478	-115.37413851958563	-22.271076861885916	0.08253662942310047	0.05856474154799316	0.006549051886539933	1.0921609771952685	-135.02261338416196	0.08041680451820643	0.9630060453808754	0.012612723325678196	33.19498454470638	2	34.05656424647736
222000	-1343.5317911989437	-1213.3039533208448	-130.2278378780988	31.477506220852504	-557.1522237105831	-514.8701111970719	-119.57741141959846	-21.70420699359125	0.07428662111311041	0.0499232759838375	0.004737480446982589	1.1292455669970995	-130.2278378780988	0.046632901720116623	0.9795181432166732	0.019553020846806792	32.81680882866356	1	33.115145749651646
223000	-1333.3529258667645	-1204.7595228848272	-128.59340298193723	31.390431009174833	-562.0182642611162	-508.4014126418536	-114.56742731181409	-19.77241867004335	0.07409992447818611	0.06179079892789619	0.0061380498431980015	1.0580390050831054	-128.59340298193723	0.04704795273015636	0.9836617770258238	0.0125130563558435	31.516082126469644	1	33.217805070421065
224000	-1344.4635314598718	-1212.6241399061105	-131.8393915537612	31.317872964640078	-564.6557962350627	-514.6043599177613	-112.92907054208237	-20.434913211204133	0.08885160005140531	0.06593471151990446	0.00723009790798434	1.0221789782562392	-131.8393915537612	0.06884079845692703	0.9836617770258238	0.005588414033950003	34.21942410838579	1	33.24982471949256
225000	-1340.1486817316568	-1208.706176315268	-131.44250541638883	31.317992638035463	-554.9073498764849	-511.6632332933883	-120.40660543082232	-21.728987714572423	0.08885160005140531	0.05545047495489509	0.006951752099287821	1.132942578883496	-131.44250541638883	0.04099858994757283	0.979845572032124	0.02398776026079202	31.826995841848955	2	33.047908965002236
226000	-1341.8221329275875	-1212.099824116352	-129.72230881123545	31.422252589343383	-562.7006222019769	-510.9668569405057	-117.70005510636688	-20.732289867502764	0.08334051866719679	0.05065937654789103	0.007005212543941235	1.0651695448580878	-129.72230881123545	0.06898062509523073	0.979845572032124	0.008764866368000139	33.23839648783499	1	33.03719603139415
227000	-1342.620382809543	-1206.0370859581199	-136.58329685142303	31.717045160949006	-560.0390002130716	-509.23218401790854	-115.38282152282268	-21.383080204316915	0.06179965688550256	0.053145386150209105	0.004316672234529983	1.067613883452969	-136.58329685142303	0.126127971599082	0.9802132915255775	0.0017741401448364454	39.45755931678212	1	32.1372126607869
228000	-1339.3097583026533	-1205.3292836063933	-133.98047469625996	31.34798973359455	-557.1491608592307	-510.2361952302609	-117.39487938503139	-20.549048131870546	0.06475778336564741	0.05140443146561313	0.005192557344416211	1.0823521739273219	-133.98047469625996	0.10775296740783734	0.9770004221076624	0.003820441160772189	31.970086197713556	2	31.97837957524818
229000	-1345.0040165678133	-1211.786176102876	-133.21784046493747	30.661653425687284	-560.0648002323676	-513.7278163148528	-115.72464010286403	-22.26891945279163	0.06610507884752001	0.05267847173199767	0.005015364011523572	1.072789244179186	-133.21784046493747	0.12451278101822555	0.9629389756325836	0.005886153370659615	31.957575300528365	2	31.905759659656564
230000	-1351.0635115427172	-1219.2840237580117	-131.7794877847054	30.662562978471595	-565.4665327104541	-515.7187692193924	-117.02351173637817	-21.07521009178711	0.05838143737874282	0.05797258719276151	0.0037724665381751094	0.9631258112751436	-131.7794877847054	0.10280149487392463	0.9567198031817681	0.01092415399169727	31.804729058880092	0	32.62270231438828
231000	-1341.8410946542458	-1203.3673233396894	-138.47377131455644	30.680436429864404	-564.4553182962748	-503.54069143262586	-115.15712019371247	-20.21419341707636	0.06601260727030406	0.05759066600615515	0.0042441348505138305	1.0532796477934838	-138.47377131455644	0.08050972091123922	0.9294588152966922	0.06109917224002395	36.213110331324586	3	32.280780542307426
232000	-1341.9362778031998	-1207.5846479046527	-134.35162989854712	31.248468969212418	-565.2574841163765	-506.3088297713817	-116.87430037070189	-19.144033646192582	0.06763380441597182	0.052349982583936146	0.005633932009293247	1.0489021431321002	-134.35162989854712	0.11528564247417816	0.9321895495170986	0.029429083747373696	31.724829822222084	1	32.38736287393361
233000	-1347.110023595324	-1209.5107668311546	-137.5992567641694	30.083021736568885	-559.9509137845077	-512.6144321916295	-115.36679788073494	-21.578622974282222	0.062482354635231586	0.054152772014794064	0.0039934834625351264	1.0545567566910943	-137.5992567641694	0.13322491834788389	0.9153767084282418	0.04962784783760157	33.072873930659576	3	30.86718329298137
234000	-1351.1090449870508	-1215.3979136929859	-135.71113129406478	29.771942028634438	-564.1515045921635	-514.0776857445492	-115.12018758932241	-22.04853576695081	0.07116225516170846	0.05445601648006601	0.0039997594605167015	0.9285992808932737	-135.71113129406478	0.12027598389582649	0.8994116931402144	0.03333263016695997	31.522274624356925	3	30.743863142557995
235000	-1346.868781401172	-1215.3045476998348	-131.56423370133726	28.564949581497803	-567.4332304218799	-509.1838121290781	-117.58375610731059	-21.10374904156615	0.06621221068767137	0.060796425093347005	0.004592814483041394	1.0209081705210727	-131.56423370133726	0.10783163841869835	0.8988512344090803	0.06338366756371812	28.914882254229138	5	30.484552867096493
236000	-1345.6228558524588	-1213.143753784277	-132.4791020681819	28.603040615443792	-559.1558805811997	-512.2443827689016	-122.07903175841412	-19.664458675761264	0.06621221068767137	0.056511678966645135	0.004490822469872802	1.0308096513119727	-132.4791020681819	0.13912906765648062	0.9069231907062338	0.036636687976689675	31.243300355567726	2	30.38759607923536
237000	-1346.3693153053184	-1212.5379292542539	-133.8313860510646	29.00828110948523	-553.2970488736444	-522.6401635077086	-116.21340414200323	-20.387312730897655	0.07013597557642318	0.05001013911160798	0.004694261667117143	1.0299846884486858	-133.8313860510646	0.1498413280141121	0.8428523370221342	0.08195209504295684	30.926035029825854	3	30.487158777624057
238000	-1346.8615170129592	-1212.679594020798	-134.18192299216128	29.36997295841768	-564.9461152672586	-511.57707178644927	-116.47046332853571	-19.68594363855429	0.06997441937094748	0.06313262168866278	0.003968212953833465	0.8685763201532504	-134.18192299216128	0.10931332966892837	0.904925704630187	0.06647509714071527	30.25168568153153	3	30.778085667698317
239000	-1341.9215812217992	-1211.6401126005278	-130.28146862127133	29.024138892099643	-567.4226076409127	-507.6728515982317	-115.99812210089254	-20.546531260490926	0.06440075273200006	0.051945903719064324	0.004042166532734138	0.9688559078320217	-130.28146862127133	0.11477459476070682	0.9014186270853888	0.06070471017090098	30.451379551459226	1	30.80073456731077
240000	-1345.1250343944107	-1211.940988675394	-133.18404571901658	30.309789070883603	-562.0065013040921	-513.8226734396634	-115.90753953351258	-20.204274398125822	0.08277084907684507	0.05516660846993273	0.0040541295510995974	0.8977014558419681	-133.18404571901658	0.12297772326818265	0.8573658519848564	0.08761957941948746	32.255306758313075	4	30.612539751963286
241000	-1347.6455099436114	-1215.6068526121762	-132.03865733143516	29.58455128191011	-565.4532284735757	-511.1578014271083	-119.14777417783796	-19.84804853365406	0.07601866930426115	0.05890835863396601	0.004436548497781663	0.9374965275748018	-132.03865733143516	0.15877265686912456	0.912579600875919	0.024338203989032307	29.922565477585326	2	30.617533712916455
242000	-1356.4982288161705	-1224.4518822324449	-132.0463465837257	29.630136393985854	-571.2100623538716	-514.2639678075927	-116.54148808402455	-22.436363986956017	0.07601866930426115	0.055079618196583004	0.004227474572745533	0.9706452676836193	-132.0463465837257	0.06525545304339483	0.9463942496972915	0.07593334483627785	29.809871898762133	4	31.34561111063256
243000	-1355.4742448041263	-1218.4116215773604	-137.0626232267659	29.765763652738734	-565.1730479526508	-514.740540497968	-115.97014057552279	-22.527892551218972	0.07702559829547678	0.059072572785160295	0.005501942809057377	1.0362262009862395	-137.0626232267659	0.04563672746762919	0.9246322095677644	0.14331502343625893	32.10105816140374	4	31.54187963011066
244000	-1349.9564126267412	-1218.497793965224	-131.45861866151728	29.735957644775905	-567.9327955504536	-512.1542660920788	-117.87449351798082	-20.536238804710653	0.08163610305450285	0.05999711808093233	0.006060015773188605	1.0082132126971517	-131.45861866151728	0.09915583407754511	0.9102920043791318	0.07399259832749663	30.54872525621979	4	31.478499375892895
245000	-1347.9168864051303	-1214.325924259103	-133.59096214602744	29.838114527394055	-560.1595321340982	-513.3847333628609	-119.1111507669058	-21.67050799523799	0.06871814244823081	0.04821554003780609	0.003614744495071041	0.9878388728422213	-133.59096214602744	0.05677873265636616	0.944366945096805	0.05806825887435531	30.940651334567193	3	31.72627027503604
246000	-1352.21118982896	-1218.2295793091453	-133.98161051981472	29.59962872483685	-566.0805895755942	-513.4791406096533	-118.17745565658855	-20.492393467309114	0.07609719945776913	0.04884379487902743	0.004089431748392875	0.9219691831186078	-133.98161051981472	0.11016312343373394	0.8841332722803257	0.07657446894581649	33.67907944695835	6	31.24998704708435
247000	-1351.9752603384263	-1213.9550741271785	-138.0201862112478	30.398277448897094	-565.8707259845354	-510.77588214739444	-116.32120189106054	-20.98726410418803	0.07495187754006771	0.05083594019339632	0.0025818808764671115	0.9055585448897899	-138.0201862112478	0.033189733845982686	0.942614362318882	0.14533320608461903	30.605144374045775	4	32.08659850074961
248000	-1347.9189998357188	-1211.7029111917411	-136.2160886439775	29.799295449771364	-564.618696030032	-508.473512860734	-118.1898790516278	-20.420823249347382	0.07917777902143365	0.05676168100008012	0.0031121872453951614	0.893109380677837	-136.2160886439775	0.07663770024078172	0.9344873944908464	0.07940338335127826	30.760701399126738	6	31.492370538395665
249000	-1348.28027531312	-1215.2417606164743	-133.03851469664576	29.78924851999552	-575.877368035321	-506.85691381402705	-112.54004106110683	-19.967437706019286	0.10600350380237505	0.06875447873088486	0.004523236642826577	0.9133712775160205	-133.03851469664576	0.07099968665454079	0.9512640338477337	0.03255780925434203	30.990611734902192	4	31.400494034445195
250000	-1359.9096947408436	-1221.094907849664	-138.81478689117975	30.478513186511393	-571.8641942474849	-512.752837183747	-116.6851186404961	-19.792757777936025	0.0800033408493558	0.04997279979775471	0.0024794159694711336	0.9030971181980575	-138.81478689117975	0.12626612110250698	0.9277226363503318	0.014239526002277394	31.076570830374056	3	31.855273460464215
251000	-1351.4454645547721	-1218.4894724071842	-132.95599214758798	29.93446956885423	-563.2376699448673	-517.0514951006161	-116.9202150177765	-21.280092343924366	0.07688813977646732	0.04731765969681987	0.0031417614068865274	0.8579204784444573	-132.95599214758798	0.04519585197581964	0.9357230671707649	0.15195573555375722	30.68411256075963	6	31.82513724659965
252000	-1351.5307952309117	-1218.5818181937645	-132.9489770371472	30.214652721086132	-571.6695163707061	-511.2549608523204	-114.91710465969236	-20.740236311045795	0.07678469844030544	0.05531182996191771	0.003981769387333126	0.8150323140695154	-132.9489770371472	0.09080374822211186	0.9339908006681941	0.0376639228633974	30.269432929490996	5	31.904456868605756
253000	-1348.9012516292585	-1213.044545628042	-135.85670600121654	30.96567699613407	-568.5833971951505	-509.18404980776853	-115.67359139392437	-19.603507231198595	0.06470271178023229	0.04902143100463181	0.0029496509874022926	0.9770346025654827	-135.85670600121654	0.04907338935551775	0.9669853432161177	0.02441628845728751	34.28733150589205	2	32.870346814887725
254000	-1357.7923830769867	-1217.8735363499163	-139.91884672707025	31.08857701877507	-570.9969472997748	-510.49716054609536	-116.45571499264625	-19.923713511399917	0.059542015588101	0.04551033106641946	0.003007431792896859	0.9620086485435689	-139.91884672707025	0.05458089251598952	0.9490653088523848	0.03631057105714643	32.23620135677918	2	32.982142129301316
255000	-1357.9054586363245	-1216.413101412489	-141.4923572238356	31.08282440896363	-564.5647139250816	-516.5315273361717	-115.26977294583631	-20.047087205399137	0.06516166733574696	0.045728288902661764	0.002512880403093889	0.9571622964751687	-141.4923572238356	0.04125487533140258	0.9531187707513555	0.08312765396704766	32.80096535280249	2	32.091062430883355
256000	-1352.7336481826428	-1216.604871606707	-136.12877657593575	31.550020863195872	-568.1130856097833	-514.1163168266086	-113.91247737412164	-20.462991796193563	0.06681973326645402	0.05034681684377655	0.002441239624151524	0.9539409566254288	-136.12877657593575	0.08114373179651052	0.9516836530279336	0.04213000833639775	32.43670949819156	0	32.29456256619234
257000	-1349.0508654177427	-1211.4032422810897	-137.64762313665295	30.489897491455853	-564.8234031045741	-510.49386342892245	-115.91408052392106	-20.171895223672003	0.07294996076075493	0.05660053880013378	0.0033858108856882783	0.951236318784558	-137.64762313665295	0.13727205834807335	0.9102307367198161	0.028959539002844734	33.58788642207743	2	31.99446809566253
258000	-1351.6378703589332	-1218.6006509988265	-133.03721936010666	30.255836887208712	-568.2106108913018	-514.3182784637806	-115.37283869786341	-20.698922945880675	0.06620387333402702	0.05531625700361899	0.002380628322969447	0.8797154306482735	-133.03721936010666	0.08483074970523857	0.9433595855923178	0.03492961190916115	31.487079122312757	4	31.79072905306955
259000	-1346.9944492026839	-1209.4435948751614	-137.55085432752261	30.733972409381185	-563.0208613860065	-511.70666535383253	-115.03934950246219	-19.676718632860034	0.06769859106042027	0.058998148331713185	0.004003261269155243	1.013267016249432	-137.55085432752261	0.07753907379365804	0.9466338826060043	0.03282896636192741	32.70450787923791	3	31.610761768580534
260000	-1352.7776531961533	-1221.1106180203883	-131.66703517576497	30.184190001160882	-571.6430680205852	-510.15843486552535	-119.24603217223205	-20.06308296204579	0.07616408622079407	0.06349760892692455	0.0058058635081600345	1.0078343208373994	-131.66703517576497	0.07535113696473543	0.9057645668659049	0.10407052445428994	32.40429803732565	6	31.265137153858692
261000	-1335.1326653427545	-1203.3891794192564	-131.74348592349818	30.625228889017567	-564.3425827609377	-505.7841974305542	-113.22159508234743	-20.040804145417155	0.07773900658013408	0.05738601700205507	0.0057796758572012455	1.1055014276734936	-131.74348592349818	0.11253079745784991	0.9078705692427259	0.059181371428699656	32.216493631143294	4	31.292966411371143
262000	-1344.0728334942237	-1207.8359270421902	-136.23690645203342	30.784497022032383	-563.8267545271956	-511.92339201354525	-111.11070943220116	-20.97507106924813	0.07874523337427015	0.05974859527269286	0.005569661765860779	1.0848429824855146	-136.23690645203342	0.12390913887042672	0.8990727501210937	0.07120086620889444	38.511554215649085	7	31.863773962101497
263000	-1340.2528172572872	-1209.4096732386247	-130.84314401866246	29.545143209908257	-561.1549935976212	-512.0898929474861	-115.09051958252319	-21.07426711099398	0.08337105917701404	0.06337268045916923	0.006658138858256659	1.1932140631089592	-130.84314401866246	0.0750856137021844	0.8663188738626416	0.13486515263878363	30.97655615410176	7	31.508354286802753
264000	-1339.3407955048935	-1210.4072746672755	-128.9335208376181	29.420450296112044	-563.5387761678194	-509.575464495067	-116.5872738365705	-20.70576016781847	0.07364114840531431	0.06042061981266431	0.004722295763937936	1.1416927071552787	-128.9335208376181	0.12199467081398542	0.8687354993362736	0.11112286100385783	30.196769711849345	5	31.367465371970468
265000	-1339.9958587034273	-1204.8850885524103	-135.11077015101708	28.995354566635246	-561.6011440643289	-506.9587862193097	-116.52165730572901	-19.803500963042886	0.07226538137770226	0.05584545583872174	0.003716042958314257	0.9200719408767416	-135.11077015101708	0.07835802969250664	0.8872807590996544	0.10322069719053549	32.17739520193058	3	30.847434157575847
266000	-1342.0379925588036	-1206.6881016689513	-135.34989088985228	29.068667069903228	-568.3618314602724	-505.6841920678254	-112.61846998336583	-20.02360815748751	0.07178127345206606	0.060845725494611175	0.004425554915769587	0.9654321016814499	-135.34989088985228	0.08874909070326573	0.8866692388850272	0.13450177216579287	31.70954476695914	4	30.971899408501017
267000	-1345.8264185896815	-1206.6120552332334	-139.2143633564481	28.681553356139194	-563.085696686685	-507.56106796603973	-116.71811234175884	-19.24717823874991	0.07098294076770605	0.05996610287054443	0.002985253106669977	0.8893983719082617	-139.2143633564481	0.07470635585105995	0.8976389062818728	0.0745597346495441	29.413615815438718	4	30.652444197540763
268000	-1340.3813190683895	-1209.1309959513537	-131.2503231170357	28.745337342243158	-557.9053746906405	-514.0039643766304	-116.87042819392893	-20.35122869015366	0.05715506540496664	0.06133780856869557	0.004008040667849868	1.0948791761007182	-131.2503231170357	0.1369267030274139	0.9015572844519133	0.04623543589350238	28.85990393737527	4	30.737468225211405
269000	-1342.8689971922913	-1211.4520192440502	-131.4169779482411	28.810859192517732	-564.869720673747	-506.1612133853705	-119.69315986296675	-20.727925321965994	0.06777406363207167	0.062047717145423016	0.005023737093384753	1.0889423881326217	-131.4169779482411	0.044717238648235	0.9198536011270465	0.17907653276462365	30.10806323435875	8	30.589969157944047
270000	-1346.618068089879	-1218.9993091230474	-127.61875896683159	28.172236375039798	-571.791956407577	-513.773667291146	-113.84377976506111	-19.589905659263334	0.06625192617995607	0.06810675272871486	0.004954397447875197	0.9209050330198251	-127.61875896683159	0.057258167135689236	0.9341811079310977	0.1222817801823386	30.088686597716276	5	30.17197689575592
271000	-1350.5594624245637	-1220.0110104690066	-130.54845195555708	28.23472134156869	-573.8228122221979	-506.8974344212242	-119.2737786201342	-20.016985205450368	0.06516687169129674	0.060336892691692436	0.0041496363839455324	0.9488620095716885	-130.54845195555708	0.078815433388606	0.8854452549966686	0.18220694838718005	28.699942899809063	5	30.190176082754373
272000	-1347.3125573071038	-1219.3827114143792	-127.92984589272476	28.23472134156869	-572.3271856222544	-512.1220433313094	-114.60898122962874	-20.324501231186854	0.06049851472892849	0.05674075000714898	0.0037336097437049047	0.9089206035934182	-127.92984589272476	0.10092188151558269	0.9064998968664812	0.0715778135038947	29.625434566552595	5	30.208236248194037
273000	-1344.9990444070986	-1216.8316831440507	-128.16736126304806	28.52609733652713	-563.7809117530353	-511.8881303216259	-120.73830794267836	-20.424333126710867	0.0624103530668084	0.05848511881385497	0.003594454208676126	0.9441362661052377	-128.16736126304806	0.07923563750201444	0.9463767610281681	0.040957192519101945	29.268877902762554	5	30.494582108551715
274000	-1345.8064267729617	-1218.5897305157102	-127.21669625725139	28.58940946386064	-570.989371737233	-508.47560745062424	-118.2008738932326	-20.92387743462019	0.07046531801000405	0.05604155455742081	0.0038249940326228193	0.8900687151142648	-127.21669625725139	0.07470949198083837	0.9422918328134093	0.059276257419668	28.696999113980265	5	30.581493923665978
275000	-1346.7798790113834	-1218.0665217049627	-128.71335730642076	28.340144335497797	-568.3471424493991	-515.8177689758809	-112.7588672207834	-21.14274305889932	0.07558192944379265	0.06880193825700745	0.004356111394072036	0.8744398779451255	-128.71335730642076	0.14392831506718418	0.9292862341947858	0.017279937507701862	29.01104166646548	1	30.2135304472617
276000	-1336.5152598252985	-1211.7211053389717	-124.79415448632673	28.20661208462712	-569.3124208057413	-507.0534988062183	-115.5837819753338	-19.77140375167822	0.06873203349364902	0.06665282983569075	0.005051244943856977	0.9537084313638525	-124.79415448632673	0.09130031783381683	0.9318140533544659	0.048063339130333935	29.01104166646548	5	30.193433676026178
277000	-1329.878097279733	-1205.280093840365	-124.59800343936806	28.237663354938203	-557.8707213618362	-509.61015152387387	-117.89466021778131	-19.904560736873393	0.06884505751817586	0.07059761392018386	0.005154585034559682	0.9555207143335067	-124.59800343936806	0.08329504411866485	0.9337846453267852	0.07853711635661897	31.76468275363923	5	30.203406307367985
278000	-1329.6552229921076	-1207.5933223366771	-122.06190065543039	28.357032204275622	-561.9106007357043	-508.1827083714264	-117.28688366044635	-20.21312956910004	0.06884505751817586	0.06580985656516787	0.004664298512502106	0.8314288919347691	-122.06190065543039	0.05794663461602656	0.9446591041410042	0.06423081687516177	28.48544563092425	4	30.025332630491413
279000	-1340.0605293408482	-1212.8218068385067	-127.23872250234152	28.397036192278048	-563.5376006086334	-509.0322340086616	-120.70369842631412	-19.54827379489784	0.0642817967059759	0.06642064974682685	0.006187696963891124	1.0254094199271984	-127.23872250234152	0.07145616390812906	0.9576525623387174	0.031529530453394475	32.27335903814773	3	30.003253708149007
280000	-1341.8352129116672	-1214.706838296216	-127.1283746154513	29.324463762557404	-563.886832491694	-515.4660630709297	-115.19474599069439	-20.15919674289754	0.06538715321860945	0.06242250966005708	0.00441142339661486	0.9465388162358502	-127.1283746154513	0.10480611834981918	0.9612894324094714	0.01975289114273987	29.75649369362417	2	30.27243904581414
281000	-1352.564603308353	-1225.0715045670472	-127.49309874130593	29.252618504296265	-564.1480881016249	-516.4770404116115	-122.6622204430202	-21.784155610790517	0.06507436290813401	0.053992080407562884	0.004268523271584113	0.964023093630418	-127.49309874130593	0.07655395731413289	0.9555585492700697	0.026165787000414588	29.867989606873685	2	30.91389895452302
282000	-1348.7149668747904	-1222.5750752108618	-126.13989166392864	30.02578195079902	-567.8635430224074	-517.7814782807054	-115.84306882260867	-21.0869850851402	0.06470527718160334	0.060050622118947745	0.003997213289181662	0.9672777730549749	-126.13989166392864	0.09796434073350405	0.9490406942960771	0.03099118752329315	30.274213836417534	1	31.057233393028064
283000	-1344.6719462412816	-1216.44330739697	-128.2286388443114	29.344243070108917	-564.8587743857912	-514.6368488748406	-116.04424280732789	-20.90344132901034	0.06378246345070795	0.06621440315249007	0.005694377511682562	1.036695658890348	-128.2286388443114	0.16283848856611371	0.9431888060390116	0.014474030395419403	31.667294823653826	1	31.155453167612478
284000	-1351.0436694029408	-1219.910424546572	-131.13324485636895	29.83442065199077	-557.6311775274348	-523.7209343781952	-118.86109275074796	-19.697219890193878	0.06220817080769252	0.062170131831864074	0.005142510834772852	1.147065087116374	-131.13324485636895	0.05854780219494335	0.9403832049549911	0.07137402231173023	30.421343331391224	3	31.39283022898512
285000	-1350.3938597149747	-1222.4870309060202	-127.9068288089546	29.52836312345853	-561.6503530846783	-520.588385572202	-118.44201304444452	-21.80627920469544	0.07375663158479871	0.06398500797964365	0.004867610204070932	0.9860831965252661	-127.9068288089546	0.10168147376796878	0.9439037535143177	0.024118233068181786	32.61781228146179	2	30.228922358217936
286000	-1347.4133020112226	-1219.4394262413878	-127.97387576983485	28.742088986334434	-570.0179163254138	-513.0739326206545	-115.7338798958224	-20.613697399497195	0.07305846425565461	0.06492191014410323	0.006907508199181773	1.0558946721840172	-127.97387576983485	0.1560704238547776	0.9393196736053362	0.016041762219046594	30.599332816948387	3	30.529158304369304
287000	-1344.691355064007	-1214.6668202770818	-130.02453478692527	28.727354615454338	-565.4585493686525	-515.5982153774972	-113.90347400815769	-19.706581522774382	0.08008638367415895	0.06345969193063748	0.006020153949375273	1.1323778354625553	-130.02453478692527	0.06857054168211558	0.9071151071807412	0.12604491507630938	29.759751314133975	5	30.709427743846433
288000	-1355.8959486240321	-1220.421302750466	-135.4746458735661	29.90150381355559	-559.6344365425961	-525.4420567794267	-114.2138930062938	-21.13091642214962	0.08008638367415895	0.0596487581277113	0.0037012039442919998	0.9606272911813509	-135.4746458735661	0.08758849884325291	0.917793297942628	0.059211870799726195	32.60358572535095	2	30.98699874709391
289000	-1358.8327154572908	-1219.374080904667	-139.45863455262386	29.690617326517103	-567.9240136903788	-513.9945272707275	-117.9211246875731	-19.53441525598732	0.07539230047841791	0.056924364275845456	0.004442396665853026	1.0229167867091633	-139.45863455262386	0.07995089972524622	0.9242602663956926	0.04961914382056627	32.85730479749561	2	30.59869874776387
290000	-1341.0847480497748	-1211.2826157162558	-129.80213233351907	28.832209312395143	-559.3115301393157	-513.08770393129	-119.76762922435564	-19.11575242129437	0.0737569869725545	0.055190699051845336	0.0028904835931983994	0.9345303127738342	-129.80213233351907	0.05272255082495508	0.9699050153210619	0.021104807956878763	30.595448511235134	3	30.45028531156652
291000	-1342.7628067659043	-1214.5239930755802	-128.23881369032415	28.45181132882905	-563.3274279994793	-513.9211431997551	-115.74335261795639	-21.53206925838936	0.08515205806027838	0.06935344009223766	0.004695298141496985	0.9797303501496946	-128.23881369032415	0.049658763020216094	0.9611289349958547	0.04693124696997	29.205499150028178	5	30.45028531156652
292000	-1337.985078647578	-1215.7358607049775	-122.24921794260027	28.44410233752745	-562.6360097106452	-514.5846680816496	-118.03371042086609	-20.48147249181677	0.08515205806027838	0.06579498958101565	0.005556783275263502	1.0113014712038138	-122.24921794260027	0.09328124045013815	0.9661103635349051	0.015977212564236495	28.566403254330535	1	30.442576733737855
293000	-1353.184690177403	-1223.1858670005188	-129.9988231768841	30.263883494657833	-570.0170615971313	-517.2968292102612	-115.48118200964879	-20.390794183477496	0.08515205806027838	0.05878913390712859	0.003883269217873097	0.8764798759102209	-129.9988231768841	0.12123864217507023	0.9562661283414431	0.015363061794755368	35.02994240561978	2	30.615194057299323
294000	-1345.6591572753898	-1219.4100984015975	-126.24905887379245	29.146085418738323	-565.7056482442248	-516.0637096250795	-116.34049145925897	-21.30024907303417	0.05980829715072689	0.054905083022856044	0.0022378419069557496	0.8468338842654424	-126.24905887379245	0.08062390194318543	0.9546063118855296	0.029987082796363387	29.493690890529123	2	31.139445071702
295000	-1358.5030584357671	-1225.39547984067	-133.10757859509698	29.079809946277905	-573.7607728850267	-513.4902758479452	-117.29221993572216	-20.852211171976062	0.05751424243917953	0.055372270473346065	0.0022375713424217995	0.7918503249725319	-133.10757859509698	0.03770495977626261	0.9624732149669306	0.06219166082472481	34.46496481108232	3	30.83954370893094
296000	-1350.731631468602	-1214.111205858057	-136.62042561054508	29.508235657803976	-567.4968414913678	-509.5498055337293	-116.47259710867601	-20.59196172428392	0.054210773349474904	0.056362851292353834	0.0028259898178029617	0.96305838983495	-136.62042561054508	0.056682806980493584	0.9641276006771253	0.02719452537000022	33.290048430830325	3	30.684784999024497
297000	-1359.1778780427271	-1217.658992859878	-141.51888518284915	30.18856208715402	-568.8378228077357	-513.9477370301354	-115.30269209212086	-19.57074092988619	0.0537859922809187	0.049815745536630186	0.003526246916234829	1.0441005419292781	-141.51888518284915	0.08684881899100688	0.9147619989923447	0.05000926469495959	34.57217144145982	1	31.100960008034154
298000	-1354.8388476290463	-1218.6249095076266	-136.21393812141966	30.033841695396518	-577.8264383015932	-508.6370301732203	-112.710371468779	-19.45106956403422	0.048574609842993416	0.059027951775738205	0.0022111759850384975	0.9133799548974867	-136.21393812141966	0.10654424275731252	0.9293075904744994	0.03508579181379891	38.94047456762403	0	31.793765161735354
299000	-1346.7941967540685	-1214.3636114846897	-132.4305852693788	29.658999881458385	-564.4248496215629	-512.0930437475847	-117.79916138878045	-20.04655672676151	0.04614481039554735	0.05155617213727887	0.0024856166341850738	0.9091345407765709	-132.4305852693788	0.12320890552089066	0.9381879404080145	0.028537470196069694	30.67125683253372	1	30.942405565840907
300000	-1346.4538091426898	-1213.2431873594394	-133.21062178325047	30.534057882013727	-570.0217136218577	-505.7090892902926	-116.99877508811673	-20.513609359172516	0.04999294739787269	0.05012853817368902	0.0026770683891695736	0.923094834050197	-133.21062178325047	0.13044902791833257	0.9377141320417979	0.0202700788820252	30.775899610331713	2	31.492720785969368
301000	-1342.6960813873234	-1213.577924739124	-129.1181566481995	30.325261071908557	-559.6919593797907	-516.2090902748625	-117.60805718438606	-20.068817900084664	0.05046236296564454	0.05195972575962862	0.002547516575572247	0.8840410030979358	-129.1181566481995	0.09023532392365835	0.9508741035089736	0.030934990561831955	33.93414149353543	2	30.961576635526914
302000	-1353.3516813002848	-1220.9151472370675	-132.43653406321727	29.321932245744673	-567.1632278056803	-512.4899390733657	-118.90448105732355	-22.357499300698024	0.052285279714238145	0.051635208343256744	0.003400109753030979	0.9940141115103263	-132.43653406321727	0.10732243046440557	0.9287727515819884	0.025971821413774413	32.13189764910762	4	31.315401216591038
303000	-1353.4456855255107	-1226.3474856967373	-127.09819982877352	29.072329795534795	-576.7806903627412	-507.98934658591656	-120.184451654545	-21.392997093534426	0.06303125261373502	0.0583251834996782	0.0037591331868692753	0.9045978610005244	-127.09819982877352	0.06821648785558315	0.9611155627800063	0.03283054028188368	29.668311555039534	5	30.997947730384467
304000	-1349.9019844796135	-1216.2685907081102	-133.6333937715033	29.161576956083376	-566.5327128847505	-511.6157401271262	-117.98862723050914	-20.131510465724535	0.06303125261373502	0.04892904911367312	0.0033033821527414264	0.9819089169016155	-133.6333937715033	0.023127467185944772	0.9558057493146874	0.1719695868314479	31.320794700260226	5	30.571209922689924
305000	-1347.6793911151565	-1216.7702208809658	-130.90917023419075	28.998508351326397	-560.9424824491532	-519.6393859506579	-115.11055410667703	-21.077798374477716	0.06303125261373502	0.05620122587397583	0.0027307810638449157	0.9015957816343446	-130.90917023419075	0.03169256243714447	0.9607649518795427	0.1487161596168566	29.121139924861158	4	30.556083963159615
306000	-1363.9814526487346	-1225.320310818473	-138.66114183026158	30.036905353234665	-577.2389242566305	-512.1281079622547	-115.8907613901816	-20.06251720940612	0.06195490016594938	0.05195362439490786	0.0025391201328015187	0.8958132624181375	-138.66114183026158	0.06366316257846535	0.9442931042342212	0.03134439305717926	31.92738124566393	4	31.406547283808017
307000	-1356.4563826868473	-1222.6559305133196	-133.80045217352765	29.868612614021284	-578.4026462504869	-509.8166179513031	-115.3238677563599	-19.112798555169753	0.06248183018575017	0.055256078114532245	0.003145056116133528	1.0004176793861677	-133.80045217352765	0.027964032462523884	0.9646151155341435	0.11339303032907633	31.505101614257164	3	31.83644920392381
308000	-1337.8014169113183	-1206.3178140790953	-131.48360283222286	29.745472758236318	-559.7447433023872	-512.0565654066927	-115.16180125310717	-19.354704116908447	0.06486837746047741	0.054435589487532854	0.004140232246683458	1.0167406651041866	-131.48360283222286	0.0497038756626481	0.9581887289089427	0.04567069212005802	32.55422139802565	3	31.143762263185945
309000	-1350.9188338440017	-1217.3527140654392	-133.56611977856247	29.107993774149936	-563.3324329483536	-517.8562100637333	-117.00165519991245	-19.162415853439892	0.06540312671555674	0.054616375421321764	0.004888031717847116	1.043269178671466	-133.56611977856247	0.058554300899948154	0.9572289053103107	0.034103687199457805	32.02048530039325	3	30.891948058635567
310000	-1339.3218629184732	-1206.7436435262518	-132.5782193922213	29.213047272849966	-566.9109336125658	-507.9246360439124	-112.72107071099941	-19.187003158774374	0.06734151073389641	0.05836719828660207	0.004116047098829852	1.008822171400802	-132.5782193922213	0.031393469251703304	0.9690523383926894	0.06091978022483344	37.22034188045663	3	30.905804829057065
311000	-1339.0448825743094	-1208.3760016178608	-130.6688809564486	29.275937128985223	-562.5064955336719	-506.8597989272198	-118.37332665805067	-20.63638049891824	0.0595187709606464	0.05187411116691095	0.0029822890576149644	0.9935016961707996	-130.6688809564486	0.07252596053046427	0.9410359898614875	0.04632882702676709	29.649241816550777	4	30.800622418389693
312000	-1343.184001432272	-1213.0402777080649	-130.1437237242071	29.61058475004158	-562.836918190549	-514.3661191384628	-115.73862393235731	-20.09861644669575	0.05639094381791113	0.05426987859249669	0.002932342140041759	0.9615856553020343	-130.1437237242071	0.0756029602924914	0.9573168169762254	0.028349341138171273	32.38606038209926	2	30.91147930047912
313000	-1344.9834110328195	-1216.1874668837402	-128.79594414907942	28.899291974585523	-561.9719991329863	-515.2821010203718	-118.72118364249759	-20.21218308788439	0.06126703560883268	0.0587578232676834	0.0031641357827591975	0.9193495963749834	-128.79594414907942	0.06573811195233142	0.9527406420128439	0.041630899016622425	33.553349560502866	2	30.522101798914324
314000	-1348.9621550782806	-1220.6925654963075	-128.26958958197324	28.743689700302692	-564.2554864217176	-517.6603661698175	-117.13807639464515	-21.638636510127192	0.06442664910075066	0.06332959502045347	0.0033881139363088906	0.8189838852482153	-128.26958958197324	0.08711706077734217	0.9499760010394718	0.03299106490263036	29.81827269889122	3	30.588934759177608
315000	-1334.9882270921778	-1205.6287012917326	-129.35952580044523	28.77792888376692	-559.719414985315	-508.01766916956393	-118.78323947262493	-19.108377664228758	0.06442664910075066	0.055797850695066015	0.003381675256517822	0.897992139488108	-129.35952580044523	0.06866327595104693	0.943600033642159	0.05189715724219175	29.784598081580818	2	30.674751860813345
316000	-1343.9074058812123	-1210.5618651248406	-133.34554075637166	30.111369378824396	-557.3481637359705	-513.9424415969495	-117.59867723738613	-21.672582554534436	0.060643351413586774	0.05171475017332406	0.0036809331464167003	0.9555067823812416	-133.34554075637166	0.08030475816635356	0.946704867999653	0.024433315016883818	30.59122248879332	1	31.951606722088076
317000	-1349.2627784437573	-1215.5615604016264	-133.7012180421308	30.15345087548224	-564.5454368021043	-514.3869748353292	-115.17934269854153	-21.4498060656512	0.0580116540683421	0.052943850389191825	0.002903616949081352	0.9118289681424091	-133.7012180421308	0.03501891766944476	0.9612293806102022	0.08811630320799664	33.07212767842428	3	31.341958463064824
318000	-1352.524744500778	-1219.023219713519	-133.50152478725911	29.120335929083613	-561.9545745290161	-522.0462804715709	-114.7303654878647	-20.291999225067435	0.05800564558960034	0.054019041484241484	0.003428519294452826	0.9691576749703406	-133.50152478725911	0.04615166076248386	0.9596054089249226	0.042966779755666665	29.981091147497104	3	30.874948518570125
319000	-1354.6480002082938	-1212.2871090233552	-142.36089118493854	29.360303224519576	-558.5207971938844	-513.9640677154263	-119.31503256385598	-20.487211550188743	0.04741422533377278	0.048521523047608955	0.001978558472827381	0.9435596900363913	-142.36089118493854	0.04031161607148557	0.966467215943258	0.043596853419402296	36.33405929620412	0	31.14609297835633
320000	-1347.8479275832165	-1203.9895858361524	-143.858341747064	29.69230456245582	-556.1088445523975	-509.57406692850697	-116.84957289772821	-21.457101457519755	0.052344578009341815	0.04694711000251056	0.002968767877728372	1.1183430772109084	-143.858341747064	0.03245533329011282	0.963433018296081	0.05576299034301086	33.64867332016599	3	31.192076381024382
321000	-1359.5220983888448	-1217.2136613536068	-142.30843703523817	30.671370606900137	-575.5838522221193	-503.7795944030739	-117.78433547665587	-20.06587925175783	0.05729960544840502	0.049743773381976795	0.0030108687653326517	0.9515091265751574	-142.30843703523817	0.09735872638320221	0.963433018296081	0.008778314205366513	35.84483824294899	3	32.61685213461261
322000	-1346.5313137580197	-1209.9080343135147	-136.6232794445051	30.165260237448393	-571.7473184184904	-502.7966120568903	-115.60731319377697	-19.75679064435703	0.04903723777127582	0.0448528250631348	0.002370069206919394	0.963706154185643	-136.6232794445051	0.04909747459990228	0.9753512570855557	0.02099668114054528	33.36272186314282	3	31.609451387608825
323000	-1351.5696621889679	-1209.7174753011168	-141.85218688785102	29.289636007964486	-575.215524189075	-497.7855423418522	-117.00189980742627	-19.71450896276319	0.04903723777127582	0.049487980843356996	0.0023443084065078654	0.9730915251099789	-141.85218688785102	0.019859561856314385	0.9746058349268119	0.09979833074533132	31.079959916321034	4	31.08822429783297
324000	-1356.109252640394	-1212.656264504853	-143.4529881355412	31.045582766410018	-571.9648071300946	-505.6272768574711	-114.0656665404834	-20.99851397680402	0.05381697922698457	0.05155725117017599	0.0031332327124799363	1.0923050770023925	-143.4529881355412	0.05235378380748576	0.9658917217104855	0.017002288598515127	35.1801059000562	3	32.21715456715712
325000	-1351.5141994231649	-1210.1264078334189	-141.3877915897461	31.207092796813694	-557.3228868929157	-513.019922537675	-118.85758910807728	-20.926009294750962	0.05381697922698457	0.04733069305090017	0.0024089097581106275	0.9717065721747359	-141.3877915897461	0.04557578190765609	0.9681748087103115	0.03605357723562423	31.361688996630605	2	31.823993031019928
326000	-1360.503842990222	-1216.8755630002076	-143.62827999001428	30.400909706776066	-568.5593581634895	-512.3012928144398	-115.94524967866418	-20.06966234361422	0.05433745211628165	0.046693974641625294	0.002719356831478039	1.0100190803185618	-143.62827999001428	0.025863391771798354	0.9884493741879915	0.006375760898435307	33.37010493824388	2	32.01311111524599
327000	-1361.0468110000452	-1217.7511670477577	-143.2956439522874	30.568171733035733	-559.2321475188984	-517.5047501340197	-119.4271015819842	-21.587167812855338	0.05119523537307526	0.046913887735427894	0.004076677306814212	1.1418008016397458	-143.2956439522874	0.028562982444646588	0.9814640992150854	0.020104269382531056	33.2804646961917	2	32.36023134087704
328000	-1361.0900527884903	-1219.878131949268	-141.21192083922224	30.165981133546957	-564.2997026739408	-514.6974138506093	-120.2369518905321	-20.64406353418566	0.053238996099302584	0.04327121682755051	0.002844833710819831	0.9676286282630862	-141.21192083922224	0.024423274860183912	0.9814640992150854	0.03130998406067155	30.96696010424745	3	31.675107690485504
329000	-1354.2299182309062	-1212.369457804446	-141.86046042646024	31.68347151429911	-562.9923989333339	-513.5232984814095	-115.46429220039951	-20.38946818930301	0.053238996099302584	0.04576582618028053	0.0024266087582845977	0.9171645815465733	-141.86046042646024	0.026211529157006294	0.9785452950320404	0.044578870769541715	35.216026941338626	4	31.83381645496542
330000	-1347.4905097397802	-1206.1870948282558	-141.3034149115244	31.367135474066433	-557.0489080061959	-510.2128440398029	-118.94421552380062	-19.98112725845606	0.05507403606518095	0.04589513256183419	0.0031659624414021566	1.0926943737345252	-141.3034149115244	0.0332017622363821	0.9725935219236731	0.05182594471544139	31.441136111968575	1	33.21940052759845
331000	-1357.7897886528185	-1218.8744982917374	-138.9152903610812	31.16743222793368	-564.688614413882	-517.1665821956772	-116.89440954603253	-20.124892136145604	0.05681706588653733	0.049787053939307824	0.001730547223924693	0.8572981457112325	-138.9152903610812	0.06928328783788801	0.9712341745034759	0.015682078078131326	31.411763545387217	0	31.54863880651775
332000	-1359.5450914076682	-1217.6682353974502	-141.87685601021815	31.548071721749942	-566.5314164527533	-515.4655371568994	-115.0634958356025	-20.607785952194877	0.06601166807614336	0.05364000439686758	0.0023811129449674536	0.8577867582704766	-141.87685601021815	0.047839486085771106	0.961636473240793	0.03852692718224051	36.57262175544803	4	31.141266387759636
333000	-1351.3436559194474	-1211.452226866935	-139.89142905251236	29.776292948950175	-566.3982969990889	-511.74117176789446	-112.43978056759542	-20.872977532356444	0.06751207586693658	0.05360428128483665	0.00282325642565834	0.9135395697657739	-139.89142905251236	0.09289806363907978	0.9636403968454341	0.014837221308483941	37.61463644933314	1	31.046671421576086
334000	-1361.7708741095294	-1224.3172644891806	-137.4536096203487	29.751984577388715	-573.4416420214036	-515.2537638457012	-114.35229975826367	-21.269558863812144	0.06647883171632528	0.05159288612411089	0.0031552567742745077	0.8778764808410903	-137.4536096203487	0.05165788110372931	0.9636403968454341	0.04040966809736025	34.15150348857579	0	30.987146750845206
335000	-1351.6427973631928	-1215.0965273640247	-136.54626999916815	29.269970140190907	-568.3676771672476	-509.4986888750592	-114.55157234135588	-22.67858898036212	0.06648813597345352	0.05134711462192502	0.0029232498095668013	0.9015192144284276	-136.54626999916815	0.10921782796253135	0.9264199679125914	0.03642242087345148	31.736420655304862	5	31.161312082103503
336000	-1346.404925005845	-1211.4716826439865	-134.93324236185845	29.293295279359484	-569.1355868456079	-506.9620176470015	-115.221106355206	-20.15297179617091	0.06626015137993778	0.050963398458027685	0.003230685435232571	0.894822230768813	-134.93324236185845	0.03032879209332867	0.9543436653581826	0.1090601724923754	30.32184223950724	4	31.091930504953574
337000	-1345.3370534149242	-1208.9094124397163	-136.42764097520794	28.92853339155708	-564.1426618917429	-509.6914123764793	-114.80483780039076	-20.270500371103385	0.06253248794282616	0.05488177709498453	0.002695856393737922	0.966448900706359	-136.42764097520794	0.06283630070251531	0.9462488175956953	0.05815114846582925	38.11826079071222	4	30.902756336861714
338000	-1351.8957693916336	-1219.0230075596166	-132.8727618320171	29.25472644178729	-562.7108767698842	-511.3415381377723	-123.63319186467547	-21.337400787284917	0.06124079234625352	0.04792136917688405	0.004526574006124081	1.1156276714007787	-132.8727618320171	0.0604248802444156	0.9558650830753136	0.04599309872447639	29.74961632194894	2	31.24683258763628
339000	-1351.1172519709453	-1216.8379772784601	-134.2792746924852	29.4369625000868	-564.1834085829414	-512.938404335546	-118.73104585082481	-20.985118509147817	0.08621752209750443	0.0528563029510593	0.009215871841216187	1.1878861796531346	-134.2792746924852	0.05383351845523659	0.9558650830753136	0.042908304939394994	30.10306867574408	4	31.198439705869447
340000	-1356.052662141092	-1214.6447192970238	-141.4079428440683	29.4369625000868	-571.3899992167628	-507.84237497974453	-116.03119520537723	-19.381149895139245	0.06978363280748355	0.054883967513808724	0.00445610870678754	1.0082789995635244	-141.4079428440683	0.08521641701695955	0.955171727126682	0.028379953035124632	31.407870020530606	3	31.06924978157526
341000	-1340.6549036074466	-1207.9003419887222	-132.75456161872447	29.653521050731396	-566.8142287472573	-505.1681286196769	-115.86354447982808	-20.05444014195987	0.06129016090606706	0.05512765861058493	0.003024715173999145	0.9273048166335434	-132.75456161872447	0.057540581383805425	0.9534348815840443	0.03539576816790408	34.11815876260124	0	30.584600766912047
342000	-1343.2342285117998	-1210.2474974381605	-132.98673107363936	29.65273041128578	-565.71752486442	-509.13904976211825	-116.04518062817374	-19.345742183448525	0.06118405332255484	0.054548646409305915	0.004584408985960156	1.0758070377833167	-132.98673107363936	0.06358708731564712	0.9521113867452963	0.044583890347361696	31.583794292244853	2	30.95179234096167
343000	-1361.1025480377727	-1222.7881430469463	-138.31440499082643	30.065259738533474	-567.6767307078685	-518.6292026554788	-116.30556198092074	-20.176647702678352	0.049575687332543174	0.04647767756951801	0.002147569986549431	0.9198953936585262	-138.31440499082643	0.038377206533678355	0.9563290079746868	0.050051980539790035	32.885954276318174	2	30.964352180535514
344000	-1358.0139365174186	-1217.3016437442764	-140.71229277314217	30.065259738533474	-569.8974101818746	-509.12689380855585	-118.71110691158404	-19.566232842261876	0.05381840856679439	0.051127838345746274	0.0028651775840216236	0.9605471934672831	-140.71229277314217	0.14631061349542618	0.9650502715703864	0.004245850483569834	36.046196399311704	1	31.596101925937404
345000	-1349.961739896911	-1216.22759096654	-133.73414893037108	29.653159310459742	-564.6318992048915	-512.5287539763007	-117.61124921175809	-21.45568857358971	0.05521124612010426	0.05420372415392486	0.005329431003729102	1.1718381308191024	-133.73414893037108	0.03795365655384456	0.9660243201365091	0.05660293892856114	30.203191625849	2	30.705856702000226
346000	-1354.6538151880331	-1221.7293186877803	-132.92449650025293	29.681796390034844	-573.2916166835184	-508.6317414307481	-119.20409330948118	-20.601867264032556	0.059868023432528165	0.06867703161327741	0.0051182778844108875	1.1795706617674129	-132.92449650025293	0.029581444827064297	0.9736395795829074	0.03931155191102974	32.17367491771655	4	31.46588657282533
347000	-1341.7206859177327	-1210.9697463485181	-130.75093956921444	29.68024287651518	-564.6579715711658	-504.93172808508365	-120.31804336061634	-21.06200333165219	0.06016895404908566	0.06127444782863376	0.005636619041902857	1.1182347915461344	-130.75093956921444	0.028585309483954262	0.9782935936968368	0.026752444598305603	30.772273639644233	3	30.789281717489352
348000	-1344.3013461005528	-1210.7987170856786	-133.5026290148742	29.982576203269954	-566.4741644842941	-507.8480947112752	-116.09239904433916	-20.384058845770177	0.06780536969935524	0.0645038227891733	0.006884461835515132	1.0960455529017188	-133.5026290148742	0.03321124610133875	0.9778987668750374	0.029220362918768516	34.185281612491245	3	30.426365741605252
349000	-1347.2579295402516	-1212.0566311244552	-135.20129841579632	29.083708079931487	-575.3389885570457	-503.7410064003091	-114.22337633812228	-18.753259828978045	0.06837328411245468	0.06933280034059451	0.0059505107674376854	1.068056507090133	-135.20129841579632	0.026923318598517806	0.9759936807615123	0.08747658866427235	32.7073979063894	4	31.001137163455997
350000	-1347.0328143956144	-1218.8784257929415	-128.15438860267292	28.969294213170905	-566.2596295422082	-517.1483432750737	-115.9624570864872	-19.507995889172328	0.05976392397977008	0.06780622111996287	0.004433234090017304	1.0043671286083187	-128.15438860267292	0.02948123078715924	0.9874966585313582	0.025429423566818987	31.407314864003077	2	30.963337484337565
351000	-1359.976775955011	-1223.0506731541627	-136.9261028008482	29.237386222759476	-565.517626258578	-520.1708925381356	-117.80644788799474	-19.55570646945454	0.06582973671688588	0.06661291417719788	0.006745482567293103	1.094166415641825	-136.9261028008482	0.008463994373100938	0.9874966585313582	0.0929519489320026	37.715632985966295	3	31.06070516727416
352000	-1356.124588352102	-1223.7265838352857	-132.3980045168162	30.532342017233454	-565.6252161506375	-519.3508267051197	-118.93608016633104	-19.81446081319736	0.057341549513478106	0.05909152883523375	0.003294576982974264	0.9395285778084277	-132.3980045168162	0.010146964573987644	0.9826995855780855	0.11429335651393246	30.746000974168037	3	30.41187165616923
353000	-1352.1367629762142	-1228.6041093153735	-123.5326536608406	30.95502271417444	-568.6808267930539	-520.0291140630138	-116.98830674805266	-22.905861711253124	0.06629680210521785	0.05823691584106103	0.004374275281083717	1.0296626007683403	-123.5326536608406	0.04130372761450747	0.9808663125426633	0.01529588868576906	34.761359665660855	0	30.732675263815874
354000	-1344.8303401121896	-1216.0688848885843	-128.76145522360517	30.583082219865943	-564.3284024570306	-517.2068249622831	-112.90424600032084	-21.62941146894961	0.07644777262410636	0.06392902042041505	0.006591060164527688	1.0537926872317045	-128.76145522360517	0.06739879308388476	0.9788261173400468	0.00835635915033366	34.03228016404806	6	32.34495065580943
355000	-1345.445225307992	-1226.6042809700948	-118.84094433789718	29.669552708475877	-577.7485175299078	-513.0963443720475	-114.55277390155112	-21.206645166588427	0.09886901987139807	0.06849842470207895	0.009775365451951868	1.1208044208481336	-118.84094433789718	0.06450306504954076	0.9787743418282572	0.010924924250350755	31.18019030553218	3	31.263584802048758
356000	-1336.1239191308543	-1212.4564819846012	-123.6674371462531	29.538412190976363	-570.4219600497099	-510.7798821409359	-111.73117321482782	-19.52346657912748	0.09532511269476875	0.07013207597842101	0.006476623221458681	0.9487299622276697	-123.6674371462531	0.04459242474674311	0.9794491615041383	0.025017198543726873	32.70250473965766	1	31.13170071158913
357000	-1342.0740914486057	-1215.3421371883842	-126.73195426022161	29.835945090084937	-564.005158646895	-516.6652320366697	-115.36495818133847	-19.30678832348125	0.0688620840173287	0.05691107462211802	0.004574113718867837	0.989356321965798	-126.73195426022161	0.04607073751818178	0.9764653417099219	0.022362885035149146	31.19368648841642	1	31.670272175238164
358000	-1341.2996500357726	-1214.9118253526206	-126.387824683152	29.876527210375173	-565.5212393873708	-514.337025457674	-114.86064575010408	-20.192914757471733	0.06890995071407796	0.05241229986059203	0.004737955433320373	1.110381410016648	-126.387824683152	0.02960536710375178	0.9861732989060665	0.01483087240839795	30.39470154968606	1	31.363480952784226
359000	-1339.2619105774377	-1209.1664641919403	-130.09544638549727	29.30244058370732	-559.8081866999279	-512.0452340452331	-117.20729386133004	-20.10574958544932	0.07280868522547602	0.05889099011801928	0.005312719991886069	1.1185769485594965	-130.09544638549727	0.018145574731234647	0.9851636825181291	0.059230080394840616	34.57587535018615	2	31.171078952042713
360000	-1344.7079932538907	-1214.4899906588744	-130.2180025950162	29.344995139022735	-568.2234192979836	-514.1117232023665	-111.73396214811326	-20.42088601041093	0.08348048681428875	0.06541506564439115	0.007244376150627492	1.1077827186412739	-130.2180025950162	0.03160661045833021	0.9754616801214766	0.06463046623339604	33.91850115557791	2	31.223477713817957
361000	-1354.6360226049942	-1229.5555622639836	-125.08046034101056	29.097575267645194	-562.2253716484836	-523.200252907082	-122.59561069551934	-21.53432701289851	0.07520952974073755	0.05871435243453116	0.005681373976089874	1.1540021625291272	-125.08046034101056	0.04391046486204348	0.9754616801214766	0.02455600466801079	32.17019216811701	1	30.990510727649614
362000	-1347.1601900962714	-1228.232900804167	-118.92728929210446	29.138794131688268	-573.7594942090254	-516.6562293940043	-118.61520359479155	-19.201973606345845	0.11238636019106513	0.06425080991250563	0.012467420241996102	1.2449015237627703	-118.92728929210446	0.06099821572766383	0.969183209293173	0.030438242950109697	29.289092443976347	2	30.41714363711998
363000	-1350.9381925493453	-1229.0109664390884	-121.9272261102569	29.175675832029683	-569.4482683308803	-523.011055202552	-116.81323594657462	-19.73840695908152	0.10033462583743007	0.08752718226268587	0.011283431628478887	1.1059851225412607	-121.9272261102569	0.06369330912411604	0.9669427392858417	0.021758903749937667	30.641062741596404	3	30.629748544843626
364000	-1354.9931187116854	-1231.0162650252182	-123.97685368646717	29.288677336441967	-574.2013360823566	-514.5554058626781	-122.51347541375006	-19.746047666433515	0.09890562239017926	0.08189776030419338	0.007505684503899155	1.0972190514571194	-123.97685368646717	0.06689383959875306	0.9626684404623115	0.02431198822814322	30.089937044019504	5	31.274557133386114
365000	-1346.9977691790991	-1226.6834764431571	-120.31429273594199	28.992602662059735	-575.1382769206081	-513.4243836446135	-119.07925003611415	-19.041565841821523	0.1024599410885384	0.07729703000592697	0.008372741836843573	1.0051482976020156	-120.31429273594199	0.04811362228440288	0.9556870212940894	0.08823289087909511	29.73480958195042	5	30.410298788987152
366000	-1335.1602974376428	-1213.5761377461956	-121.58415969144723	28.735509561023026	-572.9607526931494	-505.54486658381103	-115.8317875339009	-19.23873093533419	0.10154596905178355	0.07845381295415861	0.008066823299045886	0.9427433676385653	-121.58415969144723	0.09282652983044251	0.9207132725173082	0.11437719754892323	30.5794967761902	3	30.184356282024172
367000	-1338.1774930400506	-1222.224477729969	-115.95301531008162	28.792912094655783	-573.3322700592977	-516.3712214270945	-112.69127267904433	-19.829713564532657	0.10595408568436201	0.08268283655678102	0.008322162051575072	0.9602314006205651	-115.95301531008162	0.15563963040940806	0.9328911189959564	0.017730910744150386	29.680089533307736	1	30.21178740137817
368000	-1331.5061161884878	-1211.2476280684384	-120.2584881200494	28.76797428964435	-561.9210684335376	-508.9494548518977	-120.27690949321928	-20.100195289783667	0.10595408568436201	0.0743468998816696	0.009348979833549632	0.9090282721515621	-120.2584881200494	0.059290542986407846	0.9327805550362172	0.13719163836391862	30.82026467692164	6	30.187352913788768
369000	-1342.9353497276077	-1215.5394097122587	-127.39594001534887	28.800577954087665	-566.9699397407176	-512.0594732498321	-116.07979261700537	-20.430204104703733	0.10573070559235712	0.07735716410373468	0.010287412208989833	0.9366888751518558	-127.39594001534887	0.10059727498856119	0.9353936980806602	0.030884099996127855	31.15278056640922	8	30.3475669905641
370000	-1336.6423398405746	-1211.1084141255242	-125.53392571505043	28.18829380895966	-564.3687018792336	-507.24850142773954	-120.01983190918557	-19.471378909365495	0.10573070559235712	0.07488474811407263	0.011624952217026833	1.0305504065737414	-125.53392571505043	0.17042870443964495	0.8758716106591017	0.07042570361213998	29.68554222075866	7	30.17991036463107
371000	-1332.7917311429399	-1204.8227360673209	-127.96899507561895	28.81644650347854	-561.115540172259	-502.0419658662175	-121.16496501622366	-20.50026501262077	0.10573070559235712	0.07196304053648472	0.014344095784105618	1.1283302919214613	-127.96899507561895	0.15905880310553844	0.8168814058010317	0.16271567380198723	29.967177016291952	8	30.166455719690603
372000	-1341.621421696062	-1215.103270546559	-126.51815114950287	28.818656793256842	-563.0840289546333	-512.3037229333656	-118.10565633860276	-21.6098623199573	0.10108228200051808	0.06917708631535972	0.01384030852490358	1.1260145431550161	-126.51815114950287	0.11392033212770168	0.9116085513926613	0.056800109494180476	29.883186800984774	7	30.624311299829575
373000	-1341.8282617751697	-1214.3039632930459	-127.52429848212378	28.76603486778048	-567.8181411262551	-506.70419356009086	-118.5057974285114	-21.27583117818862	0.09688038070430753	0.05975646208716983	0.011926111083477792	1.15199221074062	-127.52429848212378	0.12849803491889386	0.934605030063274	0.03940948542569643	31.78393598299153	5	30.601032088225125
374000	-1338.2341453916824	-1210.1780262590373	-128.05611913264522	28.915739336992175	-555.8857141300082	-516.3578491804366	-116.64409208172236	-21.29037086687015	0.09500452195970485	0.06140287378674283	0.008896983590313452	1.096441840779511	-128.05611913264522	0.12357549801909437	0.8778571140039961	0.08854820703277418	34.798540857421585	4	30.407898192527917
375000	-1329.4224025668607	-1205.554022296779	-123.86838027008156	28.85806156549768	-560.3976542006735	-511.1373241175866	-114.21522381158358	-19.803820166935342	0.10529461213669768	0.07028858211461224	0.008852690834796154	0.9119292863577406	-123.86838027008156	0.1230602810496487	0.8797367492224258	0.10191471848329835	29.37503541797393	6	30.489314954161774
376000	-1339.3115487018717	-1215.5059688030801	-123.80557989879165	28.85806156549768	-567.0685797354432	-510.65951698711694	-118.13207148401024	-19.645800596509606	0.10027561160559226	0.07384160395519114	0.009607022251895221	0.9806907866825277	-123.80557989879165	0.053010362327234335	0.9467629415712481	0.10457580076886243	30.372500960517012	4	30.455488595148424
377000	-1342.1990513371334	-1221.598146107488	-120.60090522964542	28.70180879725042	-566.7075306647187	-516.2506471026344	-118.42585956349075	-20.21410877664435	0.08948532363150868	0.06185443171891973	0.010772416252329749	1.0325590900615826	-120.60090522964542	0.07198664912550162	0.9504805084842222	0.04082003844397558	29.00476541174789	5	30.618163678155927
378000	-1339.161202025489	-1216.640598879178	-122.52060314631103	28.944477849500156	-567.7060556732421	-507.12473286177095	-120.75831485828607	-21.051495485879048	0.08338695007225104	0.06433181855670429	0.009642687457926787	1.0809234204367912	-122.52060314631103	0.05859003887375788	0.9612051230886492	0.0652670154763655	29.034455593930836	4	30.52001694793082
379000	-1337.5502889646027	-1217.3208723575135	-120.22941660708912	28.657512040058613	-562.9398311202007	-515.2532507754734	-118.27844530917712	-20.849345152662405	0.08058164412009845	0.06883737693414911	0.009630397865590754	1.0509146000536589	-120.22941660708912	0.08365463816203729	0.9655789007493071	0.023327996152650268	30.467158714000224	4	30.387855814279213
380000	-1340.0620637621969	-1215.6685633612701	-124.39350040092678	28.886746385614707	-564.5895159114718	-513.2079713940054	-118.93550132464627	-18.935574731146556	0.08058164412009845	0.07612932552217386	0.009236394326173396	1.0518862968344294	-124.39350040092678	0.13187554253906913	0.9491061002327923	0.02006683781751071	29.89377749714383	3	30.552814711295767
381000	-1340.815348622176	-1213.4210376748729	-127.3943109473033	28.69132161627683	-566.0768107651875	-511.64456988287134	-116.0807707301662	-19.618886296647833	0.07130743085691942	0.06852701168350328	0.005657012815190149	0.9924762260044282	-127.3943109473033	0.0388277663549876	0.952645889779205	0.13453961116454508	29.048134647508142	0	30.43441851012373
382000	-1337.5046916435663	-1210.5052258246199	-126.99946581894648	28.676407875523573	-564.2787349606998	-509.21273218872733	-117.68186938156627	-19.331889293626528	0.07130743085691942	0.055014542093265166	0.004607081063016587	1.0102269216826958	-126.99946581894648	0.15002570495814557	0.9335642384583924	0.014394805349297464	28.773890410195385	1	30.60978904717795
383000	-1343.793177287758	-1214.4343779699932	-129.35879931776478	28.527883359646502	-558.8429002579052	-519.1230793644752	-117.11567381018584	-19.352724537426845	0.07024240611042316	0.05717321308865921	0.005105597274538711	1.0160826345094693	-129.35879931776478	0.06327053109334779	0.9597846199233088	0.026258932658655157	30.27237130580143	4	30.065471945455503
384000	-1345.9437090843812	-1216.2239221040606	-129.71978698032066	28.499483204953783	-555.7947183773182	-519.8712726395013	-121.30117367051027	-19.2567574167308	0.07371370651639952	0.05398270499447512	0.0061527791860204704	1.07907003585042	-129.71978698032066	0.09063003220755464	0.9627687489377911	0.010767187200745798	29.652886130676293	2	30.442013366410478
385000	-1342.7351441785847	-1210.733548605828	-132.00159557275666	28.387255587990946	-565.3814529228707	-512.8998552686487	-113.8268484130901	-18.625392001218454	0.07839362686972957	0.058752133504407264	0.0065345903286218405	1.0717044971434706	-132.00159557275666	0.06913611152611723	0.9709945156407744	0.022902885738969498	28.459594766672417	3	30.215648906488685
386000	-1336.5222529829932	-1207.5337435205124	-128.98850946248072	28.81794975322398	-562.5435381193491	-512.0416639244003	-112.92644288566389	-20.022098591099265	0.07817062798851596	0.05913732623396066	0.006732856237599465	1.1170456213083522	-128.98850946248072	0.06659294097541689	0.9741571129134775	0.015201250538286342	28.966839168926455	1	30.452867705188904
387000	-1331.908711539337	-1201.4280233600987	-130.48068817923829	28.95289102414564	-554.9497048659813	-509.0589158319668	-118.22385872243146	-19.195543939719055	0.06907266423396524	0.05531158144608377	0.006487197959714071	1.1506493648922513	-130.48068817923829	0.08430464328545204	0.9791658910088552	0.006160595841587443	30.609898751305174	2	30.654211225135235
388000	-1346.2870140439802	-1215.4563332664009	-130.8306807775794	29.303181363580002	-560.8769739919688	-517.3382830443945	-116.72295761093417	-20.518118619103443	0.07091406537935936	0.050233100836864074	0.006683538883955375	1.2334923829958775	-130.8306807775794	0.05247121113089045	0.9830098617947169	0.007549521058073687	29.80652402927506	2	30.936309260876637
389000	-1338.5871346533906	-1211.325478529937	-127.26165612345359	28.60239283697517	-553.6525351865464	-518.1440910034802	-119.93609598904449	-19.592756350865983	0.06647796189387585	0.04659464891952936	0.0034845102415551367	1.09743240214507	-127.26165612345359	0.044143902939103884	0.9830098617947169	0.013369581022114241	29.451306444894474	2	30.477019101914617
390000	-1345.753456603468	-1213.7006151814771	-132.05284142199088	28.550033368181076	-556.4690208716287	-522.0823114544612	-115.64168403497224	-19.50759882041509	0.08178066807628338	0.0543185257010217	0.006912359292209248	1.1704431920464282	-132.05284142199088	0.02184165879017485	0.9824755935839081	0.04632931492767069	29.268334053618258	2	30.469392834766307
391000	-1340.969317673197	-1213.6607311339662	-127.30858653923094	28.54508728688256	-561.7090918570578	-516.0780758740773	-116.02479653493569	-19.848766867895513	0.07490554433279749	0.056917959429910514	0.0050589548943343905	1.1700002356060046	-127.30858653923094	0.028597782977341408	0.9824755935839081	0.038143205923232656	29.668988956535056	0	30.478672976935442
392000	-1338.2986574902347	-1212.0531784392908	-126.24547905094394	28.585319121891292	-566.3579401337605	-508.98292720352197	-116.45973321235562	-20.252577889652905	0.07381283575083131	0.053941758009005795	0.004383138279223019	1.0599895266665615	-126.24547905094394	0.04961287052530038	0.9812705735167137	0.00954944022696959	28.789436404219643	0	30.520500131562656
393000	-1340.143057696159	-1214.5169564836906	-125.62610121246838	28.82453974338642	-569.0740372784592	-510.42777526146835	-114.9052870418349	-20.109856901928275	0.0755157957178444	0.05985620819020162	0.005607951892178856	0.9661534309679597	-125.62610121246838	0.0443106054925699	0.9812705735167137	0.013311409649142215	29.0755924200761	1	30.71287180114309
394000	-1334.853624479237	-1209.7828358063375	-125.07078867289951	28.986768720852943	-564.2375643472154	-509.28811487137	-114.08061382910547	-22.17654275864654	0.07579360931322568	0.06358879912967348	0.005168494935186499	1.0234033430927354	-125.07078867289951	0.057164112602345094	0.9812705735167137	0.010416523082915697	29.222546220855914	3	30.807651859663952
395000	-1343.188565711971	-1213.0214696910039	-130.1670960209671	28.95468337685258	-568.643519517839	-509.7560578698088	-114.47710910197306	-20.14478320138311	0.06725306283008879	0.058376134273519134	0.005730636964726404	1.0334901485091368	-130.1670960209671	0.0522236454807897	0.9816663780021946	0.008822477518265991	32.65695695049379	2	30.92066984079679
396000	-1342.8802494576544	-1219.0522254592236	-123.8280239984307	28.75286653503591	-569.073854608076	-516.2575908808595	-113.20840853770738	-20.51237143258073	0.0700729580070243	0.054791187022081675	0.003622691886079319	0.9172883621735927	-123.8280239984307	0.06428503551070486	0.9810602579367983	0.008849581928480814	29.19693931548638	1	30.67675049073615
397000	-1340.8339345079496	-1215.5834563953588	-125.25047811259091	30.04539003372968	-577.1787478030369	-503.55830651314443	-115.1944513643827	-19.651950714794488	0.0700729580070243	0.054665505297505725	0.00415456024926139	0.9762412375570374	-125.25047811259091	0.06395662709894073	0.9746145644206187	0.01168239406915531	31.24902280898685	1	30.833586007785826
398000	-1342.28492143262	-1218.5266357831047	-123.75828564951537	29.221023468585052	-571.1700938138501	-513.330111432091	-114.15340446166276	-19.873026075500555	0.0700729580070243	0.05566143721449029	0.00413980615412749	1.0346242548972697	-123.75828564951537	0.09402223390540394	0.9746145644206187	0.005637817862945189	33.57585685543828	0	30.958940740969826
399000	-1328.3234341103728	-1206.9192923603175	-121.40414175005533	29.212933975718688	-561.9154173068495	-505.7521208835673	-119.25070568880625	-20.001048481094617	0.07940652565481814	0.061435590320610745	0.006283936185274961	1.0096807061130166	-121.40414175005533	0.1342722781064891	0.9710523173999402	0.006855808649290322	29.24676485953463	1	31.16409056191099
400000	-1331.9100541949051	-1210.471512564705	-121.4385416302	29.8672565584261	-567.2231302653696	-510.32106732032116	-114.6075811491103	-18.319733829904248	0.0821404750447363	0.06581843295928512	0.006380305739000891	1.0625442600548523	-121.4385416302	0.10755181558932897	0.9672711814064313	0.008815471267636963	31.363878223323265	0	30.833336195628345
401000	-1333.719891158639	-1213.0294382151442	-120.69045294349478	29.318354092772534	-567.879319856075	-507.2334290253115	-117.98201765224589	-19.934671681511627	0.08592757477760454	0.06287723930779827	0.007397531459439788	0.9888287948771933	-120.69045294349478	0.09769167801954744	0.9616163368857641	0.01754164885076166	30.799313998864786	1	31.281409915867567
402000	-1339.1684265076744	-1212.5639088728317	-126.6045176348427	29.322535611152215	-561.5889067909268	-514.8749016516147	-116.05650055014038	-20.04359988014986	0.08592757477760454	0.06752681562234943	0.008476694587278046	1.0415713052811117	-126.6045176348427	0.11970199871640273	0.9508503153333362	0.03224689302899196	32.334692863085486	3	30.556638025559565
403000	-1341.8194932898664	-1216.410171763303	-125.40932152656346	28.8955771608115	-575.4854217646358	-505.3410077046814	-117.14877455261556	-18.43496774137023	0.09741960949069638	0.07696699518398896	0.012059549913827317	1.0533640756626517	-125.40932152656346	0.042299699025636406	0.9449188781291329	0.12285010063304841	31.675318753161818	5	30.649262496097997
404000	-1334.9565530718385	-1211.086801107845	-123.86975196399338	28.562090879086774	-566.7516186522473	-509.91893800657186	-114.46970319605487	-19.946541252971254	0.08106982870797211	0.05942331601189344	0.006042232436859658	1.0026845856450308	-123.86975196399338	0.05720364466118929	0.9349898114853941	0.13615447952204213	29.43944079976908	2	30.487567454905324
405000	-1325.2781246860748	-1205.092572629529	-120.18555205654566	28.56375058130224	-561.3227834930248	-506.79769836776654	-116.99118273185138	-19.98090803688639	0.08027680033878387	0.06704999570319546	0.00614512021131953	0.9627177952910105	-120.18555205654566	0.0630713864009954	0.9408704888580296	0.09542795374643818	29.85604394022433	5	30.355723040114356
406000	-1329.3820871753148	-1208.2662317359811	-121.11585543933363	28.78366843057097	-568.0586951353229	-505.15262891134586	-113.75325948322188	-21.301648206090473	0.08098938527129748	0.06682866951493024	0.0066614845581554494	1.0105648682592856	-121.11585543933363	0.05497918463423856	0.9506392275153098	0.07714066038263506	29.066903655343566	3	30.41683082092703
407000	-1341.979827435546	-1215.7052667110656	-126.2745607244804	28.80652734767016	-567.2241925238732	-511.16366423502615	-116.75953641242745	-20.557873539739	0.07501326768957382	0.06633167610496883	0.006378160771098041	0.9720954155006338	-126.2745607244804	0.1216906649735351	0.9332035833074258	0.031228869530121446	30.320385863858863	3	30.459921150126803
408000	-1345.7173065348193	-1215.7325638067584	-129.98474272806075	28.61124021521702	-570.2273926986887	-512.1682874076064	-114.61553921210343	-18.721344488359986	0.0686601101984863	0.0642083625597862	0.006276568586058489	0.8953929517287283	-129.98474272806075	0.1277159668821267	0.844964248681094	0.11622154510152115	29.649649031983365	4	30.534200792710124
409000	-1337.5191724645379	-1212.5610490320348	-124.95812343250302	28.9343375995836	-569.3711877096924	-504.2651451147196	-118.84296582343677	-20.081750384186066	0.0686601101984863	0.06316541698293146	0.005869514879050169	0.9010393387095786	-124.95812343250302	0.11701981132281153	0.8943917945011632	0.08787439714970391	29.120779800492922	4	30.259380522444836
410000	-1342.369773135252	-1212.3596829691187	-130.01009016613327	28.903959537935048	-565.359088339604	-509.56418234501956	-118.18483979204109	-19.251572492454272	0.07573572010822842	0.05980969828750364	0.008083772119758394	0.9705788175859261	-130.01009016613327	0.14966417419580033	0.860960185696739	0.054872755209341095	31.385076738121597	2	30.2758112078447
411000	-1341.2597522693377	-1214.0965064144646	-127.16324585487305	28.42747573261135	-560.5340153551125	-516.4640301501963	-116.26198288774958	-20.83647802140631	0.07945867750704919	0.05950929796475261	0.007457281412308691	1.0303428213622454	-127.16324585487305	0.14788990074009029	0.8888931268485301	0.10044255187643804	28.987912022023547	3	30.07031574103516
412000	-1341.1040229790526	-1215.8038230384855	-125.30019994056707	28.157156993593826	-566.2935756252919	-517.2005988837905	-112.181936864633	-20.127711664770228	0.07887410510004454	0.06955221988301581	0.007911724500318799	0.8702679280822402	-125.30019994056707	0.17170623060383228	0.8373222192456484	0.1135090004903122	30.50124357577102	6	30.023623773771043
413000	-1339.6062510341574	-1217.0449957175956	-122.5612553165618	28.380744617689555	-559.6855567329543	-524.0636519377869	-112.39671485193857	-20.899072194915888	0.07887410510004454	0.06323208267732804	0.007164706773035649	0.9902574824620898	-122.5612553165618	0.06670351865955747	0.9143433688605457	0.14771998096694253	28.657981733820623	6	30.1335121914995
414000	-1337.434699983409	-1213.0958251299742	-124.33887485343487	28.380744617689555	-563.3410910393105	-519.458046588299	-109.91212315651596	-20.384564345848716	0.07887410510004454	0.06851280768954174	0.007696115547825254	0.9614123559284686	-124.33887485343487	0.11172185445578742	0.8872609588640457	0.09934485157250644	29.625282127424907	6	30.1462377714204
415000	-1343.356761930544	-1219.763226893267	-123.59353503727694	28.28157366271101	-565.5091700441603	-518.7604231663505	-114.05373718103789	-21.439896501718458	0.07922079336957989	0.0728938340106377	0.006733944573675787	0.8319727654232877	-123.59353503727694	0.08021002410892551	0.897339988767915	0.14860510496833854	29.88046443955864	5	30.26465695677053
416000	-1344.736622617155	-1217.2755113701046	-127.46111124705037	28.58899895579547	-571.3711619899791	-512.5723463996407	-112.63511508926106	-20.69688789122395	0.07922079336957989	0.08452652319100833	0.006188517049682193	0.8663469619199251	-127.46111124705037	0.13654222814208486	0.8539961459431111	0.08801297314221472	30.761791553410074	3	30.157724074478296
417000	-1356.499088353378	-1229.2087799515161	-127.29030840186188	28.61314200362225	-572.05178579567	-521.331810813952	-115.11190527032146	-20.713278071572837	0.07327015535376341	0.06979275601139667	0.005047156212333703	0.8957684037164839	-127.29030840186188	0.1170495848066908	0.9144175556028535	0.057117507463799136	31.46341595301796	6	30.596193189007675
418000	-1348.8051318146145	-1220.147984269104	-128.65714754551038	29.126503505194645	-569.7226220969878	-513.3257732924152	-117.7102661870568	-19.389322692644196	0.06816720934793986	0.058296124857852155	0.003536099819222169	0.8333073832938108	-128.65714754551038	0.184468860128209	0.8753152222088274	0.06450510802388004	32.339037888483446	6	30.558926070413815
419000	-1349.922319124867	-1222.0490365413702	-127.87328258349672	29.220929755784326	-570.3677935493098	-513.6297246757993	-118.1728547077324	-19.87866360852885	0.06816720934793986	0.05448730091207378	0.002632423075647697	0.7721741476759093	-127.87328258349672	0.12093422413411764	0.9182806867816554	0.051137333182705545	30.11872824142522	3	30.442138394740784
420000	-1345.085749543689	-1214.5234859595396	-130.56226358414935	29.480366929208845	-558.0085899180227	-519.0423661092328	-119.36859588991096	-18.103934042373012	0.06939838255718549	0.055306067623776364	0.004805313534759874	0.9857086695543497	-130.56226358414935	0.1022820964960226	0.9008477783208944	0.11942927474251272	29.832179260426592	3	30.781215850428804
421000	-1346.5140513856647	-1215.8245696588779	-130.68948172678694	29.174108637761833	-556.9191921998707	-518.0105938553696	-120.97210412840104	-19.922679475236453	0.06966969309465583	0.05592738957001857	0.0037449538778909414	0.925924547588659	-130.68948172678694	0.11014383352386875	0.9031719973328549	0.07430803654839495	31.145838884978936	2	31.047667354585798
422000	-1354.0817322828125	-1218.6802723960761	-135.40145988673623	30.70434753904773	-561.5809174801805	-520.3842151171141	-116.225788658731	-20.48935114005063	0.06966969309465583	0.04799394842581345	0.003065915757304919	0.9383364315510928	-135.40145988673623	0.0816854553485915	0.9117181410955231	0.1017737014253473	30.85813582836399	2	32.613978198336255
423000	-1342.8051946335727	-1206.7192960920731	-136.08589854149963	30.85001218077462	-565.3022377024305	-507.2938326239676	-113.30278921988737	-20.820436545787576	0.0709807820605351	0.05936950828620895	0.0030323918755488124	0.8793431853833122	-136.08589854149963	0.07835215161567008	0.8941874014565815	0.1265068396093418	31.806353850562292	3	32.01337002829493
424000	-1343.3114860076878	-1207.6720768409095	-135.63940916677817	30.857642686466864	-564.9384716050805	-506.97696275821687	-115.55951795403203	-20.197124523580012	0.0709807820605351	0.05382108508457928	0.003265665405972087	0.9158580572261645	-135.63940916677817	0.150593332318066	0.8696785284862514	0.0627642608268422	37.49716768478427	4	32.68780872299622
425000	-1336.7081089839728	-1204.6517486869986	-132.0563602969741	30.857642686466864	-558.2741965751754	-509.5878445000585	-116.23794608745638	-20.551761524308315	0.07025451926382799	0.05232390628228	0.0029866560718003385	0.866967793926174	-132.0563602969741	0.14739469189224585	0.9018556900483373	0.029912827116610648	31.00395932472881	1	32.31532635465736
426000	-1347.38201236472	-1208.5118478307957	-138.8701645339243	30.58309174145593	-564.0673616462342	-509.4693486948354	-115.09044905140419	-19.88468843832195	0.07025451926382799	0.05372589453909634	0.0035325836502700446	0.9342554089061649	-138.8701645339243	0.17716169150007066	0.8301916628168816	0.08824384795114414	33.05613356038977	2	32.27737083577968
427000	-1345.883697990257	-1211.5655951749113	-134.31810281534564	31.559761604061297	-564.1230408542972	-509.7993851405854	-117.70373042539207	-19.939438754636644	0.08103250277737267	0.05325132557100331	0.006843825682666652	1.1300934450621845	-134.31810281534564	0.13590856711097662	0.9046494919837879	0.0437410081296629	33.799478292755616	7	32.11251624347776
428000	-1345.2133254859095	-1209.9850263977391	-135.2282990881703	31.636732186840174	-561.9260779210618	-510.29605113623046	-115.83674897543665	-21.926148365010356	0.08076739719557702	0.058135663147913755	0.004893656269603976	1.0899231471101996	-135.2282990881703	0.08963739911519861	0.8869963099737668	0.13496125906679934	32.37837026132967	7	31.926597291080633
429000	-1348.4461116666655	-1215.0096510454523	-133.43646062121323	29.851062037902405	-567.0075629936881	-513.6573748040921	-114.22173555937202	-20.122977688300082	0.0911185262895943	0.06098180610094432	0.009293100678814496	1.0785905389395787	-133.43646062121323	0.10996041843861057	0.9097074680396909	0.04190684367188456	34.38161005534731	4	31.71187818438402
430000	-1336.1456603482611	-1204.12688284487	-132.01877750339133	29.864113940234745	-562.1728897087745	-507.6368646356716	-115.11948545247802	-19.19764304794576	0.07801486104701195	0.058670742854729376	0.006681799158725581	1.0960470840793461	-132.01877750339133	0.10081290573209523	0.9251871105275393	0.033210702306216686	32.859603142816155	2	31.793685110898526
431000	-1346.10076722435	-1206.2839460355299	-139.81682118882006	30.053196291046053	-560.8860242378573	-510.0259820334458	-115.11205444754484	-20.259885316681927	0.07369357473947868	0.05930584478259952	0.004412616585909006	1.0269086027135954	-139.81682118882006	0.09535565253110476	0.9126913265188499	0.07808636720486077	38.06361061192503	3	31.999291647952845
432000	-1349.776184349304	-1214.325909581721	-135.450274767583	30.027884183456734	-570.6138915279989	-505.44909180133527	-117.3350627637107	-20.927863488675914	0.06671309967447511	0.057103187688629334	0.003068871384997031	0.9516651548396763	-135.450274767583	0.06431710891447096	0.9258192984927871	0.08725202921858052	32.86403409932935	4	31.79744467855593
433000	-1349.361310674748	-1210.434473977777	-138.92683669697087	30.16551599371968	-560.108953911844	-514.9636550595662	-113.57796237100288	-21.783902635363695	0.058157855082216034	0.052848793779544184	0.0031049098411710927	0.9806762795310795	-138.92683669697087	0.21322320058012567	0.9114724225517443	0.021436638062486895	34.865518609923974	2	32.12684889609541
434000	-1343.6187604297302	-1213.1675577959186	-130.45120263381168	29.618028217212565	-557.4816064192547	-514.0258918279573	-120.54825630162681	-21.11180324707981	0.07090794563183031	0.05930557706475638	0.004748089904775633	1.0107267840492808	-130.45120263381168	0.12212814189237306	0.9228065784082348	0.05266648078928205	32.87425993457142	4	31.521227473010462
435000	-1351.2211291829897	-1216.6977555775702	-134.52337360541952	29.543044247456354	-559.2373985376125	-521.8873967373279	-114.75708752570857	-20.81587277692122	0.07210079284696794	0.05544073880854789	0.0035554968900071704	0.8798278414891664	-134.52337360541952	0.16163912789330007	0.8592149650834658	0.11048210224144618	31.620000822893676	3	31.322126731743413
436000	-1338.8086792744668	-1211.4480210702945	-127.36065820417227	29.293957087357466	-560.3560673619296	-514.7413971724088	-116.35433425043377	-19.9962222855221	0.07132998167849212	0.060333753846622915	0.004480032355915389	0.8982567090410312	-127.36065820417227	0.06344331019701002	0.9476664577050377	0.06935992154137995	32.83014509846164	4	30.783673909525298
437000	-1344.1255946802112	-1216.2320278879326	-127.89356679227842	28.93409514678017	-564.0261418961486	-517.1297035252203	-114.84570376805459	-20.230478698509263	0.082881376415668	0.0693078607226073	0.005483665517145575	0.8740382109460442	-127.89356679227842	0.06202205921283089	0.9610806162767764	0.037654073019626366	33.008966695466405	1	30.850383568022366
438000	-1335.9595766060613	-1210.272747065939	-125.68682954012237	28.567511008068305	-561.498851201914	-511.5072674417262	-117.53247010336672	-19.734158318932295	0.08408924754877332	0.06028185647156143	0.004430826162579052	0.9782466445951494	-125.68682954012237	0.12375464397620342	0.9602989839256957	0.01381987088489141	29.61730966210739	3	30.547279170902357
439000	-1339.5383176011649	-1215.8238373370775	-123.71448026408731	28.64352030557849	-562.9709322433131	-515.9801998231127	-116.42093050137385	-20.45177476927787	0.09474060936609238	0.06388436621382881	0.006212497182891906	0.9922215266215333	-123.71448026408731	0.11222158100978662	0.9493329507261451	0.01378050656378604	31.917583664522564	2	30.313512068649693
440000	-1337.7610058965058	-1211.130621550622	-126.63038434588381	28.581240040985985	-556.900035921764	-513.3667495171314	-119.17828700264135	-21.68554910908514	0.09163132939376256	0.06272289958754852	0.008661519200866299	1.030655881993376	-126.63038434588381	0.04697219232537411	0.9307240427952208	0.14762922890422048	32.24332432021327	6	30.403545164843646
441000	-1333.9258001692492	-1213.2962675370645	-120.62953263218478	28.83388783127329	-558.9830753011854	-514.2580842040968	-118.78060729509518	-21.27450073668697	0.09665540397624282	0.06450358297568975	0.009425529786795285	0.9942726413782624	-120.62953263218478	0.06672910050172753	0.929047361070112	0.09577674115683406	30.964501571920884	7	30.77670601481891
442000	-1335.1120757753633	-1212.6207435001613	-122.49133227520213	29.340748836213056	-565.1892072647657	-512.3135876934945	-113.68771041935385	-21.430238122547184	0.09665540397624282	0.07583921738512774	0.006393432747403312	0.8626696743497962	-122.49133227520213	0.06576779160181577	0.9251128846618698	0.14994462357270086	30.112753258746046	6	30.31190240650691
443000	-1337.6003807824038	-1216.7450001940774	-120.85538058832645	28.349105479081718	-571.5388071932592	-509.9596590705976	-113.13647736277164	-22.110056567449195	0.10968755924336299	0.08067214411611219	0.009957470925270363	0.9154393519730742	-120.85538058832645	0.08029069530661677	0.9230514298614577	0.09526507783694223	28.947924203559428	8	30.315642474823683
444000	-1339.6970044430825	-1213.1254247452976	-126.57157969778495	31.274118891590753	-557.7905800863443	-514.9263234780663	-118.57713967452372	-21.831381506363165	0.10968755924336299	0.07022679944800551	0.01014547965624208	1.0721690233561139	-126.57157969778495	0.05685248502327761	0.8854333580669957	0.30142764425209606	31.73434466259378	10	30.50005802001569
445000	-1340.7487803620754	-1212.5943097324089	-128.1544706296665	30.881642388882685	-565.383516926756	-506.8320708809676	-119.855030857582	-20.52369106710335	0.1058469634025061	0.0664275202455849	0.0069833068988420744	0.8795463992540428	-128.1544706296665	0.0864463047870652	0.845960797794598	0.1891684726187274	31.03421731648946	9	30.846220650639747
446000	-1346.6666361065104	-1219.0386233599065	-127.62801274660396	31.225666118347547	-565.5440099204333	-515.3252225344114	-117.8360607878871	-20.333330117174746	0.11348853314390756	0.06076017753285461	0.00880260935025043	0.9371534110300155	-127.62801274660396	0.08616041273004175	0.9276751389521443	0.06227206419233565	34.030683187359	7	31.46261933046683
447000	-1337.6906940861754	-1204.7886246537319	-132.90206943244362	31.554223004675865	-557.6204612246431	-508.6104051477958	-117.4923857438802	-21.0653725374128	0.1051354355879887	0.06136974751919199	0.004891530883412029	0.838095814489695	-132.90206943244362	0.13794896444742386	0.7852837905959252	0.17352936891731655	33.340726008530225	9	31.57547110169241
448000	-1336.9188379729908	-1203.5787763899216	-133.3400615830693	30.145891855529854	-564.7026509900795	-505.03202502382004	-114.3195823364295	-19.5245180395925	0.09966304985191038	0.06305940752786258	0.005154816336784329	0.877301351528139	-133.3400615830693	0.07058833700905257	0.8930316842548706	0.17612660494295557	35.39984506305864	7	31.873864804850026
449000	-1335.3941285867243	-1203.2586254191096	-132.1355031676147	31.992921752492503	-558.7659342535746	-508.2813809637447	-115.56450732569333	-20.646802876096878	0.09513198873021414	0.05807792175427661	0.008192112663755725	1.1566653079647577	-132.1355031676147	0.06881536737961526	0.9194512101978384	0.1277209192858053	32.824234837521345	5	32.43495246893597
450000	-1335.8476016568668	-1203.7980144278429	-132.04958722902393	30.683772144067728	-562.9958910942236	-508.30946509315925	-111.55957449161028	-20.93308374884984	0.09790493396339006	0.056268217377855034	0.006487489000883948	1.1403493164995495	-132.04958722902393	0.12879026612794853	0.8925123404664621	0.07459830682156518	31.31164128784485	2	31.75645471725431
451000	-1339.9900270207124	-1210.300358736921	-129.68966828379138	29.675681703476243	-563.99444571849	-512.8719326776411	-111.77085478871153	-21.66312555207834	0.10841963887112636	0.06226611573626741	0.008997359022459347	1.0864238923755083	-129.68966828379138	0.178748440764899	0.8779035224985431	0.03694980737833515	29.87389652519919	1	31.32879907092257
452000	-1348.481129090393	-1223.5267073081075	-124.95442178228572	29.60029392444313	-580.6841997930054	-509.47863333411533	-113.64993255555918	-19.713941625427342	0.10547720588802885	0.10666464399526944	0.01178787959151232	1.137403900769703	-124.95442178228572	0.15611088598325126	0.8896158209661957	0.04732668518427857	30.774448939813865	5	31.15380631220964
453000	-1341.5652595475933	-1214.195452934561	-127.36980661303227	29.90966366875579	-566.2039550988784	-512.0405479277183	-115.93637138947228	-20.014578518491934	0.07084454212155031	0.07309126823466583	0.00627628885072729	1.119151276753527	-127.36980661303227	0.06267927283071045	0.9610739140286589	0.029057751577993403	34.676114900101496	3	31.442258897896586
454000	-1351.9074776062248	-1220.9947417214694	-130.91273588475534	29.263698073781736	-563.2091798229641	-525.8732623667612	-112.40427346386629	-19.508026067877754	0.07579625251389414	0.05915418982819727	0.0061368921676643665	1.024290473447859	-130.91273588475534	0.08608970358739709	0.9610739140286589	0.023061838749542138	30.99124505794163	4	31.20301780225197
455000	-1349.2178347256386	-1214.3251818263138	-134.8926528993248	30.081842640160875	-559.5364216150015	-516.9812544214061	-118.50504413797813	-19.302461651928216	0.06714788889444062	0.051775498559275525	0.005390805901152301	1.1737221159852957	-134.8926528993248	0.09316736978729437	0.9562028617464644	0.013101779636057465	30.290109155010462	1	32.003709205741856
456000	-1351.047625106351	-1213.2198830744558	-137.82774203189524	29.812189279635565	-563.4705744419971	-510.34909842045647	-120.04530737122776	-19.35490284077448	0.06653975496151555	0.051583165238987656	0.0052760548899359145	1.171791052908631	-137.82774203189524	0.07074563178136473	0.9655054968357251	0.027592889225065042	30.023981065289703	3	31.78916473425956
457000	-1357.321302702111	-1218.3181929333305	-139.0031097687807	30.409302828356104	-560.9587216212756	-518.5367170021433	-117.68502903390227	-21.13772527600909	0.07516927816711193	0.05266480743922896	0.005663132754512875	1.1149270514541096	-139.0031097687807	0.04662237983821218	0.9576144886312606	0.0518089548540874	32.31931826674682	4	32.36809748861659
458000	-1365.1608611448426	-1222.5684537690909	-142.59240737575175	29.96883430659912	-557.8820860231751	-526.9368149492294	-117.49003675538998	-20.259516041296074	0.07639365798384815	0.04641082262429618	0.004846163840214242	1.023696567963759	-142.59240737575175	0.038072265041252495	0.9596359688456233	0.03830212091565237	33.05528429586191	4	31.87416528803412
459000	-1372.67627761006	-1227.2434844077304	-145.43279320232952	31.13189405635675	-575.5285433337514	-513.745368314157	-119.1090252036222	-18.860547556199787	0.07542575553641297	0.04800588003226301	0.002718793567430658	0.8819353391848413	-145.43279320232952	0.0414564967028337	0.9598053258100966	0.03996409242528521	34.2588080462886	2	32.7026479515118
460000	-1360.6148639088456	-1215.9015297662806	-144.71333414256486	30.744656626515514	-558.4136303990736	-514.5805374758844	-120.01458538162515	-22.8927765096976	0.07542575553641297	0.049244089353656165	0.0031180139914920536	0.9928139251265968	-144.71333414256486	0.09935792228940565	0.9109810487777612	0.03098536251434874	35.843856944773435	3	32.08771860468212
461000	-1352.061250820439	-1215.6036742128958	-136.45757660754305	30.27219637559803	-561.4767148558528	-513.8848638526481	-119.23526150255171	-21.00683400184302	0.06408850115100459	0.05175436791099123	0.0021845517694967054	0.8272156100941326	-136.45757660754305	0.1383561458844827	0.9149908024274683	0.029733235045090636	33.81950628859169	2	30.970866766512177
462000	-1346.8546435538865	-1211.95340918039	-134.9012343734965	30.31826102359835	-566.0065748674986	-512.4032176977231	-113.62212026936913	-19.921496345799167	0.06408850115100459	0.05408716930706158	0.002880207853581907	0.8992270674519992	-134.9012343734965	0.10725462679024356	0.956896838558036	0.011445517851696759	33.9018625993151	1	32.04136487076407
463000	-1356.4357717960827	-1222.1059387253306	-134.3298330707522	29.406643267737113	-575.1054567353137	-512.3564170916516	-116.35797674773644	-18.286088150628682	0.07123327289079222	0.06201005752256626	0.0033684736601617767	1.0313857874690355	-134.3298330707522	0.0629791152691125	0.9416741354822618	0.057148295673366975	32.233263382284846	4	30.886593805307808
464000	-1348.705442499343	-1216.3568256836218	-132.34861681572113	29.136064642828668	-566.9456816685165	-514.6075646964595	-115.83638858479426	-18.967190733851425	0.06853435722492378	0.05540482723272234	0.0034804403877636597	0.997024997908649	-132.34861681572113	0.1092448354200549	0.9339826909094845	0.029006559899318284	29.161274912011976	3	30.69745512682603
465000	-1359.3404453142698	-1220.7561392333455	-138.58430608092442	29.032564993350302	-564.8977440743803	-518.8064394036049	-116.4978472119767	-20.554108543383677	0.06613161433328187	0.05684937650379554	0.003278917200654319	0.9720389900700611	-138.58430608092442	0.07705812181944172	0.9074313689835206	0.09406793174765256	34.04895074624555	4	31.013770573714268
466000	-1356.3797157253575	-1213.7265486122208	-142.65316711313687	28.90567100078143	-565.3084831489851	-510.66300515964264	-115.28354314988829	-22.47151715370453	0.06462275741304392	0.05349026590966972	0.002203512082554587	0.8647381867717874	-142.65316711313687	0.10728992149900508	0.888493873007734	0.1071924183147989	31.70917911164359	4	30.824730411469698
467000	-1350.722821133589	-1212.2886582059052	-138.43416292768362	29.0219681716665	-562.7203591723113	-508.0633055744073	-119.6578642167934	-21.84712924239325	0.06230510659479377	0.05312897511374679	0.002653325633935783	0.9511017227143024	-138.43416292768362	0.07674058915141171	0.8545247199968283	0.1856465323904986	29.406827115576636	7	30.858611196330212
468000	-1356.0383776819017	-1218.4519244104554	-137.5864532714462	28.628602116217678	-561.3700608984662	-515.4436014299239	-119.69472559381875	-21.943536488246618	0.06285144738826948	0.048393022085984984	0.0016535015125130445	0.7952777261852546	-137.5864532714462	0.10926372787879014	0.8984836038029786	0.09224695527588284	30.629820000656046	7	30.227689620366633
469000	-1354.8561999743654	-1214.960729176962	-139.8954707974032	28.27700864732439	-562.7371034061017	-511.7310919055827	-120.49538934929535	-19.99714451598215	0.07801224493220048	0.05670379195851274	0.0036824323768653356	0.8789814221644111	-139.8954707974032	0.07864975906309761	0.8514503664176122	0.221665616487282	32.93097724296792	7	30.037461747973175
470000	-1348.0696741512772	-1209.7591168764413	-138.310557274836	28.519983324592012	-565.6049877570182	-503.9310077123972	-119.14710288320211	-21.076018523823823	0.07801224493220048	0.057723665406458576	0.004202189415696857	0.9257835190753797	-138.310557274836	0.06938781932234946	0.9018256425845921	0.13284239793581004	29.777949810549018	6	30.25731255427342
471000	-1354.5561641414859	-1213.429038102848	-141.12712603863795	28.84343811192433	-574.075032948513	-503.1141063974158	-116.26266697865404	-19.977231778264873	0.07801224493220048	0.0543842768080185	0.005528016212205274	0.9661895373011801	-141.12712603863795	0.16307118363352918	0.8488215660237086	0.048789551339739515	31.899979246325948	4	30.305875021217332
472000	-1340.9129183993314	-1204.4102455163338	-136.50267288299744	28.84343811192433	-562.702489468292	-506.26049981788105	-114.15799298287631	-21.28926324728441	0.06811601961250931	0.05366847141628173	0.0034826365146823357	0.9693352191576778	-136.50267288299744	0.08907952691696855	0.8763105454950627	0.11115904611475937	30.92991509438619	4	30.28387005012072
473000	-1335.6018516295717	-1203.4609743082513	-132.14087732132032	28.490228099926874	-565.4163051875149	-501.8203866669687	-116.24638325179554	-19.977899201972228	0.06995589018582073	0.058487656883962034	0.0045894924003692635	1.0670745166161717	-132.14087732132032	0.11049035721440606	0.8746742932008416	0.1053228666225862	28.499950154514643	5	30.28046918369376
474000	-1342.0561578762722	-1211.3207108761312	-130.7354470001411	28.58562885082734	-566.4094187488544	-506.57276290396186	-117.52303026420888	-20.815498959105984	0.06995589018582073	0.06031017756970266	0.004381514429750248	0.9322727701860682	-130.7354470001411	0.13687370705620472	0.8605158143825178	0.08049370223688024	33.79407689825076	6	30.110652611297272
475000	-1350.6074479020674	-1220.8117539196862	-129.7956939823811	28.724893887315165	-572.3221142242227	-508.50211110589885	-119.5816734055831	-20.405855183981572	0.06403192734620211	0.05862762057230698	0.003661714659233648	0.9821885127971661	-129.7956939823811	0.11068392117914132	0.8418634515223502	0.11310426880608121	30.515486823068795	5	30.574983853912435
476000	-1346.0886786371027	-1212.7759267826377	-133.31275185446506	30.215561115789388	-565.8663123513032	-506.0799503841	-119.78786868593008	-21.041795361304263	0.07480393471033817	0.06079668108456986	0.005170905722042367	1.0052021679094971	-133.31275185446506	0.18746152551481643	0.8751442993472812	0.03299753979878066	30.304612768394676	4	32.071340683656246
477000	-1339.5774263567614	-1205.3838955448487	-134.1935308119127	30.736949455903375	-557.3366117746727	-512.5381334361638	-114.7126430783337	-20.79650725567863	0.07525437664815579	0.05699977183089609	0.005282953512969042	1.0712938657048274	-134.1935308119127	0.10592602671623076	0.9147211107365127	0.05353685043299701	31.578881152039273	5	32.39680392795357
478000	-1346.1985621088038	-1209.2830418306094	-136.91552027819455	30.51161937838784	-569.041090571918	-507.417655908785	-112.3569864856662	-20.467308864240326	0.07525437664815579	0.05940290038996582	0.005574270087874841	1.0716384415986586	-136.91552027819455	0.14950736624481567	0.8831606058751692	0.027100778198849977	32.907801378689896	4	31.418484340984854
479000	-1343.167542749001	-1211.3990976335292	-131.76844511547182	29.812544170431604	-575.0746702900697	-503.7494555762534	-112.22909961570622	-20.34587215149996	0.06814427542158366	0.06145123381903657	0.0048823899429491086	0.9751550748399453	-131.76844511547182	0.07096726283550508	0.9544308766069873	0.04234491081890954	32.94405688460255	4	31.243050533758936
480000	-1345.4885244706256	-1211.032000382584	-134.45652408804165	29.18651666347794	-572.3123818519372	-505.8573000771266	-112.59120974833716	-20.271108705183245	0.07062665839062737	0.06298570874695783	0.005634994767581051	1.0949539977710543	-134.45652408804165	0.07831372094669552	0.910857375747828	0.10968527141718745	29.288672121377548	5	31.11469269071919
481000	-1343.4180395372532	-1209.202610723993	-134.21542881326013	29.231924478283805	-567.3987012004529	-508.0202796593069	-113.08663413779507	-20.69699572643832	0.07607704091385756	0.05801164059466936	0.004885778080000047	0.9981717681214456	-134.21542881326013	0.0990389591978749	0.8916199720880944	0.11479402678868314	29.288672121377548	4	31.040634229186825
482000	-1346.3954439847412	-1212.7313338832246	-133.6641101015167	29.225670660999953	-567.2670488597777	-509.1992412961195	-116.1081017058747	-20.156942021452664	0.0746277736923366	0.0570918174581896	0.0044769639941633	0.8596075782390973	-133.6641101015167	0.06832652427618503	0.9533701925734114	0.026643553002558464	30.326824947690998	5	30.423201876932914
483000	-1341.0004809198188	-1205.4941419606234	-135.50633895919535	29.16323408182227	-558.5527652886312	-513.5531787639662	-113.27087804502452	-20.1173198630016	0.0746277736923366	0.05593327068778908	0.0033991903264297446	0.8362999573258162	-135.50633895919535	0.04468260651409703	0.9289109177292079	0.1340147678631255	30.195025198201478	4	30.587196644133943
484000	-1345.5649424024386	-1209.1518654647455	-136.4130769376933	28.863901249394814	-564.3697420341014	-514.532137022296	-110.94438800169064	-19.305598406657428	0.0746277736923366	0.06476138413529284	0.004408055664833816	0.938279743636166	-136.4130769376933	0.10687993617543401	0.9397664866678522	0.024179012551853177	32.628352493136084	4	30.82840223780382
485000	-1343.139338622232	-1211.919713755471	-131.21962486676085	28.688316524876434	-560.2598109552479	-516.1413531365641	-117.35804935508456	-18.1605003085745	0.05971032021144298	0.05359973978876162	0.0026803382655688755	0.8799681951603814	-131.21962486676085	0.09600048397421616	0.9578625767687559	0.023042618114958398	29.872092724391447	3	30.563976296294488
486000	-1350.4706853212213	-1215.7984704055377	-134.67221491568353	28.688316524876434	-573.5022625625595	-506.86695677819915	-116.44761638128706	-18.981634683491755	0.049178732427881205	0.054393936205724365	0.001772692957723857	0.7773217783364357	-134.67221491568353	0.07420223445977103	0.9436108971511393	0.04239108099921356	29.452411079860507	2	30.5953769009055
487000	-1343.7544624232278	-1210.0442986193218	-133.7101638039059	28.290853495133813	-568.7075908785738	-504.50921419323885	-116.18769337241798	-20.63980017509137	0.049178732427881205	0.05404126838249152	0.001906027428602187	0.7820301252543365	-133.7101638039059	0.06257717535381085	0.9452113111601639	0.06531693795402989	29.273560295308197	5	30.19579427724479
488000	-1349.1629261637577	-1217.0815651828125	-132.0813609809452	28.45724098012425	-568.6452337674068	-509.6489577809697	-117.08777368180647	-21.69959995262923	0.0508951609971119	0.054294333298866515	0.0021946564805742394	0.8475011049509034	-132.0813609809452	0.1814188558869786	0.9109127039265283	0.025669012808984103	28.79716212036447	4	30.272643694945927
489000	-1353.0349517263485	-1218.0750409282816	-134.95991079806691	28.867097520427183	-575.1193670676159	-508.28082251298036	-113.88694267817996	-20.787908669505203	0.051426334858019764	0.05611056280836604	0.00270593716586842	0.9034081444473198	-134.95991079806691	0.10140395573598572	0.9186010195064012	0.04729708232933596	31.20415122627677	3	30.265027102491793
490000	-1340.655845982136	-1202.3310534586194	-138.32479252351655	31.701191026339895	-564.366810355657	-504.17608584543854	-113.71729003092743	-20.070867226596334	0.05045623733345553	0.05313072603673074	0.002826499143203377	0.9284660394007568	-138.32479252351655	0.09775057321595727	0.912620357570065	0.060383843531093995	34.324096190483964	3	30.53094525656567
491000	-1343.2993403712785	-1208.6833768970744	-134.61596347420405	29.008010296676865	-566.9163379106608	-507.93748897420807	-113.05688302483007	-20.772666987375473	0.049981316993588897	0.060921308388548194	0.002784160123623947	0.8538687059011025	-134.61596347420405	0.14539421087038606	0.9007133475136172	0.04874411566590165	29.793007673310356	4	30.56569778990481
492000	-1353.5024760389126	-1217.67667372265	-135.82580231626247	28.917701997859567	-569.2729575384068	-515.9515914630261	-111.56182152570383	-20.890303195513358	0.050220260581683794	0.05524625105410563	0.0024205236644162624	0.9061702924850421	-135.82580231626247	0.0750830260965425	0.9123340120560333	0.08921807775601975	30.65619775692793	5	30.85786105022848
493000	-1340.8780201741965	-1208.8692298568674	-132.00879031732907	29.34172895780555	-570.4747762441214	-503.7511442296516	-113.6192089344737	-21.024100448620775	0.050044685862225886	0.050870285236658576	0.0020698654259924017	0.8841717033962883	-132.00879031732907	0.11947584479851309	0.9460025176448597	0.018455198188977374	30.35788543007116	1	30.871829076099147
494000	-1338.3655018066358	-1207.9021957120742	-130.46330609456155	29.620788103208483	-561.7557067753543	-511.6890961496318	-112.73883491679533	-21.718557870292692	0.04892830911256697	0.051556097031129365	0.002207971773520308	0.8878262619291122	-130.46330609456155	0.06465992111763225	0.9723868311121007	0.014441944017424456	30.11750032249266	3	30.83033814310706
495000	-1348.6060699625823	-1215.9708366908883	-132.6352332716939	29.4475268567955	-572.8849974361818	-510.3138595102164	-112.81933629899167	-19.952643445498406	0.053279100076708226	0.05097478714426948	0.00358756886886975	1.070640199551584	-132.6352332716939	0.041792869408465896	0.9617534048342995	0.07327295716537593	29.63603314612149	3	31.44111123050154
496000	-1345.2108355029259	-1210.7424314936436	-134.46840400928224	29.642863496959333	-565.1265674093263	-511.19418112324956	-113.67516998315764	-20.74651297791002	0.055642257128087985	0.05313033644913247	0.00392200564425813	1.1335097735515038	-134.46840400928224	0.03344708295266354	0.9665550202677883	0.06432798496628737	31.071667454727095	2	31.624579597226397
497000	-1349.3266774377792	-1214.5079696255273	-134.81870781225194	29.26532440034365	-565.6562316462037	-511.9587856638129	-116.30930652458687	-20.58364579092382	0.051918581073273753	0.05449420719328249	0.002589469834132699	0.9074187576225978	-134.81870781225194	0.05331066042185952	0.9665550202677883	0.04033034872877367	29.563331942893083	3	31.086452995430395
498000	-1345.6009197025833	-1207.414366842222	-138.18655286036127	29.630741488049782	-565.1746598944176	-507.60598811861047	-114.33328310378654	-20.30043572540768	0.051918581073273753	0.053885297650568084	0.002783403983391287	0.9097136876490775	-138.18655286036127	0.052232668617373496	0.9620895698392815	0.03402871770850667	32.01886932031315	2	30.648649598795004
499000	-1336.384749481286	-1205.1794797162495	-131.20526976503652	29.683965433347744	-566.5187597754582	-506.01481006749043	-112.7023315313859	-19.943578341915103	0.05071332349217925	0.054260136981600864	0.002943409905246601	0.9281185858758418	-131.20526976503652	0.10582132429358966	0.9685998552305782	0.006020752851176657	30.34230192008553	2	31.065212123263674
500000	-1340.1473152635626	-1207.971042861587	-132.17627240197555	29.74972553722361	-563.824286457931	-510.3954887963021	-112.87697630220022	-20.874291305153577	0.05516119921542693	0.05262066654723235	0.004134606210670347	1.1179787375519623	-132.17627240197555	0.06407024358154352	0.9650478194175851	0.028178884210069314	29.994498106733122	1	30.818402216915597
501000	-1335.2239474923215	-1202.4693232291563	-132.75462426316517	28.895472519695097	-558.3450201191794	-507.75750300490853	-116.12615005580491	-20.24065004926376	0.056995396521422693	0.0571149562362798	0.004641557810680443	1.0246313756966128	-132.75462426316517	0.06844569249526125	0.9317929381670801	0.0786617786392434	30.897949978682465	3	30.54061530808665
502000	-1338.590624546362	-1209.4013067826593	-129.1893177637027	28.973538364886686	-565.729580584256	-507.70110508539483	-114.70017025193829	-21.27045086107027	0.056995396521422693	0.05626631711822883	0.004079624658985884	1.1147991468355405	-129.1893177637027	0.1275531037582569	0.9326011314969661	0.02438018612053944	29.13377382678406	1	30.433392132266682
503000	-1343.5568189999622	-1208.6021018330382	-134.9547171669239	29.085005984486724	-569.5806065401453	-502.99297819099104	-115.79748953149605	-20.23102757040594	0.05361465104343869	0.04805393109277812	0.003532183951698717	0.9428731047120309	-134.9547171669239	0.07418604891029006	0.9397723267166093	0.05762644566130328	29.632123428879755	5	30.98293748208373
504000	-1337.1451395413715	-1207.6898966039805	-129.45524293739103	29.078316546839506	-567.6870531281535	-504.3015069570264	-115.60866946570698	-20.09266705309379	0.06028515256213138	0.05867504699862471	0.0039122002292098414	1.0378669944605605	-129.45524293739103	0.026557112161172767	0.9764655861578788	0.054628580114446865	29.70093402006261	4	31.076295970480057
505000	-1346.4941624298128	-1215.5302552198839	-130.96390720992898	29.036103817550757	-574.7390746102476	-506.7619732922653	-114.21863100197035	-19.81057631540067	0.0645287678031511	0.0604256123215124	0.004998790342732834	1.092721265939704	-130.96390720992898	0.03920204351366345	0.9813811172360896	0.02720991752805984	29.774688434207437	2	30.92718195653816
506000	-1342.9253104461873	-1218.087813831424	-124.83749661476338	28.981831438987456	-563.355200790594	-512.6282462171349	-121.59734469099065	-20.507022132704442	0.07062637579152821	0.07150325734807275	0.006214101422835788	1.1237465288021016	-124.83749661476338	0.01782271194786819	0.9823771300170825	0.10974510228038888	29.331486485992976	5	30.87311316756497
507000	-1338.3510133063594	-1214.5698658515375	-123.7811474548218	28.57406223687293	-567.942337093444	-507.74117315422075	-119.19066208689509	-19.695693516977496	0.07454501624732134	0.07335847007590268	0.007455156751120607	1.1311591551663276	-123.7811474548218	0.0455288550049257	0.969711855190772	0.027787131130887852	31.69709614305784	2	30.396768795040185
508000	-1340.6459207492287	-1211.3932109849945	-129.2527097642342	29.18557928804306	-568.9494258912645	-503.7152218628306	-119.20971403187207	-19.518849199027276	0.06745079055231219	0.05835758196244764	0.005424317404718623	1.0504779515713838	-129.2527097642342	0.03110804845061044	0.9655203257643806	0.06347387902131642	29.96655047875742	4	30.808397930374444
509000	-1340.3824675905637	-1215.4015520559299	-124.98091553463377	28.823587372978395	-573.6857421380105	-507.2180433746968	-115.2749167028572	-19.2228498403655	0.0691000044835541	0.0631939694091553	0.004531605919706859	0.951868155374502	-124.98091553463377	0.08768160054211756	0.9612336091320762	0.017671534944370376	31.608172137426813	1	30.735524694835494
510000	-1332.9504642840714	-1208.027198209218	-124.92326607485316	29.101387362872003	-560.2724168072643	-511.11010784565246	-117.62254102022119	-19.022132536080125	0.06490560453441097	0.0644636984404975	0.006391136607155752	1.0339354524984439	-124.92326607485316	0.06766327582215566	0.9653094595406072	0.026069477089996528	30.57976096411074	4	30.877391175892605
511000	-1335.9269818639134	-1209.445709421877	-126.48127244203648	29.10783861979857	-561.7757282607563	-513.2283016925148	-115.16520817883325	-19.27647128977254	0.07249424542696935	0.06582811060953112	0.00811915912857759	1.0403284246791693	-126.48127244203648	0.10685089848148419	0.9387998523969071	0.032442924655273216	31.10791681173965	2	31.056177414837737
512000	-1342.2427389227921	-1215.9084348786996	-126.33430404409255	29.464211982181045	-566.6496094763852	-517.5852204523217	-113.89533429531022	-17.778270654682547	0.06651186978704016	0.055463225475013526	0.006118907565995971	0.9475326894713426	-126.33430404409255	0.08337615698761135	0.958615849361872	0.030998232070205134	30.890769004748588	3	31.43630620641194
513000	-1345.5580782017284	-1220.4980023281878	-125.06007587354074	29.618522397670255	-565.7484906211268	-519.5049618494712	-114.7283534798686	-20.516196377721233	0.06756678816401789	0.061045718277406666	0.0055712957335207	0.9747788807556418	-125.06007587354074	0.02175270071238966	0.9815719356626805	0.05143028592937261	35.67315214556883	2	31.229469531933063
514000	-1338.178268864772	-1213.178941189344	-124.99932767542795	28.69701036194923	-556.5378838591005	-514.865865869974	-120.45331910787273	-21.321872352396866	0.06419443626266269	0.06141470839286595	0.0065344706801162885	0.9699089356858234	-124.99932767542795	0.06901341664149728	0.9837236487684954	0.004285368463424386	29.120442993387943	4	30.646076143784768
515000	-1341.4690467712228	-1213.6064228631708	-127.86262390805206	29.146608637754593	-558.0059201414407	-517.6217150227791	-116.53701276628446	-21.441774932666373	0.06045668533482014	0.05891630426183549	0.005841146180858496	0.9182182944464554	-127.86262390805206	0.01890131004162379	0.9734928135285192	0.1016689136451779	30.042984670399207	6	30.986502464776017
516000	-1337.5472873494978	-1206.0029028035972	-131.54438454590047	29.004382446084605	-562.6450620752915	-508.3627807335589	-114.22126646336419	-20.773793531382626	0.06054871029719202	0.06335079416554273	0.004288429486107973	0.9240985864885153	-131.54438454590047	0.01749114022515026	0.9710583792537933	0.2404295980877935	29.36008677912	6	30.87365445150564
517000	-1335.985521165265	-1208.330468760939	-127.6550524043259	28.94294044035445	-565.8965759973829	-508.887054666013	-113.0526884374826	-20.49414966006072	0.06102718669713684	0.0640748169061953	0.00341530719449997	0.8142255603101821	-127.6550524043259	0.022830193383304276	0.9634354716322745	0.16935970247912785	31.438190042508246	5	30.376354562478422
518000	-1339.342012390194	-1210.340565683551	-129.00144670664304	28.842806906380698	-565.2532943964886	-507.1955732857167	-117.1906172981756	-20.70108070317029	0.06612110268692727	0.06994057626563335	0.005043529545903506	0.8361198904658951	-129.00144670664304	0.022172837827871703	0.9631672696118312	0.141243760751196	36.1639862378048	6	30.596515426677055
519000	-1336.569432283623	-1205.763804675144	-130.80562760847886	28.857605428157623	-562.981649169294	-506.53162583780687	-115.8566896323295	-20.39384003571354	0.05915307948435953	0.06062544968033991	0.003929429056368466	0.8955921894568551	-130.80562760847886	0.02576269409886671	0.9563285689891639	0.1821646451445904	29.9484124517972	5	30.70252204095821
520000	-1338.4921464925528	-1209.4567902808383	-129.0353562117146	29.478079896733885	-565.4867357831528	-504.41253247482837	-120.125013821848	-19.43250820100934	0.06685942003234038	0.061459417314084365	0.0064292481648072775	1.0012463615553713	-129.0353562117146	0.055254934055623255	0.9601609343399095	0.04295652888115928	29.777923491334473	4	31.25053807773309
521000	-1346.441674177059	-1214.832485219745	-131.6091889573141	29.01594150258559	-560.0240965870705	-517.1982652652977	-116.6320811076563	-20.978042259720397	0.06751304725608816	0.06442107053725972	0.006325796707830546	1.0007304012036762	-131.6091889573141	0.02619440877726101	0.9638312466677308	0.12169650346054676	31.456103372871716	4	30.856920879180244
522000	-1343.0257906615798	-1209.7854624888416	-133.2403281727381	29.126536919324067	-558.0613411336857	-514.0380821324458	-117.85347783200503	-19.832561390705113	0.07369838725258746	0.07260240327307833	0.006886727383407714	1.0551524521244795	-133.2403281727381	0.03270821699271928	0.9780428840964028	0.02640125747554435	36.66147587464811	5	31.100588062437065
523000	-1342.6905086136574	-1210.4539332379784	-132.23657537567897	29.87044577205288	-562.3372123717636	-513.1621166801666	-115.63430801812483	-19.320296167923576	0.0719596511455293	0.06206481903620521	0.004748732399777479	0.9789215149549672	-132.23657537567897	0.03166960260140047	0.9740422253908428	0.046508893416205635	30.879356226041615	4	31.843834166126747
524000	-1344.5010341352515	-1215.4730893257238	-129.02794480952784	30.281451077086746	-566.93511433237	-512.0793208875008	-117.45453649007354	-19.004117615779553	0.0675968992806789	0.05818649325437643	0.006281257041444348	1.085349385873735	-129.02794480952784	0.02265901263969494	0.9795909506279178	0.05836143371138834	31.64158875787571	6	31.737859336801073
525000	-1351.8293610470296	-1223.1705580769185	-128.65880297011097	30.196274938005303	-569.3895848953449	-514.8763402037144	-119.21206196536302	-19.692571012496153	0.0675968992806789	0.06280568822871153	0.005888824083571195	1.1411376002285214	-128.65880297011097	0.01657614440446184	0.985986632517835	0.06165254729501746	35.28471350792916	3	31.517058441699454
526000	-1355.1017093689557	-1224.3824831992051	-130.71922616975044	30.25791490037663	-574.3924437789716	-515.8466834914884	-114.2490339604411	-19.894321968304137	0.086532752166054	0.0630355216851497	0.006959410024443941	1.1325626176856118	-130.71922616975044	0.018699765929272322	0.9892231248452475	0.020918656331654652	32.26821185793781	4	31.20653618547747
527000	-1340.0655608238203	-1209.1855080067394	-130.8800528170809	29.228305807773573	-559.1637481916541	-514.7190085896426	-115.5774151186422	-19.725336106800373	0.07415471394260471	0.05597698856905416	0.0042771068822852545	1.0113636812348774	-130.8800528170809	0.017690392576244673	0.9892231248452475	0.0297925893007871	32.374967717216244	4	30.89209038056048
528000	-1351.2379940584117	-1214.5019051691092	-136.73608888930244	30.640979548452012	-564.2658241867703	-515.5933982867745	-115.20508053370084	-19.437602161863612	0.08159220351251562	0.06216572202036901	0.007090454743432179	1.055109841496024	-136.73608888930244	0.029101176404148454	0.9892231248452475	0.009868854808335971	36.04472433496034	5	32.28050793242943
529000	-1348.3754157445587	-1215.6230232368805	-132.75239250767814	30.829412253007266	-564.0653731727151	-516.4535367035055	-115.29652177885626	-19.807591581803514	0.07427755111832406	0.05721234380909915	0.004730415832580515	0.9975036460442589	-132.75239250767814	0.014197117142735628	0.9892231248452475	0.04131299627779526	31.813399454564543	2	31.61438198471805
530000	-1353.5046951951422	-1216.3741268002693	-137.1305683948728	29.992612871041587	-563.1994873762322	-516.4696240700143	-117.0675426574903	-19.637472696532452	0.05575744462834518	0.04389377827579311	0.002994914054080918	1.000478129973197	-137.1305683948728	0.010324647830444988	0.9906210122242971	0.04562768499668717	31.91737943087678	2	31.71508344210675
531000	-1349.5962037685372	-1212.6244494009513	-136.9717543675858	30.12868883118655	-567.932029459014	-511.68155983325903	-114.5540378974226	-18.456822211255773	0.07376585304212906	0.05701360988317051	0.0036594472623161043	0.8296264092526837	-136.9717543675858	0.012046781563305272	0.9906210122242971	0.029366046778950005	38.595493318790325	2	31.924998645635213
532000	-1344.4105261839547	-1207.5861461530894	-136.8243800308653	29.681564247687646	-557.8441418948943	-512.9710075292096	-116.2272174935549	-20.54377923543069	0.057982697501012884	0.04675335085458294	0.0023903963225541743	0.906103418392421	-136.8243800308653	0.007113133261619315	0.9906210122242971	0.0719860800266505	29.799271243533674	3	31.409688316476853
533000	-1343.126293414313	-1207.8636850273515	-135.26260838696155	31.201505673408086	-556.614674990506	-510.6036893361581	-121.37550942059293	-19.269811280094483	0.05968642342581931	0.04710429174395899	0.0035417189946574204	1.1395130891063399	-135.26260838696155	0.011498212145025923	0.9906210122242971	0.04329248570368357	32.126898410041434	2	31.236375838186316
534000	-1344.603625557797	-1210.0215338088678	-134.58209174892897	30.45560922795523	-560.2500740355548	-513.0051876982014	-116.8102810628418	-19.95599101226977	0.0831395987402228	0.05807438618872619	0.004803567163760302	1.0307612507712574	-134.58209174892897	0.015289479253768388	0.9906210122242971	0.019987742464770825	31.515998212351004	0	32.09130125133412
535000	-1348.0372356858916	-1219.352282286822	-128.68495339906963	30.399874057421844	-559.8215773501258	-524.4922964472258	-115.67858168424195	-19.359826805228288	0.06630680604722011	0.05612151389247685	0.002625882761058404	0.9058385571580674	-128.68495339906963	0.024612063462898175	0.9910633444431981	0.01818969424386491	31.583361693889003	1	31.581619400716583
536000	-1343.5085227868067	-1216.4010309370935	-127.10749184971314	30.399874057421844	-569.9528965701983	-511.87099809460665	-115.10725204517094	-19.469884227117706	0.06482599728137857	0.058156253146923825	0.00352201450289809	0.9094178566485029	-127.10749184971314	0.03762611890429828	0.9910633444431981	0.005284468543996991	30.797096221882832	0	31.97472782661495
537000	-1345.554318760951	-1214.0304880331166	-131.52383072783442	30.19334697976958	-571.1053419305081	-510.68759251741096	-112.46101500032147	-19.776538584876274	0.05983497453240034	0.05872867116927745	0.0036035979651301577	0.9480125780332949	-131.52383072783442	0.02775222050605854	0.9888995866262104	0.01414970985810138	31.7357779992486	1	32.07684009572622
538000	-1344.4380730454152	-1219.2733708098158	-125.16470223559934	30.77991693430165	-571.6324912388698	-513.980242926962	-114.77946200545995	-18.881174638524246	0.058416017867967136	0.06258460695746458	0.0031940209660461976	0.8571123381808834	-125.16470223559934	0.01647374739799126	0.9909578479352757	0.025859494366416224	32.309645426309295	0	31.62979514757671
539000	-1339.5128958064859	-1214.3198301422208	-125.19306566426502	29.99139721178844	-572.0704797488548	-510.1332386616823	-114.47164105286014	-17.644470678823573	0.05474249596242073	0.062282695215930016	0.003994708587367749	0.9349039315907647	-125.19306566426502	0.019004435639882404	0.9909578479352757	0.024938594889322204	33.31787604747362	3	31.7321672884813
540000	-1340.5198679853563	-1215.9476260227416	-124.57224196261471	29.935759396861055	-561.9553655820295	-521.6365382400476	-111.99899920108132	-20.35672299958323	0.05004984549199538	0.059071169390576245	0.003505884243692496	0.9335101434511164	-124.57224196261471	0.014750128754457236	0.9910455713550304	0.03765362557742912	29.945768098658366	2	31.92199232912325
541000	-1344.5677151591065	-1214.2889195094751	-130.27879564963138	29.81180306927546	-568.8147190073099	-513.0242384979881	-111.07906549463502	-21.370896509542238	0.053779134023102394	0.05939368758674582	0.003550686079751257	0.9295850634252274	-130.27879564963138	0.010643923641918292	0.9892613623343766	0.06090809343413154	29.958591070881056	4	31.64551104875667
542000	-1344.0743574648495	-1209.7676657093043	-134.3066917555451	29.837635681394712	-566.6400340156118	-507.0502822278323	-115.25032853980149	-20.827020926058612	0.05698892914515455	0.056919616999927626	0.003484314356939569	0.9081865432064341	-134.3066917555451	0.008898422601501511	0.985875756711347	0.12493959869349947	30.859319064521113	3	31.41134840290317
543000	-1347.9041953993571	-1215.5701467434203	-132.33404865593675	29.50919932335356	-570.9723132335521	-508.27949497483866	-115.00420781808864	-21.314130716941076	0.05698892914515455	0.058711985921894715	0.0030080469930767522	0.8497021894196657	-132.33404865593675	0.019299441491137333	0.9825691807511859	0.04358280817278381	35.92384553929133	4	31.359199511695707
544000	-1337.365369709005	-1207.692788098137	-129.6725816108681	29.14700949597333	-561.2925096783142	-510.38878349171875	-115.83235018065392	-20.179144747450295	0.0610070785039333	0.05892839016112891	0.004014862681382035	0.913246645110338	-129.6725816108681	0.02339542477640841	0.9871237635673829	0.03396487268690549	30.308716039085013	4	30.862829062047705
545000	-1337.8701304720523	-1204.6099404177144	-133.26019005433804	29.080988679461772	-553.6132165892471	-516.4423494427319	-113.82275495806051	-20.73161942767461	0.061840062010722424	0.06010323536595657	0.005355084605763823	1.0723594378636767	-133.26019005433804	0.023587463563950684	0.989232941287329	0.019271277285176726	31.212116069113772	3	30.987431051660252
546000	-1339.361196545005	-1206.91439324615	-132.44680329885497	29.56230799786389	-556.135260789309	-514.4133396437288	-115.74939121251437	-20.616401600597772	0.055449152298032066	0.0538290409436367	0.002639051922465024	0.9677376745776527	-132.44680329885497	0.02132436581560644	0.9901412682007786	0.012434529281652677	33.7852704263637	2	31.118800007437983
547000	-1343.9886952959039	-1209.2648899293122	-134.72380536659168	29.413634518769765	-558.4466764606262	-515.3320772894896	-114.91464116473323	-20.57149501446316	0.06779351270881027	0.05724911856689357	0.0036496910801717525	0.8895148927016151	-134.72380536659168	0.020205565964130784	0.9901412682007786	0.024262711315770482	30.83766783320702	1	30.753338651230248
548000	-1347.650957823057	-1212.47471957794	-135.176238245117	29.542642951211327	-576.4894259298104	-502.2838703863937	-113.28033396563806	-20.421089296098035	0.06779351270881027	0.06168860357933861	0.003566290752344118	0.833820104227359	-135.176238245117	0.009006833725260482	0.9901412682007786	0.052351251518502354	29.876658297972867	5	30.87945102080122
549000	-1342.1274187504325	-1211.8772021760633	-130.2502165743692	29.24093128655721	-560.7726067326906	-514.775660783	-114.68259477587935	-21.64633988449328	0.06006562996144649	0.04987020397444101	0.003572288457945239	0.9488404884607163	-130.2502165743692	0.01460470717351567	0.9901412682007786	0.03341127091503231	31.27389945225867	3	30.48638217161398
550000	-1353.4530419356001	-1216.670334906662	-136.78270702893818	29.662602623432917	-567.2659115306105	-514.3350372380022	-113.26636588026791	-21.803020257781224	0.07357614961223617	0.06023048126380837	0.004557911833865912	0.9033030786559763	-136.78270702893818	0.028770355191909035	0.9807072068160865	0.058142838069869675	32.89983448295103	4	30.97492529292123
551000	-1345.6184438545774	-1211.613560023464	-134.00488383111326	30.59381483963498	-560.8176289838509	-514.7555789452585	-115.30331468880188	-20.737037405552627	0.08987253736485677	0.06537889131059067	0.005008410877842479	0.9480887304219413	-134.00488383111326	0.046461932590617615	0.9807072068160865	0.012238141627924786	31.82354983694025	4	32.581910395617896
552000	-1339.781540942276	-1211.217230592496	-128.56431034978	30.6784464229541	-557.8065630564407	-511.77885115920174	-120.33804229398798	-21.293774082865692	0.07183128509483407	0.04814057245667345	0.0037849721930928227	0.9283894972507603	-128.56431034978	0.05625873711543344	0.9792090236486821	0.014085863253751298	30.876647303071532	1	31.526470565836572
553000	-1334.6450990600736	-1205.7524188877092	-128.89268017236446	30.47796017100726	-557.7627667884068	-510.4088145925903	-117.19513784630361	-20.38569966040826	0.07183128509483407	0.05683318752073595	0.004876220504958422	0.922509272839219	-128.89268017236446	0.06684932903034188	0.9792090236486821	0.010634661037969182	32.931204423862276	2	30.662067933088082
554000	-1337.1684786719838	-1210.7676784141893	-126.40080025779466	31.00906174854374	-560.6779629648962	-513.1746419864455	-116.26441093419577	-20.65066252865194	0.07966576959649672	0.05704155429818962	0.005307574998108121	0.9560278404047486	-126.40080025779466	0.07855733464803934	0.9792090236486821	0.006221995027085134	34.20358837020749	1	31.72943896088276
555000	-1343.4806590901237	-1211.0721016787752	-132.4085574113486	30.820621197360158	-558.5824796791909	-513.9774444179434	-117.28416843870701	-21.22800914293406	0.0723524746413381	0.05090562840820295	0.0049200281542956205	1.0498609177042302	-132.4085574113486	0.0356786166288872	0.9803708150551697	0.0212580200262963	34.68228098563419	2	32.48069312526503
556000	-1339.1802288789477	-1203.6587572173094	-135.52147166163832	30.418754739629573	-561.6051638581971	-505.4070606819308	-114.36125449760415	-22.2852781795774	0.0723524746413381	0.0542413254405424	0.003981278032859546	0.9467227578485128	-135.52147166163832	0.013237011436083858	0.9841966254780304	0.10722177828086664	31.200548494131382	4	32.41007345023053
557000	-1338.7449973846108	-1204.912175640501	-133.83282174410994	30.418754739629573	-559.1900596745484	-506.64867529210863	-118.57060552960208	-20.502835144241878	0.06492696727774447	0.055239074524752296	0.0033333834810861497	0.8503746820733017	-133.83282174410994	0.01205974122596198	0.9834885445568271	0.0681854468832324	31.684306092397247	4	32.41007345023053
558000	-1341.0952184716468	-1209.699805880867	-131.39541259077984	29.980300826440303	-565.7381695140696	-507.7814972709976	-116.75900507638482	-19.421134019414826	0.06551386779404261	0.05681768265547453	0.003255666165098105	0.874989057252953	-131.39541259077984	0.0157133093923752	0.9834885445568271	0.07577989143189844	30.13106724742689	5	31.959440040252755
559000	-1350.0122606146595	-1211.8592974596338	-138.15296315502565	30.199071059662565	-564.3308771266755	-509.4478167710366	-118.1022528273173	-19.978350734604383	0.06551386779404261	0.05415518550062458	0.003846836242699574	0.9416753194141796	-138.15296315502565	0.023272681470034272	0.9834885445568271	0.02177380065456592	32.692531698740794	4	31.567827276647453
560000	-1346.846805043179	-1216.189339475171	-130.6574655680081	30.002148250176432	-568.2388968850862	-509.9652576097031	-117.75594636023541	-20.22923862014636	0.06985729288705105	0.058008717312291826	0.004843289422690251	0.9743011760478706	-130.6574655680081	0.031258351849427046	0.9834885445568271	0.02096597835252142	32.79325616212851	4	31.666347450909395
561000	-1338.6739853733175	-1207.264216452508	-131.40976892080948	29.951027921937143	-566.3370617839048	-503.3935099698565	-117.55787342872652	-19.97577127002024	0.06467419410922687	0.05908353813856982	0.004874428854597529	0.9971001235490023	-131.40976892080948	0.019172822503768956	0.9876508258454377	0.04719955203027228	30.850850884036678	4	31.89278076485163
562000	-1344.7793730113503	-1217.4244885523665	-127.3548844589838	29.935128158564083	-569.0691445261292	-509.8281189760324	-117.57011806387318	-20.957106986331667	0.06701023755221618	0.058503290164368296	0.004279930587476632	0.9639355207641632	-127.3548844589838	0.04012209310525643	0.9876508258454377	0.009167208718846753	31.907228004373295	2	31.754692130694497
563000	-1349.0520301587155	-1222.2190545444125	-126.83297561430308	29.80218544931979	-564.853508583679	-517.1440331928411	-118.12280005198099	-22.098712715911773	0.0648724764806554	0.04766386174864573	0.0047998771388033466	1.1396493893895225	-126.83297561430308	0.030450824876560895	0.9866241773559372	0.01595198849539051	30.93686820218667	0	31.777578485863444
564000	-1333.6842299905206	-1211.5150462179083	-122.1691837726123	29.740367752286755	-563.7254784296512	-511.13269416880325	-117.15626368701595	-19.500609932437815	0.07586306110603946	0.06872067654772301	0.007372454051829715	1.0744604812028924	-122.1691837726123	0.0520137424200316	0.9860515952159469	0.006014325042149319	29.925444293553845	1	31.715811830248644
565000	-1337.6254494736957	-1213.2839009777165	-124.3415484959791	30.07758490647663	-561.934095318493	-511.34551857507216	-118.61852569799075	-21.385761386160674	0.07801509348307469	0.062406569455232395	0.006975440110133543	0.9681874897388765	-124.3415484959791	0.02014269802819145	0.9866457248615804	0.039370486687736246	30.130934981083236	2	32.03923988560237
566000	-1345.8880991182277	-1218.6828439250712	-127.20525519315642	30.651380107057275	-561.5833129395942	-516.325974066678	-119.56358951512925	-21.209967403669566	0.07422157416503089	0.06533055567772594	0.007182939428495196	0.9629297326120783	-127.20525519315642	0.04925060702195934	0.9910573332767117	0.004658724182934036	31.80694898869102	2	32.39708564667632
567000	-1349.2300566379963	-1220.225136576192	-129.00492006180434	30.49945944039619	-565.5091567865876	-515.4952810085879	-118.16230719584006	-21.058391585176597	0.07265956134738297	0.05944054729321928	0.00564771973667919	1.0212929460221472	-129.00492006180434	0.041756079027396434	0.9858290856984159	0.005499098358435613	31.48118540067688	3	31.27832614273398
568000	-1355.0639204018903	-1226.7173604780405	-128.34655992384967	30.18456365137791	-568.4718889041674	-517.049973482785	-118.26666535491977	-22.92883273616854	0.0697163575378647	0.059154599880955144	0.0058873842478650166	1.1040547265651386	-128.34655992384967	0.039609590288197855	0.9858290856984159	0.017681303880394475	30.933413142239832	2	31.369553732521606
569000	-1351.547961400216	-1223.4160539697803	-128.13190743043572	30.848785836975615	-563.8433860658705	-522.7203053142684	-115.43663599545206	-21.415726594189223	0.06663922608767385	0.05610759997154427	0.004302312555451903	1.0526347012172952	-128.13190743043572	0.015709681751885442	0.9895295722104404	0.035581438478147195	31.219773153856913	2	30.524080939274246
570000	-1346.8153791657758	-1220.6049814236674	-126.21039774210836	30.473072761089977	-563.827655115892	-519.1119913330755	-116.65451276265793	-21.010822212041983	0.061944343750635865	0.051562575562176326	0.0033713191483674466	1.1268555026693916	-126.21039774210836	0.03136435888822976	0.9883058822916262	0.009482048534372728	30.5009609893336	0	30.36288064587595
571000	-1342.8617598116339	-1217.9344857103406	-124.92727410129318	30.07000536185779	-568.7587532991214	-515.4260294799262	-114.02102357999053	-19.728679351302667	0.07547751645857108	0.05862322089955598	0.0068628401747830615	1.1850173259037666	-124.92727410129318	0.03280060405822491	0.9832490243723426	0.0268850173281432	31.212941848352926	3	31.331775934393377
572000	-1343.0604264682922	-1217.344874395289	-125.71555207300312	30.165279777528042	-567.94234456628	-515.9888802521837	-114.74995257028269	-18.663697006542627	0.0716008646717714	0.057853312575351	0.004759635992483176	1.121256109948445	-125.71555207300312	0.07099009347200294	0.97866260219818	0.008158690817295885	30.57156628813562	1	31.868748098342753
573000	-1350.7003356511782	-1219.5112949700563	-131.18904068112184	30.182052866443623	-570.7387412315205	-511.72704044322717	-116.5325665070611	-20.512946788247426	0.06847109358420644	0.06350474077090734	0.004614376122221118	1.031255730598784	-131.18904068112184	0.043197081642611435	0.9789189150518139	0.018478775659174673	35.540135559665515	1	32.069338305240755
574000	-1344.4979676451264	-1212.6024867379424	-131.89548090718404	30.675528885112904	-566.1963868073595	-510.17882263284764	-116.35035555132265	-19.87692174641289	0.0601371132739085	0.05673737851304043	0.004003776587110695	1.089655303793416	-131.89548090718404	0.035788913651259795	0.9817363383024958	0.015792054404481375	31.56856135323576	3	32.14808867793824
575000	-1372.4852054550297	-1235.3302556826143	-137.15494977241545	29.164988882157093	-571.6508151608531	-524.0015638260314	-120.28650805615422	-19.391368639575628	0.0601371132739085	0.0566226458445974	0.0024501496886828013	0.9456258730928819	-137.15494977241545	0.05039613625266295	0.978168015860873	0.009085630111135138	31.802880999507455	3	31.146343453938368
576000	-1353.1654483501227	-1220.6058839112618	-132.5595644388608	29.11859119403852	-566.8211986523784	-519.0670430381973	-115.35152715065709	-19.366115070028915	0.06436436899750447	0.05989032402134632	0.0033495619372209367	0.9280112560386723	-132.5595644388608	0.02544528533270248	0.9778495782117181	0.06429588427711422	29.852411678352222	4	30.226218259659607
577000	-1350.308755208267	-1216.37495229964	-133.93380290862711	28.27541921282098	-564.8759795890063	-518.8897172933284	-113.8188184292975	-18.790436988007453	0.06836340068211359	0.057026213266952	0.0037563137635097422	0.8984425199753034	-133.93380290862711	0.02898354627511052	0.9633234367182102	0.11636318236510662	30.28253037640894	4	30.2558191000977
578000	-1348.946046116749	-1210.3016503989459	-138.64439571780295	29.66629857698526	-560.2412819841712	-511.73223188019995	-119.24474855385165	-19.08338798072296	0.06557526902815865	0.05123977222963638	0.003109208103387029	1.0190403704018238	-138.64439571780295	0.033907406284994564	0.9614209069234247	0.046897654043219245	35.00476048619843	2	31.49782133486926
579000	-1352.2771574356943	-1215.8331179739375	-136.44403946175677	30.16147365072605	-565.6293037101289	-515.1090187703976	-114.46184643842855	-20.632949054982333	0.06627804978596352	0.055926965060879456	0.0035127690113434676	1.0252398606304756	-136.44403946175677	0.026168237916567846	0.9776126457660617	0.04668573378969199	30.651617417902262	3	32.068912869836836
580000	-1343.5184665104086	-1212.2906774425392	-131.2277890678694	29.292426109149485	-563.2421898772136	-514.1468501709234	-115.50657354116882	-19.395063853233523	0.05961058828237456	0.056741260573238896	0.003570104816248687	1.0046235985953187	-131.2277890678694	0.056067381026428144	0.9776126457660617	0.012095986048077444	29.69761850967488	1	30.62675211565331
581000	-1351.9592093495662	-1219.2142588017457	-132.74495054782062	29.190653982960303	-562.5935908044811	-517.1638066322465	-120.20783209553572	-19.249029269482417	0.06489292723921555	0.054712593968802445	0.0038816751854483266	1.0333409192436287	-132.74495054782062	0.034068583515756055	0.9807429120246584	0.01749237777898033	33.00118383736088	2	30.81137513712968
582000	-1344.0064439018788	-1206.1647818353404	-137.84166206653833	28.878859914756735	-559.8581492533134	-511.55739944256857	-115.60142233770253	-19.14781080175559	0.0701225116082673	0.05765288711526826	0.0036146598603306536	0.9155830331491466	-137.84166206653833	0.01935403509404905	0.9758877035257918	0.12117510335270261	30.735691218136818	3	30.584842434388836
583000	-1341.5991423215642	-1209.5025723655249	-132.0965699560392	30.657548542478988	-564.9481126374012	-508.0770574316629	-117.89517267558762	-18.582229620872944	0.0715439782388916	0.05458867764312717	0.004109613931765948	0.9807335092237474	-132.0965699560392	0.02966872294554914	0.9746902039027526	0.04903193200746991	30.693316316602953	3	31.106302030254888
584000	-1341.5026959477207	-1205.0346497584164	-136.4680461893042	30.212430355220576	-563.4740265770296	-510.2057448365026	-113.94052200022114	-17.414356344663044	0.0715439782388916	0.05273678017952586	0.005988933706023261	1.1115444204911387	-136.4680461893042	0.03684923523148867	0.9698700255943247	0.04269198234021875	32.64209342538327	6	31.793343361009555
585000	-1346.2437178917025	-1206.3606083592497	-139.88310953245298	30.769679912156406	-567.4438203574247	-505.627592979016	-115.07724880747344	-18.21194621533567	0.07186904505769626	0.05224182570770122	0.004447136351797579	1.023590800916575	-139.88310953245298	0.029846373207799197	0.963364411993284	0.05994891884632744	30.905422460083873	8	31.016664717246147
586000	-1359.2953535878312	-1217.878266375669	-141.4170872121622	31.243228975056844	-572.6754576530371	-509.42568883444	-116.75549073930775	-19.02162914888404	0.07185851195278758	0.04962955293900052	0.003604020571806455	0.9119732199992989	-141.4170872121622	0.029196387399272543	0.9658414603047495	0.07898740069307358	32.17403239299442	4	31.149323173008707
587000	-1343.8486401539762	-1204.5669352428183	-139.28170491115804	29.338600407300873	-565.0632862718358	-503.6612288408354	-115.43653295133598	-20.40588717881103	0.0691805820738356	0.05791821887379774	0.004065386063101739	0.9306739433109521	-139.28170491115804	0.028174278182445393	0.960939240001332	0.12933555482597048	31.881167536922966	5	30.793322129616485
588000	-1341.0854841377998	-1205.1159154782524	-135.96956865954735	28.82329951924867	-567.8219129913656	-502.6188395728414	-116.60625976426138	-18.06890314978396	0.06560867903822064	0.059200884652898064	0.004129925106205435	0.9283883810184931	-135.96956865954735	0.031171367107256234	0.9665088298007917	0.0816268051559017	29.339030303994754	6	30.710044361195127
589000	-1346.8850800492944	-1209.635045103556	-137.25003494573838	28.55194961521032	-566.3942112898919	-503.24848344533257	-122.16649899707569	-17.82585137125568	0.0621282383143679	0.05279760439269013	0.0037697920648793928	1.0577179331012345	-137.25003494573838	0.054378024764306934	0.9701565637406366	0.022669976131203508	30.849289444470482	2	30.5170857530649
590000	-1351.6450476610435	-1209.2778075230874	-142.36724013795606	28.644366434546424	-566.4607390816686	-501.8433766106215	-122.19259136738549	-18.781100463412084	0.06062177024619092	0.04854101789117804	0.0029991100571840185	1.0433246594130459	-142.36724013795606	0.05706194994198212	0.9538239653701417	0.041643265875020506	29.16146963517446	2	30.409518504618735
591000	-1348.3567078847595	-1205.498067671301	-142.85864021345864	28.644366434546424	-559.3650049276841	-509.28436940289464	-117.33444648247156	-19.514246858250676	0.06342945150684029	0.05199073882371183	0.0037668904507340974	0.9575380087408939	-142.85864021345864	0.037200271608141246	0.9657533526638469	0.049464190824993495	28.858505779076566	2	30.45792942300324
592000	-1350.6541479793807	-1210.920557813199	-139.7335901661818	30.172875323114102	-559.8962506153124	-516.9251414436695	-114.86911484013963	-19.230050914077278	0.060397608098671764	0.047555676118652704	0.0027351135369085206	1.0032193758602033	-139.7335901661818	0.04939363759951102	0.9630869620922408	0.03941432172663598	30.671448688513248	1	30.578428719231855
593000	-1353.463003975078	-1220.0194132773297	-133.44359069774833	29.04199365516164	-570.1253431560829	-517.550612174999	-113.28359233079205	-19.05986561545591	0.060397608098671764	0.05118800992914222	0.0030492644968080577	0.9483045561406541	-133.44359069774833	0.05891127316712902	0.9666173391478498	0.02075865593751143	30.69063680192552	1	30.316602024123945
594000	-1345.3243052918142	-1209.8335852957823	-135.4907199960318	29.095346519756674	-560.4187373174533	-517.6389985115828	-111.89543606364312	-19.880413403103073	0.060397608098671764	0.0586336251824456	0.003656729452975431	1.0355531147685197	-135.4907199960318	0.0472882592900933	0.9685190066512845	0.030734747815707047	29.94668180880756	0	30.4373594130046
595000	-1349.3034982530526	-1214.7197254845626	-134.5837727684899	28.82772409957423	-561.1732004081857	-517.4010615693899	-116.21487709090242	-19.930586416084424	0.06113407566227516	0.05180490835353436	0.003013111233970025	1.0249261106073884	-134.5837727684899	0.06164109854455345	0.9697690638167115	0.017410814023612692	30.319652141539613	2	30.730409166792246
596000	-1360.6167200170692	-1226.2092997395102	-134.40742027755883	29.27176717997265	-575.800133040515	-517.1962553684343	-114.22862518092707	-18.984286149633895	0.07364275478942707	0.056411015608607104	0.00419581712510564	0.9794672458275634	-134.40742027755883	0.0524542584473596	0.9697757910294484	0.016581093490437848	33.44256650242323	2	30.617048179791595
597000	-1351.0727364369466	-1218.7282373414346	-132.34449909551205	29.112330622576785	-563.0352800365315	-520.3844585427543	-115.67714526830137	-19.63135349384748	0.07364275478942707	0.05034869253965657	0.0033015369824050626	1.021772093659839	-132.34449909551205	0.08725007545985254	0.975799696288003	0.009557774455282787	33.66643555845579	1	30.77502570870832
598000	-1339.202029322489	-1209.0871243658419	-130.1149049566471	29.0045683350934	-562.6475023086673	-512.0371708013638	-115.32297874977802	-19.079472506032836	0.07121190250845576	0.056028677077998565	0.0032274737974648023	0.9698391013039412	-130.1149049566471	0.13788970953959317	0.9425974438053814	0.016538120971927223	29.53803111554756	1	30.828721558133083
599000	-1348.3999762884068	-1214.5417854931707	-133.8581907952361	29.01527630738832	-572.5926964771555	-510.0078477228945	-113.34663693301616	-18.59460436010425	0.09812781984949173	0.06299892167248235	0.006568400450373505	1.004733363912205	-133.8581907952361	0.08298190080575901	0.9307283714385225	0.08386726002733592	32.01186264307178	4	30.936837792085996
600000	-1351.7641215411638	-1220.7775325803332	-130.98658896083074	28.783098540560484	-571.0893262730415	-516.3410766776138	-115.09924623516515	-18.247883394512964	0.10338024649908657	0.06006264718736626	0.006268349678670527	0.9959751112855049	-130.98658896083074	0.05574176285557329	0.9554986264377272	0.03144861257176043	30.652389696052804	4	30.736246414775522
601000	-1358.7858176752711	-1221.5362633907707	-137.24955428450028	28.664560992290404	-571.7377241800742	-514.2326406527361	-116.63978253201645	-18.926116025943813	0.10338024649908657	0.05704502867050195	0.006556028737456004	1.0613766888661569	-137.24955428450028	0.13713105445415524	0.9587554262484989	0.007340418094827658	36.43117512054558	4	30.6179018177999
602000	-1350.5987624228997	-1220.0350218560636	-130.56374056683603	28.664560992290404	-566.8486484853378	-519.5608231240586	-113.78900901878083	-19.83654122788634	0.11552814593157901	0.06346307126103413	0.005428531349598696	0.9485384055767428	-130.56374056683603	0.06107709850525512	0.9625277569834664	0.03385874760031272	32.977430141776516	1	30.46270493234808
603000	-1358.5369700884828	-1223.1611903815278	-135.3757797069549	28.726618215407132	-569.7367793719959	-522.2663547290942	-111.70931445239711	-19.448741828040443	0.09258665361788294	0.05194904510310314	0.003500275499291485	0.9462084466484852	-135.3757797069549	0.03165612361105718	0.9811706128211359	0.0234544437623291	29.13362219310628	4	30.69699843129828
604000	-1350.7212662474126	-1217.6058733860602	-133.11539286135232	28.726618215407132	-560.9926520161623	-519.9525562405279	-117.33162117419089	-19.329043955179174	0.10527620789217326	0.05852391941545224	0.004337488444833444	1.0361187746713845	-133.11539286135232	0.02430399945749448	0.9811706128211359	0.04585526735073576	29.705088940534555	2	30.720390542591836
605000	-1352.0395040979317	-1216.855905982212	-135.18359811571955	28.984400532909824	-569.6551782088019	-513.8087717247048	-112.95485833853802	-20.43709771016737	0.09426803300446991	0.05640218651966829	0.00582566662882961	1.136967604592907	-135.18359811571955	0.0342012547725449	0.9811706128211359	0.020740733948677054	32.90050929676555	1	30.553471190916273
606000	-1346.971325055837	-1209.3814354507058	-137.5898896051312	29.115471539854987	-561.6801153181983	-514.3612671809523	-114.62832482579941	-18.711728125755915	0.0798890644224404	0.0467914792372637	0.004303412254868919	1.1512436353973885	-137.5898896051312	0.02622348903220414	0.9811706128211359	0.037219378329135605	31.808767122039427	1	30.96790727665184
607000	-1337.5091092888304	-1203.4965331802437	-134.0125761085867	28.872789128594587	-559.3497928086571	-507.4486355401482	-117.1114349580787	-19.58666987335967	0.07880985380986305	0.056453855424792365	0.003355842005142439	0.966522713069605	-134.0125761085867	0.0271033895713107	0.9814174153619148	0.03691873095768902	30.07365067802243	2	30.816715628240267
608000	-1356.4291973255113	-1221.7467817761383	-134.68241554937305	28.864651369504806	-559.5029156855128	-523.6770627809572	-118.10504992272519	-20.461753386943197	0.0798507765818897	0.06057123065406959	0.00858561930756107	1.1041854849481885	-134.68241554937305	0.0736210528658744	0.9748614156261537	0.006311249493027078	30.156112009205994	2	30.445266626315018
609000	-1344.3859917066368	-1209.4956553008103	-134.89033640582647	29.3467808477379	-564.3987396317225	-509.2923238906874	-115.75626209232348	-20.04832968607692	0.06785913915307272	0.0617927423764741	0.006438830712066853	1.0830065337659622	-134.89033640582647	0.053037944392475084	0.9748614156261537	0.019173360042266198	32.52369363250691	2	31.05601563876228
610000	-1348.9016195368883	-1217.7984360526284	-131.10318348426	29.01977106868184	-568.7826024235173	-511.285185248232	-117.85733010998636	-19.873318270892646	0.05706661824793401	0.053206272765541886	0.0034607946807119114	0.9289289346778644	-131.10318348426	0.057954118017289696	0.9792016429534401	0.00625372176003175	30.68234518558824	1	30.20496732409288
611000	-1342.0126467104972	-1211.2601237647034	-130.75252294579386	29.60490952860732	-564.5179760004296	-512.3556681468607	-113.52138702821127	-20.865092589202074	0.05706661824793401	0.05248367882995273	0.003791341587034103	1.0830359361370598	-130.75252294579386	0.04581643133889342	0.9772452304992002	0.025137132826473292	30.034566180593607	1	30.263276350529598
612000	-1335.5701429794437	-1205.971845385929	-129.59829759351473	28.46252649833218	-557.3133534999614	-514.1061274933746	-113.6409903042773	-20.91137408831582	0.05729731748698737	0.05285975041534102	0.0033564995094985135	0.96785763713722	-129.59829759351473	0.0535593579712227	0.9856260815066553	0.006945412299588284	28.843153286577277	1	30.449272576019883
613000	-1340.0258705684475	-1210.1019080625479	-129.92396250589968	28.735665433023758	-562.0715568899594	-512.8376102255096	-113.93641624002778	-21.256324707051196	0.07017533669802008	0.05466346830794575	0.00439491735443049	0.9107601793014878	-129.92396250589968	0.02430228040515339	0.9832124853261132	0.023682485376111905	31.070181031058627	3	30.54900292301951
614000	-1343.221839637222	-1212.7098071532193	-130.51203248400262	29.090119652937446	-571.6852046982181	-507.33765149290525	-113.50142459005028	-20.18552637204589	0.07017533669802008	0.05447869288187417	0.004377809507397439	1.0459464645890093	-130.51203248400262	0.01788195277512071	0.9784440653869532	0.11619785840148876	29.295882095803456	3	30.868056411543144
615000	-1337.6938331660165	-1207.3718069395743	-130.3220262264422	29.090119652937446	-561.3874181469747	-507.43895391225624	-118.2869796274131	-20.2584552529305	0.07585789912308058	0.05390951775990883	0.004489733394496904	1.0197820430453044	-130.3220262264422	0.0314280561819855	0.9719489419328594	0.05007687994517403	30.014207403262322	3	31.050983490642174
616000	-1339.0843894546674	-1213.1835441978815	-125.90084525678593	29.090119652937446	-564.1930730784994	-510.97257049155024	-116.73200885718593	-21.285891770645886	0.08394270167139223	0.05905935202210798	0.0036750228548672746	0.8801927353957987	-125.90084525678593	0.04674195663389134	0.9710762787777895	0.02936520094339827	29.24432771654528	2	31.043101073562
617000	-1337.8063103073139	-1208.6885115269906	-129.11779878032326	29.373246892961667	-564.0173890831545	-510.67842492318925	-113.42212880021943	-20.57056872042724	0.07836255455589482	0.05823920116244941	0.003825435883032877	0.8905735490930344	-129.11779878032326	0.04107587531616053	0.9737866535631859	0.037503399725364664	31.7680620317446	2	31.188038797693974
618000	-1338.9461154040648	-1212.7742380776	-126.1718773264647	29.243867254826938	-566.0025984724624	-512.3966878651986	-114.27917726713129	-20.09577447280779	0.0719462507017011	0.05849742099562368	0.0025322273409491077	0.7403634472737136	-126.1718773264647	0.025344092218187984	0.9825575775745893	0.040266759222641654	32.689557930068005	1	31.208588854257336
619000	-1352.0578661026584	-1219.4762641114373	-132.5816019912211	29.722343284000242	-565.3147690456339	-514.3718832613621	-118.99032303761054	-20.799288766830916	0.0663372725454708	0.05461848423695433	0.0030235669280477434	0.8616817218976904	-132.5816019912211	0.0484871507917103	0.9825575775745893	0.011291722033883674	31.241195390209278	5	30.96880139528838
620000	-1343.7216358801254	-1213.7892056300577	-129.93243025006774	28.914990163710964	-560.3278803344457	-515.8874817796814	-116.33515935245555	-21.238684163475146	0.059806243056312755	0.0547641195016365	0.0019304038870242564	0.8278412748245033	-129.93243025006774	0.03338056612466965	0.9632597268730767	0.08487328701610208	29.474166805609837	4	30.88789217502904
621000	-1347.5828411220778	-1214.021766108796	-133.5610750132816	28.909171362684646	-570.7956122320811	-509.2463696696421	-113.67782555505937	-20.301958652013504	0.07085498992668646	0.05603210107422198	0.0022460349861107448	0.7919962265577168	-133.5610750132816	0.029609004883612598	0.9741031304260103	0.046966966273837875	32.304376822608035	4	30.66112427779871
622000	-1355.3414594458616	-1229.321971635029	-126.01948781083246	28.40920146429745	-577.4015776654487	-520.7358968984505	-111.63194467024339	-19.552552400886437	0.06626876594361526	0.050445775761335625	0.0027233578120430912	0.8306178188862733	-126.01948781083246	0.03305068823903119	0.9741031304260103	0.05359272215300076	29.464531892926747	2	30.36816713908113
623000	-1347.8709756844605	-1224.5973735914108	-123.2736020930496	28.30494775200423	-572.4565360285361	-514.2698640335012	-118.159855906163	-19.711117623210296	0.0664061584197745	0.058943428601637586	0.0038278082516910927	0.8637545681273657	-123.2736020930496	0.03993819651110425	0.9814076646374036	0.0197349548656923	28.41096702546716	1	30.26936089920519
624000	-1339.6573684230343	-1217.258595605628	-122.39877281740632	28.329956353804647	-569.0146398774988	-511.0998257422748	-118.19316294817192	-18.95096703768265	0.06145262786022587	0.05562591931030427	0.003320716157546908	0.9541090415711657	-122.39877281740632	0.04530362170500117	0.9814076646374036	0.019393293759213677	29.06276025358032	1	30.307012601051586
625000	-1341.714036789615	-1217.064304466227	-124.64973232338787	28.347093471959877	-571.9086266034489	-503.444779877676	-121.1478083348526	-20.56308965024934	0.05624941419211627	0.05400533410702548	0.003481411919991624	0.9604249010234118	-124.64973232338787	0.027482455009847966	0.9814076646374036	0.04157153357160418	31.267514426638222	2	30.3395776525129
626000	-1340.766135522418	-1215.2806583280044	-125.48547719441345	28.448420910895507	-571.1478611235802	-507.41713232036614	-115.96573823153211	-20.749926652525712	0.05901075105751417	0.05684449639339059	0.004338469784427964	0.9559693023120838	-125.48547719441345	0.025412688644256554	0.9814076646374036	0.03089282023157618	30.340703871173943	2	30.360585414191167
627000	-1348.3596194572472	-1220.681412131431	-127.67820732581609	28.378097139992413	-564.4606677711887	-512.602822644189	-122.94877537775477	-20.669146338298663	0.05605277735580482	0.04935291701028379	0.004604636926597315	1.0300217450780613	-127.67820732581609	0.047568336356441844	0.9814076646374036	0.017956306970466542	32.02524958406922	1	30.301408593334433
628000	-1342.9815913413852	-1218.6378418674633	-124.34374947392183	28.44699426174406	-568.0681805115305	-515.1111232476443	-116.28094429031151	-19.177593817977105	0.07131615357753003	0.059721658475658274	0.007283935591753982	1.0867794375508495	-124.34374947392183	0.03766193153287146	0.985168513362404	0.012379349807799143	30.40344102075703	1	30.241121916352448
629000	-1347.3046588906598	-1223.4687727575247	-123.835886133135	28.51005065095894	-577.7175256832884	-508.5365015501887	-117.98553745665332	-19.22920806739453	0.07100083521755747	0.0715250558742548	0.007331385254651837	0.998168200444898	-123.835886133135	0.017868717543740028	0.9859261846157775	0.06653496718170648	28.622023723507933	3	30.362563617303227
630000	-1337.1717955019599	-1215.6063669039697	-121.56542859799009	28.410679316544716	-577.6026789752201	-501.9295032434265	-117.54492390385084	-18.529260781472477	0.07687395748285454	0.0709584664399107	0.006740486840684719	0.9824411852823302	-121.56542859799009	0.030778055731857237	0.9825865597329488	0.028371628033167357	32.20653546812701	2	30.204966836346102
631000	-1333.9299289543328	-1212.825198690534	-121.10473026379883	28.72217062772411	-571.5570980747597	-505.1798631694035	-116.95336542324593	-19.13487202312479	0.07188028288047843	0.06290915575629638	0.006374590119140106	1.029278267684219	-121.10473026379883	0.06701893863727257	0.9856240213698717	0.0052863548212908895	29.90359184065949	2	30.577181100072103
632000	-1329.7448630130777	-1211.1000796653	-118.64478334777769	28.73827204478172	-565.7806610064483	-508.48726129368356	-117.66225922546039	-19.169898139707737	0.07930664878415399	0.06620021287622165	0.006269061513485872	1.0767303303237576	-118.64478334777769	0.04776016663750448	0.9856240213698717	0.012962955459016363	28.97879394461674	1	30.268397134437226
633000	-1332.9585715008345	-1217.9472746760966	-115.0112968247378	28.851523963208276	-575.5838470463996	-506.8645447566683	-115.75499905153032	-19.74388382149856	0.08741359672176434	0.0775001029536953	0.0067570576973084995	0.9884757416042774	-115.0112968247378	0.05884130403545432	0.9890375915121191	0.004095184424701872	28.97879394461674	0	30.612041554959646
634000	-1340.1128588382803	-1218.769175977762	-121.34368286051831	29.245543921023156	-573.2578234375864	-510.90487743548044	-113.8658798007476	-20.74059530394755	0.08741359672176434	0.06418258279261019	0.008572191079107035	1.0531641763023187	-121.34368286051831	0.0518189777228998	0.9890977564526067	0.002657850700361997	30.69092034665963	0	30.139491235561348
635000	-1342.1624941749512	-1224.7913057659946	-117.37118840895656	29.27287208606214	-573.6034185536721	-514.5379590088962	-117.64672584472888	-19.00320235869728	0.10798916471720185	0.07229639207881366	0.009653191758241158	1.050044902496302	-117.37118840895656	0.05638275758839426	0.9867800139741867	0.004710088285726967	30.46167309076014	0	31.114547760237368
636000	-1334.7901452017618	-1214.2545218613195	-120.53562334044236	28.91886243327063	-575.1611711391494	-507.04254554397465	-112.89564327012548	-19.155161908070163	0.10442741570650006	0.0688511873800675	0.007843637428032558	0.9106685124883065	-120.53562334044236	0.0639300968578476	0.9887671018076646	0.003462572691961034	31.667695825151597	1	30.891259547685
637000	-1335.0398191733386	-1210.759514282876	-124.28030489046265	28.936269582008844	-566.0867887317063	-512.5092576033395	-112.21007340946939	-19.95339453836079	0.09922130410926716	0.07234902765079285	0.009292864117128746	1.104114941101224	-124.28030489046265	0.05393871998895981	0.9890501246196906	0.002521699257279358	35.91591571919835	1	30.693495276020574
638000	-1335.2874227757247	-1216.56129513942	-118.7261276363048	28.948464785522248	-563.8171828681437	-519.1317658176059	-114.45470063970123	-19.15764581396922	0.09965120755957538	0.07547847903862055	0.008027535126888202	0.989538817990481	-118.7261276363048	0.046320331388656134	0.9890501246196906	0.007274526494764426	29.68131011597808	1	30.621205984570402
639000	-1338.1092746894512	-1223.0348784672856	-115.07439622216557	28.715707519545724	-569.9752801472737	-515.9562431494571	-117.54507257290707	-19.558282597647757	0.09327820292988497	0.06676702672223943	0.008418466914608234	1.0623398707425444	-115.07439622216557	0.03143536257796756	0.9897825519238377	0.013910145490983634	28.719452244695034	1	30.617311474858997
640000	-1333.465930334725	-1221.8839753649609	-111.58195496976417	28.639317411818396	-571.0531064475891	-516.677708402381	-113.44410256489358	-20.709057950096984	0.09480106949686014	0.06286319133476298	0.006050035964375055	1.122019257520566	-111.58195496976417	0.03160007523155872	0.9897825519238377	0.012857721845645133	28.728355586158308	0	30.381263159836575
641000	-1329.5297862252028	-1215.7610654001019	-113.76872082510079	28.588444825747533	-562.5388424545474	-514.6453204503695	-118.1960223854724	-20.38088010971274	0.10546139280052264	0.06276518592679751	0.007462704928817128	1.0032031749764692	-113.76872082510079	0.031122047536126324	0.9909583817969634	0.011121033042607255	28.588501989608552	0	30.075259329464984
642000	-1333.1337673146584	-1215.7889798711772	-117.34478744348124	28.588444825747533	-566.9699523587399	-513.0511703317433	-116.05246530177746	-19.715391878916762	0.10398365219520432	0.06145736111121891	0.007973110299235418	1.0557992236798048	-117.34478744348124	0.024344661767208762	0.9909583817969634	0.018575190116794732	29.08859599001278	1	29.966454609589547
643000	-1330.8812421895145	-1217.8255871462802	-113.05565504323431	28.707039799627744	-563.2388331698014	-518.3262150169305	-115.07890057881662	-21.18163838073172	0.10028070406241678	0.06968641898760153	0.009416395024208882	1.1494679880832652	-113.05565504323431	0.044308624758261174	0.9909583817969634	0.0051609465590480175	29.029320479136093	0	29.95954454510232
644000	-1336.9670843167464	-1216.7620725360775	-120.205011780669	28.50752373370543	-573.5160197642092	-507.2189666918322	-117.7697979564631	-18.257288123572767	0.10232569562442412	0.07246366700971686	0.009419969549495838	1.1008340771657128	-120.205011780669	0.04385428399168254	0.9909583817969634	0.003984004296990425	29.160889571836016	2	29.999565853067296
645000	-1341.1413411418553	-1218.876534331839	-122.26480681001632	28.64969153655729	-573.0843549049835	-506.4004723133314	-118.86532557778783	-20.526381535736142	0.09557227772794563	0.07016863157618766	0.011483899531577276	1.1477085464837729	-122.26480681001632	0.045559580601741	0.9909583817969634	0.004226890517041445	29.468763465625408	2	30.139200456034583
646000	-1340.909460081529	-1218.450002438823	-122.45945764270596	29.460644158894556	-566.4014664821807	-512.5638310668253	-119.30712054266415	-20.177584347152948	0.09557227772794563	0.06505900470615368	0.009119433541130735	1.0181137472476858	-122.45945764270596	0.015258202120624037	0.9899752986649942	0.03283007831844068	29.58054310484803	3	30.06553634810665
647000	-1358.7999104238475	-1232.7965145019032	-126.00339592194426	28.487653567658306	-576.1446389401656	-515.215931394511	-120.50588876290958	-20.93005540431712	0.09557227772794563	0.07829612309679085	0.008900886147771037	0.9280131486396482	-126.00339592194426	0.008059190950775823	0.9899162114651635	0.17906533039832342	30.850977129070767	5	30.145644018285584
648000	-1347.7297131885216	-1226.2589547544296	-121.470758434092	28.510598086108985	-572.5894347407623	-514.2323832012585	-118.82774909232332	-20.609387720085632	0.10187562145418969	0.06677777682910875	0.007985256342395726	0.9796949565131525	-121.470758434092	0.013963381860390226	0.9909609416473804	0.05933329851273627	28.601862158500744	4	30.246806850695283
649000	-1333.870185978225	-1211.7819905935721	-122.08819538465293	28.48837665142465	-565.6532181551614	-508.58957982400085	-116.31571348428083	-21.22347913012883	0.09098692022948207	0.06599244140964125	0.0061182361537260995	0.9078493919863734	-122.08819538465293	0.00974833633477898	0.9909609416473804	0.05137594724118685	29.324522649718027	5	30.284915015813816
650000	-1344.339104004113	-1219.1370802708234	-125.20202373328979	28.40301792900666	-574.2909022778189	-511.7967074386192	-112.08988222619061	-20.95958832819472	0.07822370333561092	0.07531959542950721	0.00700196305071989	0.9317458399411389	-125.20202373328979	0.012820187572226147	0.9897805031025412	0.04227189445180484	30.15246252390314	4	30.36112411247774
651000	-1334.701411233635	-1214.9401762795928	-119.76123495404228	28.381551966209162	-566.2622526734926	-514.2833354229654	-111.77056686675999	-22.624021316374936	0.08094993310000632	0.06938854629327407	0.006938948016386041	1.0217472488425947	-119.76123495404228	0.01894693567850508	0.9897805031025412	0.02557482036765322	29.067184562885966	3	30.354302358612188
652000	-1340.5091464128009	-1214.6908317994012	-125.81831461339979	28.333650891422803	-561.3094252620499	-516.2697985668564	-116.12195822855004	-20.98964974194463	0.0679525414521673	0.05658282090865198	0.004172096950964532	0.934759451234903	-125.81831461339979	0.015533482616259113	0.9897805031025412	0.04352962453551706	34.022742474157106	3	30.06830174981797
653000	-1343.3329688418287	-1214.6639986795078	-128.66897016232087	28.503874311159805	-560.2952029155309	-513.6736141283593	-120.30695973354926	-20.388221902068096	0.06332251823990487	0.054784168263925216	0.004234934717000488	0.9327305269771098	-128.66897016232087	0.010038562239454542	0.9897805031025412	0.06085240579593255	29.50662609715335	4	30.20945943125455
654000	-1345.4248158756045	-1217.4739355160416	-127.95088035956296	28.915362795724807	-566.2101458710438	-514.3621439660957	-117.28790071515785	-19.613744963744136	0.07599944860158274	0.06255737618122605	0.005753043536107235	0.9316648638097978	-127.95088035956296	0.028676897251267583	0.9888722314459093	0.014154646073728272	29.140800396880554	4	30.170426559820463
655000	-1346.8662786682582	-1221.3906621656824	-125.47561650257586	28.842846580642654	-567.38337247422	-516.9871627031919	-116.85273574536062	-20.167391242909797	0.07603900850759622	0.05668948028104994	0.004230900131646337	0.9353691965039868	-125.47561650257586	0.044009367398391334	0.9913548278661274	0.004843500993327623	30.482088824696135	1	30.139742444162685
656000	-1342.664949945243	-1216.2272004416227	-126.43774950362032	28.727169601145512	-566.339002531609	-514.654255909419	-115.7030121171261	-19.53092988346861	0.07172972770361763	0.05314139723970248	0.002846707337933135	0.82903113752248	-126.43774950362032	0.021628691940891225	0.9919353744743052	0.014917171259981394	29.165378623284933	1	30.419576624576823
657000	-1332.2644266109758	-1209.6119294147322	-122.65249719624354	28.84542831790599	-565.6601398010146	-506.45416701480366	-118.01188969850504	-19.48573290040901	0.07355842911825437	0.06386329435998343	0.0039772464722517675	0.8987502137805824	-122.65249719624354	0.027779925664218323	0.9919353744743052	0.007733126194191355	29.918176294145255	2	30.764961804878165
658000	-1353.315969431667	-1228.8959919653685	-124.4199774662986	28.85841722480173	-575.4399711802848	-516.3928088971317	-117.35011384137034	-19.713098046581727	0.07237702992071396	0.060036783652067674	0.003797980061097552	0.9174876165875915	-124.4199774662986	0.02747725885369948	0.9919353744743052	0.007097020616917813	31.04467739248157	1	30.71707910432261
659000	-1336.6331845389757	-1212.145194268117	-124.48799027085865	29.248979677635315	-564.1066367101868	-509.47339670654316	-118.08633617323866	-20.478824678148314	0.07237702992071396	0.05573645056134645	0.00430331159261098	0.999796581095333	-124.48799027085865	0.036330309794491915	0.9919353744743052	0.005605458350804821	31.53097690661055	0	30.955702905608906
660000	-1341.7527672805145	-1212.1663213173367	-129.58644596317774	29.42695350740031	-561.2211728594998	-510.47361136938844	-119.6380974906789	-20.83343959776938	0.0630742476651548	0.05434346701989261	0.0027797925479577062	0.9552992069219852	-129.58644596317774	0.015457681733989766	0.9919353744743052	0.024538623231514466	32.80286096217694	4	30.849366189605785
661000	-1342.2473881694136	-1212.0132266623832	-130.2341615070305	29.42695350740031	-566.9911291881431	-505.943351119937	-118.88033533133361	-20.198411022969516	0.06231728085848262	0.057267415494962046	0.0034562946209173873	0.8986498825854562	-130.2341615070305	0.009045321244483494	0.9900613820145316	0.08747547969166092	30.109627491881493	4	31.04633425835362
662000	-1333.4956218129867	-1204.8507573873044	-128.64486442568233	29.1338170291039	-567.8283615922732	-501.1566981188563	-116.22675568006167	-19.63894199611342	0.06552521475447401	0.06146979730689351	0.0033163721363981885	0.8240086769757123	-128.64486442568233	0.008002244800211803	0.9900613820145316	0.11057625677805136	31.32752868980165	6	30.900761345882167
663000	-1335.0758848943892	-1209.9806437228526	-125.09524117153656	29.11478507258481	-565.4622433006392	-507.02140091404	-116.58447581589077	-20.91252369228247	0.07426722743191291	0.06261046552482898	0.004355426455296926	0.9334025293513241	-125.09524117153656	0.009851644761343994	0.9900613820145316	0.07060801010860074	29.679604531180125	5	30.11317188010452
664000	-1328.0911322993063	-1206.0877363975412	-122.00339590176506	28.50236953014066	-562.7102504021586	-508.0070485382079	-114.65143313247994	-20.719004324694666	0.07417717631641764	0.06311372977766959	0.0050540118471525605	1.0001243472730597	-122.00339590176506	0.041047215854833896	0.9900613820145316	0.009387447799943485	29.24487238507505	2	30.122134662898972
665000	-1331.7504974470462	-1205.1643836580527	-126.58611378899356	28.741195332741082	-560.5856415982289	-504.6846903227251	-119.10802714936379	-20.786024587734836	0.0725457936488649	0.05775302163381989	0.004213545280015009	0.9431567920218769	-126.58611378899356	0.04548564851250347	0.9880532852610563	0.005977137281826505	30.84616971369027	3	30.73048882128751
666000	-1333.324451851106	-1206.225060806387	-127.0993910447188	28.870335643678764	-567.5930348630949	-506.95915944437553	-111.19625034450732	-20.476616154409367	0.073293312304644	0.06147760915870677	0.003435950240192499	0.8788457799589255	-127.0993910447188	0.042406958740198286	0.9880532852610563	0.010076909694712933	30.975365910933547	3	30.799369044196123
667000	-1348.1458299275532	-1220.036583131405	-128.10924679614826	28.831838449627682	-574.1944196486685	-508.83511666051925	-117.63900785757342	-19.36803896464385	0.07709614265610487	0.06842760844899676	0.004329641048559881	0.9131246977994416	-128.10924679614826	0.01433772010040649	0.9880532852610563	0.039131145000465904	32.82161271186574	4	30.284389314883022
668000	-1342.182872492906	-1218.8756729879683	-123.30719950493763	28.831838449627682	-569.4556906856606	-514.1262225361531	-114.27903818243092	-21.01472158372381	0.07035232176663227	0.05883846441212596	0.0038542269275463324	0.9891897770027955	-123.30719950493763	0.03281644288171456	0.9886308518855951	0.012413457260674913	31.01841666342583	2	30.760916316933148
669000	-1328.6358161756473	-1208.5598186851505	-120.0759974904968	28.564573053802427	-561.022724921312	-510.32204210119767	-115.78986052368217	-21.425191138958827	0.08606626148787236	0.05563032882884592	0.006862995497966346	0.9970753761849498	-120.0759974904968	0.0215313589638444	0.9886308518855951	0.020711932209075856	28.98998505793937	2	30.363067464283077
670000	-1336.3049908158607	-1212.599305503839	-123.70568531202161	28.789283766887422	-562.0410622797167	-512.3072789652036	-116.80533471713886	-21.445629541779766	0.08680965746657815	0.060689716634832476	0.008356227683266345	1.0229449342677706	-123.70568531202161	0.019619324061181043	0.9883393471238267	0.03064555812131906	30.611129196852495	4	30.514620544424883
671000	-1339.4925764649365	-1217.6966151009285	-121.79596136400806	30.44149044805922	-564.5358347602222	-515.8024535200504	-116.77554211553037	-20.58278470512557	0.0885751967666283	0.0787083969448355	0.006404365834644295	0.9831178682468923	-121.79596136400806	0.030531795874854842	0.9818262145170091	0.02718631528508194	34.69783080910538	3	30.06866340009197
672000	-1336.81218405023	-1216.4378144752259	-120.374369575004	28.462236804732488	-567.5198769098985	-515.7313558662685	-113.28171213671013	-19.904869562348647	0.1047247338925808	0.10862072442592931	0.01062897350906951	0.972681821300887	-120.374369575004	0.04867360119204366	0.9831586480943243	0.009607699882396376	30.22587644098827	4	30.142727101756094
673000	-1327.7245419789429	-1210.8959543293386	-116.82858764960423	28.462236804732488	-562.5846483628809	-511.0655819672373	-115.4141667143758	-21.83155728484452	0.08886448056912068	0.06384251560851567	0.005348303482865584	0.9691087065438948	-116.82858764960423	0.026816084288870477	0.98326442477095	0.03458584960303963	28.603885771822313	2	30.27352040616377
674000	-1329.5096878671845	-1211.2490290430267	-118.26065882415791	28.462236804732488	-566.8695333997346	-505.24811602213373	-118.05271676621084	-21.07866285494763	0.08509589302622574	0.06533951418565291	0.005082936161455456	0.9023546110843895	-118.26065882415791	0.025809228268750917	0.98326442477095	0.04624014934891808	28.684540237332346	3	30.418015559079628
675000	-1330.5953495276956	-1210.2610716571398	-120.33427787055581	28.514619676940892	-559.0544453226339	-515.051956241111	-115.75574024367182	-20.398929849723103	0.07218245135053766	0.06385068766541545	0.005759172528142445	0.8991110656517732	-120.33427787055581	0.039396169894558415	0.97887479207289	0.026854399421756037	30.260397928234962	3	30.346921843205806
676000	-1327.6261130659755	-1207.708344093978	-119.91776897199757	28.522712591556843	-565.5665678031572	-505.04584004308714	-117.63999994270753	-19.455936305025894	0.08642207850692726	0.06583047576884074	0.009226999408952703	1.0438371853414663	-119.91776897199757	0.04884707047399261	0.9766985050557118	0.0177851868574697	29.851379024345494	2	30.469979192689717
677000	-1339.3590846814893	-1215.7743170579636	-123.58476762352566	28.844547010611844	-568.4440469773521	-509.70184733297697	-117.18134283901861	-20.44707990861594	0.10536566966677084	0.06745690732651972	0.011668524241032957	1.1451802398191286	-123.58476762352566	0.04419054260402811	0.9766985050557118	0.03265361213312024	30.04162862144216	3	30.473392829057705
678000	-1336.0608672488554	-1209.1510635968393	-126.90980365201617	29.19845036336248	-566.3198202522677	-505.62527010135517	-116.40919055905829	-20.796782684158163	0.10147276267858235	0.06235049867215962	0.009063836928238379	1.1559210230138528	-126.90980365201617	0.023213654881692445	0.9707273412128561	0.13215093083929713	30.042905428990995	4	30.582130091288203
679000	-1337.0698222718415	-1206.0106831762344	-131.0591390956071	29.412492005231204	-562.7855936022916	-508.03131968774983	-114.7676024530391	-20.426167433154024	0.11283016489745859	0.06848105267982212	0.008161949133635753	1.0949915676561486	-131.0591390956071	0.05580213049195479	0.9603447920303378	0.05958317370774204	31.39133566278976	3	30.8425111976935
680000	-1349.9904163306003	-1217.525712954749	-132.46470337585134	29.583723411552707	-569.2732996170591	-513.8609539681106	-116.37866532742852	-18.012794042150734	0.11298900888334078	0.06317690543761481	0.01044074885988771	1.1324092223455784	-132.46470337585134	0.11248651065847125	0.9321932444301309	0.034978496308802454	30.421350799580846	5	31.387893191368608
681000	-1350.799760238937	-1218.3682151890102	-132.43154504992685	30.31781005669257	-568.325881328512	-515.7856675067455	-115.92701916558917	-18.329647188163595	0.10253273532043959	0.06329813898566636	0.008156025445452688	1.2044121301375665	-132.43154504992685	0.11581682343595602	0.9252367006912334	0.04724841770765229	30.415604967916998	4	31.607442448089092
682000	-1345.7224942207301	-1211.778272284525	-133.94422193620517	30.655197514941552	-560.8209315885773	-517.3991415464845	-113.70028408391065	-19.857915065552476	0.10079692322505863	0.06575956613333757	0.008728388457789643	1.1649262990005291	-133.94422193620517	0.11378054662789774	0.9167605523059981	0.04623813121103513	33.18281216913282	5	32.19093766460122
683000	-1344.2496096981683	-1212.4450514213147	-131.8045582768536	32.30619117883585	-567.0095146066031	-510.7188589169968	-114.71066562168545	-20.00601227602938	0.10654040761327323	0.06683731729336533	0.009796613108446844	1.0556272297181188	-131.8045582768536	0.08061190373375147	0.9012734084172358	0.11144626777073381	32.33344149823637	5	32.324437148201
684000	-1340.426383949146	-1209.781767183228	-130.6446167659179	32.23233182011734	-568.2869623395372	-509.7966195797626	-112.33872913339437	-19.35945613053398	0.10101636829258247	0.0654285342727257	0.009914517377231416	1.0791877076766025	-130.6446167659179	0.07472848079492675	0.9444662304381741	0.0593848678089881	33.46541719394709	3	32.78211075211888
685000	-1336.0949081368963	-1208.4817916284003	-127.61311650849606	30.719927518670946	-564.8100401084886	-510.9111531378721	-113.30139939884955	-19.45919898319024	0.10401257505851273	0.06281554580550322	0.007738922384261084	1.0041164605928439	-127.61311650849606	0.093539513718271	0.9294491236690418	0.04047345610809501	32.5712013455396	4	32.66728604764987
686000	-1348.4749682730226	-1220.9697016993334	-127.50526657368911	30.07247062801855	-563.9285101311616	-517.0717305120008	-118.16077582485728	-21.808685231313866	0.10495416804103999	0.06508280047716829	0.00695710549910853	1.0009049613546288	-127.50526657368911	0.12199343380075796	0.9452001050197788	0.02477847983220406	33.586895800265864	2	31.406125702308902
687000	-1344.847212391392	-1218.660088345185	-126.18712404620726	30.004070553781915	-560.7008994241687	-522.3873883569627	-113.01899284900145	-22.55280771505195	0.10973021043311303	0.07446325136592243	0.008835673831025835	1.054979375979006	-126.18712404620726	0.1268158595051914	0.8695007119208253	0.0861486870975158	30.498064755865226	3	31.13991269401204
688000	-1347.7713997441529	-1221.201701572491	-126.56969817166193	30.185790133659534	-555.1984287534805	-524.283245806646	-119.00257181854295	-22.71745519382147	0.09638979603719994	0.06209548859421663	0.008567158222382841	1.1233570937849766	-126.56969817166193	0.1386436618096797	0.88505084761365	0.05941810290434665	31.054895972258567	3	30.85109156482332
689000	-1347.596453727865	-1218.081711523293	-129.514742204572	30.15923427694077	-559.2503408541814	-521.2563767358404	-114.79925235823802	-22.7757415750335	0.09638979603719994	0.061265950316317166	0.008848397247027712	1.1132540307767498	-129.514742204572	0.13396065749337396	0.8750088240258423	0.06833035503981487	30.470765563880477	4	31.597172001234355
690000	-1339.3609436204745	-1214.9922143438857	-124.36872927658865	30.25168008673998	-552.7069054468427	-525.1832425614441	-116.63330869716009	-20.468757638438817	0.07839517828917274	0.06508690745548668	0.00627281489534589	1.008260114875701	-124.36872927658865	0.14346022788183477	0.8679725323867566	0.08707406193948602	30.27951814508189	4	31.559926481511283
691000	-1347.455155873613	-1217.893288873211	-129.5618670004019	30.371936634704774	-565.0285697403821	-515.5007211520891	-116.35137832219986	-21.012619658539904	0.08611904159893058	0.06789373317285616	0.007872920518737203	1.133136110387403	-129.5618670004019	0.06999869500106573	0.9043822723014057	0.16679041236656464	30.898319379363596	4	32.16187341129056
692000	-1351.6218582453992	-1223.1854951415555	-128.4363631038436	29.957870389459515	-569.9930192288584	-517.9349884355587	-113.52073725851349	-21.73675021862487	0.08090600022710817	0.0708655353749751	0.005689752609496286	1.0471853004555072	-128.4363631038436	0.06631196167633772	0.9132091660994412	0.15218987577330764	30.828072906351853	2	31.883344593989765
693000	-1339.8375792920683	-1217.7367885513386	-122.10079074072978	29.308201318159607	-569.2823942252043	-513.4989597759532	-115.60935610327058	-19.34607844691046	0.09082745355957086	0.07218165791327469	0.007795031335722719	0.9036903420103816	-122.10079074072978	0.12978029823101392	0.9164699600102949	0.06616433182828069	29.536888710584368	1	30.067601881927803
694000	-1330.6559077692964	-1213.025615630958	-117.63029213833833	28.238336385277833	-569.8833194952792	-512.5566817873051	-111.39747329550424	-19.188141052869394	0.09082745355957086	0.07030513708025041	0.007963683565632925	0.9634525666452189	-117.63029213833833	0.09970342836990818	0.9420490251462706	0.053915507307626	29.619459526455444	2	30.20790704608042
695000	-1332.3395074788948	-1214.5675525076117	-117.771954971283	28.588662817302396	-570.6371789470357	-510.4793288660757	-112.42567443331845	-21.025370261181994	0.09828966089264207	0.08074501179463447	0.010772710301501941	1.0125532248301494	-117.771954971283	0.053083417297481	0.9624235328543497	0.03575359445070104	29.52712906087924	5	30.39472393192598
696000	-1331.8881071429564	-1215.134032547818	-116.75407459513859	28.588662817302396	-568.3245400505765	-508.3516187373065	-119.32420540366118	-19.13366835627382	0.08691853383659609	0.07291718243619809	0.008079407755429745	0.9851400602572384	-116.75407459513859	0.1202716961192968	0.9444584501462783	0.030431311435103397	29.501962264972146	3	30.513405278364917
697000	-1337.2489402601002	-1216.231897679943	-121.01704258015727	28.479957359303246	-566.6997333350037	-511.19617652878316	-117.98927698841635	-20.346710827739912	0.08710659459395181	0.07307261900246705	0.00729289419629064	0.9233991451255341	-121.01704258015727	0.07088695799389254	0.9355510424382565	0.05302063431438668	28.69200186818525	4	30.24402220348858
698000	-1341.462223322162	-1214.6178604668548	-126.84436285530703	28.4596088416162	-572.0608074253885	-507.2488219401148	-115.70312504892615	-19.605106052425427	0.08710659459395181	0.07636288881088864	0.0073893437187207344	1.0724693855294156	-126.84436285530703	0.10700208941046042	0.9288658855468649	0.03534568057008056	28.601473393159605	7	30.4123441228233
699000	-1344.8730847321692	-1215.2821617723187	-129.5909229598506	28.15253715776579	-573.6437435319813	-505.90330460686135	-116.1776011073993	-19.557512526076504	0.07684898575821994	0.05965523644837559	0.008489904402677868	1.0778697311944168	-129.5909229598506	0.05831258622594677	0.9509527711754393	0.062225400785799835	29.74154001655307	6	30.08821234690902
700000	-1339.8531344331109	-1210.6409408929946	-129.2121935401162	28.094422421756697	-566.3239525303698	-506.35956498253927	-118.39068243947051	-19.5667409406152	0.07307070768400059	0.06510571086589917	0.006710470102469295	1.0803762252617166	-129.2121935401162	0.04337663030349296	0.9534447718203009	0.06272585987713208	31.959234203358957	5	29.999468044593648
701000	-1332.9052741233252	-1206.5145197763006	-126.39075434702455	28.632627836459946	-567.4250451015695	-501.87306834249455	-117.23206529377711	-19.98434103845945	0.06914768972101616	0.06465891261574845	0.006501518170349643	1.0398293619118715	-126.39075434702455	0.03625918081862049	0.9416325039461247	0.20094471788293866	28.99068576304403	9	30.339005105613122
702000	-1332.7495986448432	-1208.4866548652753	-124.26294377956793	28.667692574985814	-567.8567567219737	-510.5034961773292	-110.28346960705187	-19.842932358920805	0.0726263663501069	0.06733665784091679	0.007636555244194043	0.9645713905927228	-124.26294377956793	0.11569632097466498	0.940729672209422	0.02812592912192377	29.759917302513035	6	30.505523426702435
703000	-1338.3758278685386	-1211.2778880108965	-127.09793985764206	28.69866745950685	-573.6876094165796	-503.5703889448208	-113.26409961020556	-20.75579003929065	0.07331095749879357	0.06429728956682809	0.0078608802658994	1.0540492187495092	-127.09793985764206	0.1153101177854505	0.9450785633253209	0.01660778033006567	28.98898172188661	5	30.650391806685175
704000	-1330.2750512058817	-1206.936554689209	-123.33849651667265	28.968567516278366	-564.2519978317705	-506.3034685051403	-116.39705661555045	-19.984031736747898	0.0708154826918935	0.06225770314721716	0.007024258654649519	1.067927982433768	-123.33849651667265	0.06201644280668613	0.9478180219127704	0.06087533754108492	28.98898172188661	5	30.587275696406667
705000	-1331.599464790638	-1205.5084541290244	-126.09101066161365	28.71286040002026	-567.6750252396976	-504.31852662656763	-113.81215769794439	-19.702744564814793	0.07837499844041196	0.07166149140184466	0.0069030855626906786	0.9670693875611295	-126.09101066161365	0.09999700002140045	0.9590444118343282	0.01178455950642819	28.80326644001341	2	30.565044416546566
706000	-1333.5872000212853	-1208.689229616582	-124.89797040470319	29.119675811646896	-564.0820180976218	-507.4702601984091	-117.17397011058239	-19.962981209968717	0.07737590202965366	0.06817657917298063	0.006139365382602159	0.9906285350483411	-124.89797040470319	0.04771827476806655	0.9665145213213828	0.05560521011874599	30.17717352878913	2	30.43404949700802
707000	-1333.5635319842702	-1209.1811357547413	-124.38239622952896	29.28354176308185	-566.3321805039366	-505.1729445128619	-116.43040785594907	-21.245602881993655	0.06920670021078495	0.056430584632790076	0.005156711750442857	1.0309486614158307	-124.38239622952896	0.058998262460843456	0.9677844581156317	0.024513793168004356	29.612349876864997	2	31.10063584264329
708000	-1331.124867327971	-1207.6626337806908	-123.46223354728012	29.373532160048224	-565.3382222160052	-508.0888499812894	-114.30933236214477	-19.92622922125151	0.07763882945801046	0.06649383518963285	0.009023006509581979	1.0676751065353702	-123.46223354728012	0.0650899874712415	0.9629550818309861	0.0427898045569403	29.956871089701846	2	30.982959124022972
709000	-1327.243771111469	-1200.9058572224649	-126.3379138890041	29.203090054100137	-560.7731780110743	-502.9905293970483	-117.14980527599414	-19.992344538348174	0.06530206304367957	0.0574885533333634	0.0063619825232707075	1.0542853087189104	-126.3379138890041	0.06522744838084163	0.9535474372598863	0.04345353339893052	31.552245434485787	2	31.027005864903742
710000	-1338.750333716196	-1213.1281611294078	-125.62217258678827	29.400335077370165	-567.391632914863	-506.85541281064354	-119.12473264148542	-19.7563827624157	0.06530206304367957	0.05931864446336518	0.006310530367146711	1.1028056236954744	-125.62217258678827	0.1860488436860985	0.8836880155942428	0.0389830859205126	29.73103975921008	2	30.991031302975212
711000	-1342.6580788665729	-1212.1175357726052	-130.54054309396778	30.014592441148867	-561.7735283112488	-512.6462616995175	-117.17312511639162	-20.524620645447214	0.06530206304367957	0.061734620742875244	0.005189425795277829	0.9838320778560591	-130.54054309396778	0.10537385121732203	0.9326464280310527	0.030749828486326056	33.90386738171621	2	30.55984546859135
712000	-1352.845836041888	-1222.360569898334	-130.4852661435542	29.279343332272372	-567.8823283752735	-523.0223916048031	-110.20241756418194	-21.253432354075397	0.06530206304367957	0.06410386769570911	0.004876220104654285	1.003896744854866	-130.4852661435542	0.10470988557380008	0.8817345414578782	0.07700295268808903	33.87868026159328	6	31.052119249724775
713000	-1344.147017504569	-1213.9643588959648	-130.18265860860433	29.484754078910647	-556.3322940463535	-516.6264800739381	-119.65988019876765	-21.345704576905465	0.06294372829427072	0.06441588860107089	0.00349710495232147	0.9301617460535379	-130.18265860860433	0.16174757271119466	0.8732011710289203	0.058399971274867735	30.3217325210347	3	31.376095657805372
714000	-1347.4380426035004	-1213.5858224233884	-133.852220180112	28.72132461965634	-559.4779516843932	-517.0021754736522	-116.56434216612449	-20.541353099218465	0.06294372829427072	0.05307608995887928	0.0030343368040651937	0.966739382985991	-133.852220180112	0.050216860038923734	0.9407576586968998	0.14127977511443876	33.00269637817167	4	30.43638729145633
715000	-1345.7681681072677	-1218.6298659957279	-127.13830211153984	30.306120029283488	-566.0579958608422	-513.5873674120164	-119.2535812340447	-19.730921488824567	0.06294372829427072	0.06071436515776587	0.0052494602591656786	1.111347054295597	-127.13830211153984	0.10716734372582598	0.9360871161699443	0.027676491627657826	30.56647249727231	3	31.145495280954208
716000	-1330.973993416857	-1202.8832442870473	-128.09074912980958	29.46894249996409	-565.0774832614555	-505.43213847799785	-113.13301160581504	-19.24061094177885	0.06502279680633133	0.06523317280368801	0.004626520159889458	1.0168486713000213	-128.09074912980958	0.0830860199254462	0.9505949561042294	0.03485935123354272	31.52731535084172	6	31.428789516253367
717000	-1350.4919814082552	-1222.4559896402668	-128.03599176798838	30.62189993999424	-566.8864115425426	-518.3418247233025	-118.74056906703467	-18.48718430738704	0.06500545451191275	0.06201842782335881	0.004418126974698256	1.0096608921344268	-128.03599176798838	0.07175978187391341	0.9540995188305548	0.023736372161824164	31.583778619601784	4	30.882975101439175
718000	-1346.1444212179572	-1219.7887964883269	-126.3556247296303	29.56641525676321	-569.1566584310019	-515.2716122685465	-116.09095840944609	-19.269567379332393	0.05595448509354481	0.05717878841131263	0.0035240110943693496	1.0071479203771172	-126.3556247296303	0.04908309746612533	0.9624226851554766	0.03524948834574359	30.091818857084604	2	30.885003486687552
719000	-1342.9864373566088	-1213.345846823596	-129.64059053301267	29.644915654468864	-566.4094334473175	-511.3181692002346	-115.38507469263241	-20.233169483411654	0.053235643359012395	0.059183495122066415	0.00345302926883462	0.9495440930113602	-129.64059053301267	0.05147731824744893	0.9624226851554766	0.06953641624492092	30.091818857084604	3	30.546062323931977
720000	-1342.4787431762031	-1212.4379002445094	-130.04084293169385	29.15628685537874	-566.6129510212513	-509.53751723034196	-115.30864461082541	-20.978787382090456	0.0504376446220253	0.053277937277324786	0.0035961412696657604	0.9816581838651388	-130.04084293169385	0.09309957146462115	0.9283981731105276	0.04902996602687097	31.759020676644216	4	30.66863656486506
721000	-1343.3456989482297	-1209.679029806133	-133.6666691420968	29.244053880595263	-565.6160852180501	-507.60305976133895	-116.46193538690947	-19.997949439834457	0.05940704266851261	0.06937745854036691	0.004382769717383407	0.8380961009889224	-133.6666691420968	0.07148413785589422	0.9412621934910264	0.042478001055026235	33.116391873303876	3	30.68099345657252
722000	-1342.1374202882312	-1212.0132642757778	-130.12415601245345	28.88820138148699	-562.9200961517679	-511.27526176704146	-116.79439827702201	-21.023508079946296	0.059469717117585544	0.06015926326580174	0.00506212463437778	0.939434706003115	-130.12415601245345	0.08339789490199208	0.9175920036704787	0.07327628372694592	29.840564338204526	4	30.61601409645163
723000	-1356.3248423840193	-1220.089220137793	-136.23562224622637	28.85882220042333	-566.7480739946773	-510.5733270582051	-122.55202543655369	-20.215793648357092	0.059469717117585544	0.05145125265521045	0.004380245646574854	1.0310571672272435	-136.23562224622637	0.11859892465392056	0.9202422635791955	0.045879131018821157	33.85598975651181	6	30.713054677021773
724000	-1353.5178926878782	-1219.2614296950974	-134.25646299278074	28.79690988488909	-567.7178877876869	-510.59707986841596	-120.81442702580358	-20.132035013190837	0.059469717117585544	0.061142321026630794	0.005092372768118838	1.0195831880910962	-134.25646299278074	0.19773208227094935	0.8979721818217424	0.04321097782321365	29.062450975558935	3	30.79013158381406
725000	-1352.7854937166226	-1215.7261073589611	-137.05938635766145	28.877428567425536	-558.3499569635667	-517.8827276951579	-119.41569849592706	-20.077724204309582	0.05499146980689293	0.05400893222197859	0.004500429560121155	1.0225744539995443	-137.05938635766145	0.16553905663156013	0.8754045697665186	0.031235127264725195	30.07185011753095	1	30.594049833509693
726000	-1338.470499301912	-1211.2139354623102	-127.2565638396017	28.66191123695853	-564.4627245445519	-509.2623431882622	-117.32442683975943	-20.164440889736902	0.0560352712780415	0.06048303487882068	0.004110452658660932	1.0328109226823128	-127.2565638396017	0.08707273719337914	0.9493507993055434	0.033185334794849516	30.56652321063639	1	30.33207024137827
727000	-1340.002600784793	-1211.0432460143893	-128.95935477040373	28.754420543732365	-569.9194431780811	-506.21985422361945	-115.96106035983193	-18.942888252856935	0.06735299326517064	0.06631165667774502	0.005243963981751384	0.9770419749489455	-128.95935477040373	0.09308480681978464	0.9534035664903903	0.014624603162641643	31.803839982531745	3	30.487164513992624
728000	-1333.2325529702814	-1206.9833455620278	-126.24920740825353	29.072843941188907	-561.0359534486508	-509.41691926564164	-117.6064582350466	-18.92401461268881	0.05966025374810778	0.06494933577986335	0.004226684912777559	0.9699416444506466	-126.24920740825353	0.11894779955953104	0.9608335812249592	0.014031750816360261	29.102311054475738	1	31.024564290346277
729000	-1336.2058612725598	-1209.0178027414665	-127.18805853109333	29.114798996594164	-561.1644115096223	-512.7910601547333	-115.14835560757145	-19.91397546953959	0.05966025374810778	0.06061643493813377	0.004266218098136997	1.0550486391268414	-127.18805853109333	0.0717337402290407	0.9548450638115887	0.03617576870677152	31.764610323173564	3	30.555629611734606
730000	-1351.7847605438574	-1221.7173225776698	-130.06743796618744	29.336194868610477	-573.4558582463931	-511.8728787291136	-117.65684723522686	-18.73173836693628	0.06642215010255918	0.05886561721209073	0.004429485739669155	0.9944317761585961	-130.06743796618744	0.09565650934362264	0.9592145831949408	0.012740168507479518	29.697978169831952	1	30.822415901919243
731000	-1346.4227273821234	-1217.8378893957665	-128.5848379863568	29.336194868610477	-567.6222150511722	-511.19358759745495	-118.66195838714742	-20.360128359991847	0.06881692192966635	0.061132339037857676	0.00491128968356384	0.9795639594471873	-128.5848379863568	0.12298775538054024	0.9241172155829919	0.04282533583764896	30.742952107121983	4	30.473711371468852
732000	-1337.676056636434	-1208.662327582272	-129.01372905416193	29.433203828686196	-561.1071258757468	-507.98549730961366	-119.98631486822802	-19.583389528683405	0.06881692192966635	0.058336626469700635	0.0050744695162077275	1.0464419395259923	-129.01372905416193	0.10453566163109623	0.9312404802078119	0.031977341162194486	29.88830811014145	3	31.163191236909594
733000	-1338.4123226674492	-1210.7760050573913	-127.63631761005796	29.47575852190139	-563.637903612325	-508.78578903823524	-117.26250749382166	-21.089804913009406	0.0686892415835093	0.05859681836200733	0.003764846998695456	1.0545029725742099	-127.63631761005796	0.09728121328713105	0.9201920667965352	0.05801783127126986	29.591777248875662	4	31.399575217575446
734000	-1339.901539261882	-1208.8649942072	-131.0365450546819	29.390095603488295	-567.6976117891688	-504.99498530215914	-115.93370941486897	-20.238687701003116	0.0785169283591862	0.055854698503409385	0.0053232869463020836	1.0801232704736543	-131.0365450546819	0.04888829278235237	0.9660493453571461	0.05646320332766866	29.43520749815461	4	31.27251810816907
735000	-1343.7595133535083	-1212.6354063195188	-131.12410703398956	28.54489298361723	-565.8988481938289	-510.383901584178	-116.09801940448253	-20.25463713702924	0.0796917965876553	0.05781470374153702	0.006856350234866005	1.1316799899340073	-131.12410703398956	0.09396947731670033	0.8897248464351095	0.10984947700388806	30.42646823028075	6	30.49878769640386
736000	-1337.076733773264	-1211.2349709959249	-125.84176277733921	28.57621615507633	-565.555566056954	-510.81192043787206	-114.83014921300881	-20.03733528809	0.08293440042114612	0.0576455842989337	0.004661977531903119	0.9950143511299578	-125.84176277733921	0.11230929583212083	0.9262735602625594	0.04034196999481449	28.59948447280189	2	30.45341192008367
737000	-1347.066728058833	-1211.055601275259	-136.01112678357384	28.58466665575071	-560.5139473233941	-511.75418644519436	-118.05731778023629	-20.73014972643433	0.0803463237586918	0.05621696208775966	0.003231741711315199	0.9167955475735747	-136.01112678357384	0.15206028876224123	0.8632528617880713	0.051276556394472615	29.015570539127317	3	30.500243560403753
738000	-1349.5170145616944	-1217.3671249439917	-132.14988961770257	28.70859803090864	-567.3319504936235	-517.646242544682	-111.96535187417173	-20.423580031514376	0.0803463237586918	0.0562437497069316	0.003516984516951723	0.9461058676233739	-132.14988961770257	0.0793828733798522	0.9326612685249547	0.06510059542277975	32.99231071986176	1	30.47848031789108
739000	-1343.4175809680667	-1210.2701469360695	-133.14743403199705	28.808245393383217	-569.6618454251495	-503.0258653046466	-116.7416657885934	-20.8407704176803	0.07369498288448494	0.051104856802766094	0.002485322059257603	0.8804343414416138	-133.14743403199705	0.0718030029876284	0.9579139962239889	0.038310516127821506	28.82694720875804	2	30.792909550166545
740000	-1341.3293134407886	-1209.432347453143	-131.89696598764567	28.85279498533934	-570.487407015198	-498.99371764387837	-119.64553772329228	-20.3056850707743	0.09343700455620814	0.05897409039382248	0.005201673289203974	0.9609916039942238	-131.89696598764567	0.09268357129710286	0.9445566770931791	0.04136278454339187	31.81756918319018	3	30.629357460199518
741000	-1340.9151594150358	-1211.0277542028612	-129.88740521217454	29.140564577646128	-566.450521718068	-501.7239230499693	-121.374157258609	-21.47915217621466	0.07201908664515935	0.05708324956149707	0.0037489562706727016	0.9213292078756233	-129.88740521217454	0.09004745683138869	0.904694008551877	0.12129252830023284	29.41552871566444	4	30.47654343663618
742000	-1342.3038047059954	-1213.2755781025412	-129.0282266034543	29.497309353589745	-568.810772743451	-507.8834527320643	-115.08386675609403	-21.49748587093172	0.07201908664515935	0.0626977631988891	0.003359215432899944	0.9270429183877879	-129.0282266034543	0.06246429194424848	0.9428688172479186	0.06209476840299505	29.554175196016217	3	30.909197512689936
743000	-1337.3950020874443	-1210.5698582535579	-126.82514383388633	29.302382022556618	-562.1013027396551	-511.56139292862844	-115.93794806955275	-20.969214515721553	0.06996934390317247	0.0649709049401559	0.0043231490223015045	0.9440501893869574	-126.82514383388633	0.0855507024072374	0.9454733412939791	0.038391311329170334	29.85140338239108	3	30.94220145467781
744000	-1344.3813906892503	-1218.4797889613917	-125.90160172785862	29.05348578047804	-569.6256263573791	-508.19237358545064	-119.98677254855487	-20.67501647000708	0.06609236035373382	0.06130052760747561	0.005352094050254702	1.0099704060266468	-125.90160172785862	0.05584039370628106	0.976411647815807	0.01996877529143897	29.294012395655418	3	30.624460264638415
745000	-1340.5691097948354	-1215.2666374080557	-125.30247238677977	29.05348578047804	-566.511495641843	-510.1020112510429	-116.91467301053183	-21.738457504637843	0.06761332924958496	0.06060737411493124	0.00602616279697753	1.0004386555734932	-125.30247238677977	0.03520064259001751	0.9763580513041685	0.04131905132318165	30.021322355521423	2	30.57029897320785
746000	-1347.4545141812318	-1220.685126388192	-126.76938779303978	28.976661012679443	-574.622038444748	-508.7634727637065	-117.17095799590876	-20.128657183828693	0.06761332924958496	0.05599517897042638	0.004908781271383765	0.9704755531634619	-126.76938779303978	0.029629852448534808	0.9711276073448021	0.05604972218990285	29.939435854195793	4	30.84619838824174
747000	-1347.2426914444823	-1214.807073537903	-132.43561790657915	29.127780473637582	-570.7919039730591	-509.4154176071647	-114.82439935022221	-19.775352607457105	0.0675075101427022	0.063640846831783	0.006234696855799182	1.0914244754728284	-132.43561790657915	0.01783686889413713	0.978396014301284	0.0561433578520329	31.82958198861087	4	30.677467345616822
748000	-1341.6948293083242	-1208.1076207899114	-133.58720851841287	29.220106651902547	-565.9722120019936	-505.05623015794316	-117.53582683185779	-19.543351798116877	0.06511318467003285	0.05264130809829029	0.005879126260079823	1.0997630206416449	-133.58720851841287	0.03334652633215123	0.9543513402077574	0.12891449611916622	33.657603889028245	4	30.67607770667131
749000	-1347.337870305361	-1216.2959622542844	-131.0419080510767	29.229734263828533	-577.6581486470102	-502.0266782403554	-117.2453033966423	-19.36583197027642	0.06704734627982596	0.05715767346246966	0.004734288385761319	1.048021030770244	-131.0419080510767	0.059227727561731676	0.9422665308582309	0.08552686686065528	29.84175239918692	3	30.925791111582807
750000	-1336.7717473198911	-1204.7942048215025	-131.9775424983887	29.894630407512793	-560.9052051194116	-508.17618674375234	-116.25633078815252	-19.456482170186153	0.061438312618471096	0.054997596561310445	0.005219080245407028	1.0430031551455041	-131.9775424983887	0.04601733347836541	0.9627413954169844	0.03862830673264715	31.17834455530312	3	31.293508038601765
751000	-1336.9323581580736	-1205.8921042309448	-131.04025392712882	31.044103176120554	-559.0306255231683	-509.7647124759966	-116.74909961680457	-20.3476666149751	0.061438312618471096	0.05158665135615016	0.0043781164916459215	1.035812953274793	-131.04025392712882	0.08946343117608353	0.9310499686091209	0.0392217555260063	31.56491037378202	3	31.525674255860455
752000	-1347.57258287292	-1217.8980429516157	-129.6745399213043	30.598256610830514	-574.1814530120726	-512.8169137886415	-110.18824283187247	-20.711433319029418	0.06698390059663284	0.05921823248730934	0.006796439245032394	1.1624367531233855	-129.6745399213043	0.08835810229845543	0.9282850737456971	0.05488662668709846	32.27119946454419	4	30.823346977746976
753000	-1336.6396160599104	-1209.3944664247506	-127.24514963515972	30.20612885400181	-566.4304268127181	-509.2978076765381	-113.22778166482424	-20.438450270669943	0.06349405675444407	0.06838565306307577	0.006563232329744596	1.0400623873316917	-127.24514963515972	0.05547545842228675	0.9655037776416436	0.033682183386448385	32.413524015552646	4	30.977526502952045
754000	-1331.2864657676896	-1205.6734349333428	-125.61303083434677	29.185028433636827	-555.4331853881818	-515.5927415809584	-114.15445730540436	-20.493050658798545	0.06644839489903871	0.05643190317327751	0.0048222584470640215	1.0477914561366373	-125.61303083434677	0.061873102286386844	0.9726332300530578	0.01480691085930077	29.254996380849455	2	31.01369214241996
755000	-1338.8862897101458	-1206.1401695210402	-132.7461201891056	29.396004842833364	-557.6214181807727	-509.8406340144098	-118.68956930774453	-19.988548018113217	0.062450366952594996	0.056222703869769415	0.004487655081779708	0.9627953480122479	-132.7461201891056	0.05305568043858639	0.9694143574409454	0.03877161987226081	30.26774032989433	2	31.060865098259427
756000	-1346.3111872972788	-1211.01103414561	-135.30015315166878	29.122906129101832	-560.5450985209167	-511.53932820402537	-118.61930767560017	-20.30729974506787	0.059824215481889556	0.05172973860346565	0.0042167897587381	0.9928844036535026	-135.30015315166878	0.07296808178725604	0.9697697859822791	0.012657486125418185	36.43181243330537	2	31.075776404609563
757000	-1348.7241707197063	-1217.0380070963963	-131.68616362330997	29.122906129101832	-565.5261189362084	-512.4294327498227	-118.2106238864166	-20.871831523948668	0.054551447598552856	0.058431763350840014	0.00388716022389464	0.9601804395756266	-131.68616362330997	0.056742927850562064	0.9663915686882308	0.024945472045878984	29.52206114069926	3	31.0229935925662
758000	-1339.8388351821345	-1206.84116873514	-132.99766644699457	29.278340770494353	-560.2767534545545	-510.6849641626382	-116.24991004657569	-19.62954107137153	0.054551447598552856	0.057387029174038325	0.0035612250642008416	0.9551445309661312	-132.99766644699457	0.07778296723404322	0.9673618832615953	0.022734629270369067	32.667309996551666	2	31.04614978404657
759000	-1350.569470147467	-1217.306935985933	-133.2625341615339	28.55752995913913	-559.5414848406402	-520.6482231439095	-116.27249807908208	-20.844729922301042	0.055597060687866406	0.05966797283195682	0.0030866456170749743	0.9011207211688803	-133.2625341615339	0.10244096900743953	0.9393823989436607	0.03226487847596347	32.92732715278015	2	30.48057511032179
760000	-1341.6702162984086	-1210.567232793884	-131.10298350452464	29.09995049415116	-560.9750778365665	-511.6158014725441	-116.71661142450186	-21.259742060271385	0.05299675907069372	0.05360471547776761	0.0025827171378277783	0.9154701383629313	-131.10298350452464	0.11142777610488078	0.9528899531259177	0.010866722161435602	31.23988234021445	1	31.08916325196477
761000	-1357.3455467175688	-1217.6566086126777	-139.68893810489115	29.973141247708032	-571.6625715195654	-506.7223030817115	-118.67790312638654	-20.593830885014253	0.0509814933923836	0.05617766001035067	0.0023867395015491383	0.8611460930844688	-139.68893810489115	0.05417749167625066	0.9452778218602572	0.08865827655265271	38.16240967126905	1	31.564535323036683
762000	-1357.9957871530323	-1220.880871128241	-137.1149160247912	29.973141247708032	-567.8994423267102	-512.5434556929608	-120.07241844166914	-20.365554666900774	0.0509814933923836	0.055591485641470345	0.001964627292279833	0.8981816299997339	-137.1149160247912	0.05792231479284435	0.9464094205623174	0.04047752369327887	31.86915561329176	3	31.90627906315541
763000	-1345.767224926787	-1212.348536916063	-133.418688010724	29.55742623391577	-564.1374430218773	-509.3807303725208	-119.12030645785684	-19.71005706380796	0.052492916426158304	0.051956759549597144	0.002395182801110126	0.9658723521601618	-133.418688010724	0.10615489867557487	0.9419598479113939	0.028438550786419096	32.03769753220265	1	31.100720044725733
764000	-1349.4583548418148	-1212.9883312787274	-136.4700235630873	29.698161769836073	-562.1603319572342	-514.8992894134914	-116.15531079520818	-19.773399112793623	0.06196004890937963	0.04944290206878155	0.002504115085821781	0.9552912555664768	-136.4700235630873	0.07490527822997968	0.9285924459131015	0.055322666476447846	30.625467653394022	1	31.11602828056928
765000	-1342.6763536853805	-1210.1069796835768	-132.56937400180362	29.386561270573875	-563.5315111757601	-509.4566814576314	-116.62755344292474	-20.491233607260682	0.06812833452881666	0.054118339453937465	0.003647361797920436	1.0044982131536455	-132.56937400180362	0.0811974003389733	0.9499423506668405	0.036945518845632526	31.249304887156814	0	30.94459953504286
766000	-1341.1316207537088	-1207.959449177593	-133.17217157611597	29.63162322240657	-565.4466520665758	-509.29131922999005	-113.14071626475788	-20.080761616269115	0.06926727619602857	0.058725671586948726	0.0039544477336415345	0.9153655600788267	-133.17217157611597	0.15821271739083403	0.9393815731295885	0.013700572053385771	35.077629428453974	1	31.592224226232837
767000	-1348.152932397511	-1211.180740139929	-136.97219225758198	29.47094276216224	-569.2963792728742	-507.39675420632125	-113.86416741235482	-20.62343924837872	0.06789207663726964	0.05451323117019768	0.003208732958924052	0.9239688556020489	-136.97219225758198	0.12095824133895379	0.9357451401313321	0.030867866088930086	35.70350751392121	1	31.216941836740556
768000	-1348.1003327821654	-1217.7594263119738	-130.34090647019158	29.423800977363985	-568.5500645688063	-514.5455469379989	-113.89562168051883	-20.768193124649724	0.06789207663726964	0.05464750828309983	0.003625235439321634	0.945155961267437	-130.34090647019158	0.11327006410799718	0.9479446375307683	0.015544860785327049	29.95263653438083	1	31.02201982455766
769000	-1350.0245225537512	-1219.4303817148664	-130.59414083888493	29.948764719681833	-569.1600806518775	-513.3591112572259	-116.87315395920989	-20.03803584655288	0.06789207663726964	0.06093009515212167	0.00468029060692066	0.9699061566743684	-130.59414083888493	0.051985171196142294	0.9627621467569364	0.03682319945250446	32.06196218110254	3	31.163472581580915
770000	-1352.0063128092268	-1219.7572076061144	-132.24910520311226	29.385808059776416	-566.0659178364134	-517.2500555579184	-115.50526555328418	-20.935968658498663	0.0741877343184611	0.062284869397885856	0.005854990454683075	1.0354924443032663	-132.24910520311226	0.042033711984596316	0.9607495780325758	0.0422334738561792	33.25866589735241	3	31.085531909230298
771000	-1348.3211320479436	-1216.8064339043613	-131.51469814358245	29.392371692109776	-569.449306703694	-511.38869836163514	-116.63100817529642	-19.337420663735966	0.07861023002947187	0.06195712811581381	0.007365798634255456	1.0207082970824477	-131.51469814358245	0.05840189968947222	0.9637021220525251	0.035943551516866346	36.028382254385434	3	31.373510523867427
772000	-1353.7925933004792	-1223.819440785194	-129.9731525152852	29.949463513547215	-563.0123655052676	-524.6478300484906	-115.87940446728538	-20.279840764150467	0.07861023002947187	0.07128581908127961	0.005966544334567455	1.1505997424057604	-129.9731525152852	0.029811499503654464	0.9601172713791872	0.16420834463733366	32.449657717918576	4	31.03311889618737
773000	-1356.5005311952104	-1228.310434903104	-128.1900962921065	29.242950117998333	-567.7832088215973	-523.6340330235893	-115.9541144517893	-20.939078606127744	0.08509754320320703	0.07431779265716623	0.007912190249039476	1.1180079157252492	-128.1900962921065	0.07698821453026626	0.955216094161054	0.03659468349202699	33.65313997809918	3	30.90694615337452
774000	-1344.1249658317795	-1215.7851366390241	-128.3398291927553	29.46553031815101	-568.6423867892022	-510.7821112707759	-116.50339019200781	-19.857248387038197	0.07354360067170856	0.06510293216452354	0.0065781526678617	1.027845469135368	-128.3398291927553	0.1322461497804064	0.955216094161054	0.0107417199841997	31.436388847073136	2	31.24188711245297
775000	-1349.1138803826775	-1222.4629389638508	-126.65094141882685	29.1912535097392	-572.8237019064072	-516.9885337198574	-112.51139823886757	-20.139305098718605	0.07759965700667637	0.06844644187113673	0.005064200653025382	0.9442292161517064	-126.65094141882685	0.07438363794876293	0.957378490112381	0.03406514466039299	29.29198085723221	2	30.70726116326095
776000	-1343.8002796039002	-1212.5494320539126	-131.25084754998753	29.92388040497752	-560.5491069886026	-517.6214957047678	-114.71105434351655	-19.66777501702586	0.06946364181341495	0.0637405606216047	0.0037228326289472525	0.9263872807731054	-131.25084754998753	0.04338335182746089	0.9657885790118971	0.048245048296906574	34.81961184855746	4	31.352003599479662
777000	-1339.4923893343282	-1209.7587446332186	-129.7336447011096	29.696729569203296	-561.6772582130615	-516.626997790669	-110.62981484350645	-20.824673785981652	0.07088494062916595	0.053510595799199374	0.0031458980035134264	0.8974395856109557	-129.7336447011096	0.0525600110886455	0.9649245638756783	0.04909728490314992	33.32374600672959	4	31.219519516725686
778000	-1343.216191776984	-1211.8242732677256	-131.39191850925837	29.779356138666444	-566.5842540874994	-507.5367394197363	-116.76916157604488	-20.93411818444519	0.07088494062916595	0.050950520590443776	0.0032763815485949035	0.8943331303429886	-131.39191850925837	0.0743262197150004	0.9591365155247298	0.019514561623647276	30.776617195165155	2	31.43692823719899
779000	-1337.9822581094554	-1206.6258061654223	-131.35645194403304	29.934574708040532	-561.6922618737593	-509.484902800849	-114.90201819013336	-20.54662330068076	0.06491890889486189	0.05269272408695541	0.002984309173663681	0.8846869520518476	-131.35645194403304	0.044620107403225875	0.9552053683044804	0.06386858369739909	33.7064425818715	6	31.452280773489143
780000	-1337.586969072736	-1203.348449645217	-134.23851942751912	29.75036604295365	-559.0048204251007	-508.3170464403595	-115.36747407343935	-20.65910870631757	0.06491890889486189	0.0511206831621678	0.0034484712336122665	0.9932855962808814	-134.23851942751912	0.10072351946553008	0.9334359182670521	0.03957727178119494	34.104417990045214	2	31.748809755181977
781000	-1344.670382166172	-1209.8274879418882	-134.84289422428373	29.39060537803641	-562.3252447669024	-510.52069338067673	-117.01880109203607	-19.96274870227298	0.06762482980788265	0.05030762434373264	0.003715660559833158	0.87832815873055	-134.84289422428373	0.16311749270874185	0.8194256859125466	0.1077286310980349	29.551596304851508	2	31.123445622742317
782000	-1346.228172756317	-1213.6586382105108	-132.56953454580608	29.45495651624959	-568.7804860386997	-508.26405272139544	-116.87715030554588	-19.736949144869957	0.0807718511408187	0.05974483133553589	0.005082406621171227	0.944918286180035	-132.56953454580608	0.09691611539965629	0.9058568250456349	0.07465745675674883	31.24062338000139	5	30.914531957573367
783000	-1350.9970852320826	-1217.9082579684318	-133.08882726365067	29.318428740664615	-566.4002998462207	-512.5903402126349	-118.68683304519554	-20.230784864380595	0.09482793426152443	0.06331418953323853	0.00580870120388851	0.9804851492369253	-133.08882726365067	0.10085495039203438	0.9165458991948735	0.07671146739177749	32.036047044042746	2	30.808900001741492
784000	-1342.6493785315854	-1214.8145267195707	-127.8348518120147	28.379091399554326	-566.7861962162493	-511.9117502740889	-115.9127835041466	-20.203796725085986	0.09482793426152443	0.06204827390538421	0.009042137552080078	1.022320912755092	-127.8348518120147	0.10254020304956818	0.9246135906924922	0.04622291833549258	29.229839261671934	4	30.20286938209549
785000	-1335.2532229884669	-1210.5117799835898	-124.74144300487713	28.41015954147672	-559.226708456963	-514.141662689943	-116.48680737911681	-20.656601457566815	0.09081697059163941	0.056033320303033624	0.006250076011865418	0.9847427922167326	-124.74144300487713	0.09885005348984185	0.9337073815186814	0.042889763480828805	28.554929843455827	3	30.24961221367232
786000	-1336.1949297710296	-1212.6522237082077	-123.54270606282202	28.41015954147672	-558.8566764008119	-514.1562486674144	-118.59163021918924	-21.047668420792164	0.09034220032549582	0.06064724084676483	0.007549730956455709	0.9907357671083451	-123.54270606282202	0.11815890069900394	0.9317702802371916	0.0321986731488392	29.094066487577752	2	30.25428450873163
787000	-1330.7300076158942	-1207.536982019051	-123.19302559684327	28.40499399309271	-558.2741220752371	-514.1051471161452	-115.03401928385271	-20.12369354381596	0.09340018556767266	0.05271085483649454	0.006796099137917247	1.056503456827307	-123.19302559684327	0.05420168246313291	0.9571081677759498	0.045361802716306306	30.154019547846666	5	30.097432633323578
788000	-1330.087996301782	-1204.545228025698	-125.54276827608393	28.362511855587005	-559.2491961036941	-515.4311723834179	-109.87528130320729	-19.989578235378797	0.09317022182034362	0.06245965098687425	0.006231606327068829	1.05996061942705	-125.54276827608393	0.07302366175182591	0.9523259964293599	0.03502783816131723	29.23677351873633	5	30.23927058136712
789000	-1331.2696977543953	-1204.3163907943874	-126.95330696000798	28.589173781420673	-557.6737181240077	-507.87801705937306	-119.13743756573618	-19.627218045270435	0.09220572344214847	0.05655309906621851	0.004766664830215816	0.9475076089943746	-126.95330696000798	0.08911780671147564	0.9456008197148124	0.029033490635548248	32.42452809567504	4	30.315098139609916
790000	-1333.2727656602071	-1212.1788781023977	-121.09388755780945	28.407616845684252	-556.5820300358595	-514.3374434019621	-119.58181415393665	-21.677590510639376	0.08584340164569697	0.06121821652097694	0.004406238125969512	0.9449690196541797	-121.09388755780945	0.07097983229973025	0.9662736242848757	0.017129825312891332	30.387448167574163	1	30.253433690912512
791000	-1346.7170759587043	-1227.615171054105	-119.10190490459922	28.501061987621632	-565.4560690430721	-520.7315080047389	-119.56250453506293	-21.865089471231176	0.09350817228124875	0.06223868831588008	0.0046792042753841636	0.9630725875024977	-119.10190490459922	0.05132508271477515	0.9690162964404007	0.03221894127860344	28.584585753927048	1	30.40183574731431
792000	-1349.3302336938568	-1223.0573477712262	-126.27288592263059	28.83317824509309	-574.7162781854976	-511.76989338484185	-116.03279877531543	-20.538377425571337	0.10504991864201656	0.07030106855137659	0.007986390588152474	1.051407026314668	-126.27288592263059	0.013440443660086813	0.9811914728418747	0.1722828389090259	30.12973291416977	5	30.624341659463855
793000	-1333.6827833438897	-1209.7836664270017	-123.89911691688795	29.298732608171022	-558.0794233417479	-512.9983641182803	-116.89661413446223	-21.80926483251152	0.09227936136120977	0.05693278897023553	0.0065212276095408086	1.1316870971163249	-123.89911691688795	0.016971790313923974	0.9843634792598065	0.07098570351713102	30.12973291416977	4	31.278269393561963
794000	-1346.0614709032432	-1214.3525265156188	-131.7089443876243	29.200491449744735	-566.6725633361774	-509.92708154492965	-117.77979128354207	-19.973090350969716	0.09390094489243697	0.060684149793113956	0.007057023195493871	1.1274213943412983	-131.7089443876243	0.0200986050320507	0.980651727681002	0.08894667789739627	31.279179649420026	6	31.161066682252553
795000	-1350.6813012423033	-1222.801164532033	-127.88013671027028	28.95978249587167	-571.2276302691118	-512.4107407838588	-120.36370633221044	-18.799087146851647	0.09390094489243697	0.06740957892915397	0.006485661355987623	0.9657508002357654	-127.88013671027028	0.04981715226566881	0.9613861966898178	0.04953536235419494	29.753994086464527	4	30.546732598904487
796000	-1339.951492708743	-1216.2620195249913	-123.68947318375183	29.117289519969106	-560.4128393925903	-516.8291402364607	-118.63436711213683	-20.385672783803575	0.11038443296460713	0.07713041070535503	0.007517157555731678	0.8974011809327561	-123.68947318375183	0.056427765829025256	0.9397646922376958	0.09040832047832603	29.965948060532355	5	31.06364498281323
797000	-1341.5633874619891	-1216.6721405732624	-124.8912468887268	29.337319659553756	-568.7149368303934	-506.62961497098746	-120.56853737011369	-20.759051401767632	0.08641000880494754	0.0676509670675798	0.0061902912773225925	0.8775958815502644	-124.8912468887268	0.09560779180848804	0.9220561403010242	0.08012967458558086	29.68515320403391	7	30.811004079444313
798000	-1346.297644622311	-1218.6048738653217	-127.69277075698935	29.67487417521377	-568.0690231000546	-517.747569669852	-113.12004837897122	-19.6682327164439	0.09248555504047552	0.06911580244328351	0.007363494910138318	0.9569024597748893	-127.69277075698935	0.1041508968713072	0.8828503156676881	0.11745918106390553	36.414620740516945	6	30.51220012975027
799000	-1337.5258138282713	-1215.394597396238	-122.13121643203333	28.85206501586768	-565.3844229688518	-514.6101382633007	-114.05534324033327	-21.344692923752024	0.09799916639350728	0.07184815006675331	0.010600294902855	1.1300360612001523	-122.13121643203333	0.0835693180829023	0.9232653340084847	0.08612032738263019	30.011623242962155	7	30.64321449042457
800000	-1337.1894732832054	-1215.619633869864	-121.56983941334157	28.9529518005974	-567.6974049945502	-513.1147118189089	-113.83677479067285	-20.970742265732234	0.09799916639350728	0.07443816573948794	0.007960691933297187	1.017872535394834	-121.56983941334157	0.04027118590371387	0.9520802409608686	0.11711260125450063	32.83231185667489	7	30.669494583875636
801000	-1333.9777811475615	-1209.129200684157	-124.84858046340437	28.642536835455747	-565.807717671702	-507.0697585101461	-116.14191682922913	-20.109807673079885	0.07571591561869292	0.06919624521943642	0.005733721895747009	0.9247897125794051	-124.84858046340437	0.07603596891448722	0.938357603120289	0.060666534769948745	33.45952943274225	6	30.613868376878475
802000	-1339.4330674200992	-1216.6663916448927	-122.76667577520656	28.621816408898297	-570.2325312921259	-513.5742098375802	-113.41471346959906	-19.4449370455875	0.07571591561869292	0.0678653778834596	0.004760919158329005	0.9018713365199438	-122.76667577520656	0.10397972225464204	0.9236443264522154	0.04231594972527525	30.111879277936655	4	30.527159712858122
803000	-1332.1399934735803	-1208.5791389730134	-123.56085450056682	28.634393208965868	-553.8139536933379	-516.3468229961554	-116.72548021572946	-21.69288206779059	0.07007532297347745	0.061314787596114896	0.006099835139966751	0.990995663148195	-123.56085450056682	0.12056458496914818	0.9476681542843522	0.016980627563554115	29.027175378213276	2	30.34330565836377
804000	-1335.667453433792	-1210.374064985807	-125.29338844798477	28.634393208965868	-562.5414614192139	-515.8411878318785	-110.91461885497631	-21.076796879738346	0.07427468688170877	0.06818223421522186	0.005147941678432004	0.9607492497828818	-125.29338844798477	0.12182776418134693	0.9236748911380126	0.05305187388490417	29.672811563798096	3	30.619632456655925
805000	-1339.1829689315812	-1206.2416524493226	-132.94131648225851	29.0332362039363	-561.2789355104936	-514.0492658849117	-110.22120009250386	-20.692250961413468	0.06753669041183498	0.05831639587075622	0.004574224232709308	0.9629228415252008	-132.94131648225851	0.06324229081853164	0.92897511002034	0.10967079957785092	30.125037029029123	4	30.966342698016874
806000	-1334.4397849350187	-1204.6718437382992	-129.76794119671945	28.592257373256295	-561.4692876748494	-508.12479311716186	-112.61030580095498	-22.467457145333004	0.06753669041183498	0.062252617348237005	0.003915211298305079	0.9126551211825027	-129.76794119671945	0.10766886550785171	0.92897511002034	0.031409613394666705	30.6827644480743	2	30.297271264551956
807000	-1338.705401226619	-1213.1137914440048	-125.591609782614	28.592257373256295	-562.0997379496613	-515.4395394070432	-113.31929219184286	-22.255221895457414	0.06814534713751164	0.06314224466068981	0.004624356376211338	0.9147475391576665	-125.591609782614	0.13556041497910123	0.8993936344715768	0.06465133891949962	28.935311362452133	4	30.51455487845788
808000	-1347.8888964236487	-1217.5877626065499	-130.30113381709884	28.58609095870316	-564.8581896450902	-512.6601662589195	-118.5283203557272	-21.541086346812946	0.06814534713751164	0.05971599179465908	0.004267437158881984	0.9964809512513154	-130.30113381709884	0.0948129017371421	0.8802867279060634	0.16349647029112094	29.1696271886335	5	30.35887982276258
809000	-1344.819421203675	-1215.854692763077	-128.96472844059772	28.58609095870316	-576.3789010223526	-504.143031181579	-115.64555981894969	-19.687200740195753	0.08167349110804059	0.07308431844813378	0.006264496869872035	0.8676007023775509	-128.96472844059772	0.15710831741731668	0.850742840951441	0.07629841404392025	29.096372049981852	6	30.522021278129664
810000	-1349.8977243286536	-1218.4881511592482	-131.40957316940546	29.56511660770423	-568.1220556874815	-516.6295012235923	-112.63109047205903	-21.105503776115558	0.08683998484287002	0.07132185991887945	0.007756029713036662	1.0475442825646941	-131.40957316940546	0.05154159510495931	0.9057445823581929	0.18911277755023773	31.431499222633562	6	30.90875711846341
811000	-1351.1102049998465	-1221.390579618372	-129.71962538147451	29.84385631180494	-577.1260690771807	-511.9201360275878	-112.29196784636068	-20.05240666724275	0.06913718431414798	0.05709048320142909	0.0042098219524100535	0.9865923448378275	-129.71962538147451	0.12680610404987566	0.9315751703990235	0.021712311851623634	29.91655011923073	3	31.383917099834996
812000	-1343.9495581407516	-1213.5487155768712	-130.40084256388033	29.37914181117448	-568.8731699430754	-509.0493505795595	-115.21102863437854	-20.415166419857776	0.08805578816405066	0.06167327994912451	0.006532019315524072	1.0050619442447117	-130.40084256388033	0.22238806181116544	0.9044504304645128	0.021089294145599943	31.54016329400432	5	30.504486684505302
813000	-1344.728909112302	-1216.3018254085873	-128.4270837037148	30.4089057467857	-571.6964347156955	-512.5786287382126	-111.92789185583845	-20.098870098840656	0.09342712379042097	0.06914481176313025	0.006846898731532574	1.0125204030043085	-128.4270837037148	0.10620479954542408	0.9431530648589673	0.01882897957852915	30.792425258017644	3	30.987358694559536
814000	-1339.6774688064802	-1212.4190053789598	-127.25846342752028	28.690013649739853	-576.2601816768702	-500.79271001744536	-115.57303156313128	-19.793082121512843	0.09709937549582454	0.07723743610006091	0.006365282311654918	0.9277450767590294	-127.25846342752028	0.06620660619873096	0.9373534935989193	0.06250164014218809	31.566951945239843	8	30.52774364068481
815000	-1344.3999574619256	-1216.7548317137691	-127.64512574815646	28.560465185835	-573.3837691016325	-510.7974889848953	-112.46593470238213	-20.1076389248591	0.09469854692029225	0.0879696526813029	0.00775776215193626	1.1063721771704988	-127.64512574815646	0.06336069109006233	0.9467817205275167	0.08062179901129449	28.94516662536025	5	30.427982546001488
816000	-1347.2491610643146	-1215.4227075063943	-131.8264535579204	28.44407349647258	-567.8082415375826	-512.4446517498244	-115.7625962641666	-19.407217954820688	0.0886206410709116	0.07113479872560008	0.00556257012377997	0.8967057966165248	-131.8264535579204	0.052743476297033194	0.9226722491966055	0.09954581615701603	34.27505146785484	5	30.3729655529655
817000	-1336.0547869900986	-1208.1225580561095	-127.93222893398911	28.22293425314556	-567.6802045992637	-504.46764568404143	-115.89227587038327	-20.08243190242122	0.09833945246485569	0.06378628426022274	0.007381875196941597	0.9126848459634366	-127.93222893398911	0.07675798308901234	0.8920991527439753	0.12484242571166221	28.61941636445605	5	30.152899111280718
818000	-1345.1936988918428	-1211.6448019436684	-133.54889694817447	28.18141429631181	-571.3267181726599	-508.1039820875294	-113.41212630435224	-18.801975379126798	0.09833945246485569	0.06503346290906979	0.007017791751141847	0.9298526392805112	-133.54889694817447	0.10651491475157643	0.8778020491131425	0.11968171823658981	32.348513398670946	5	30.173317812236544
819000	-1344.6237523257942	-1214.9156866627482	-129.708065663046	28.856663216571757	-562.8891280001767	-514.4411160897635	-118.17651228362739	-19.408930289180674	0.07806926489165603	0.05452177701086074	0.005121766651445344	0.9918437911388758	-129.708065663046	0.0705113867634334	0.9134623034407447	0.13169419891322492	30.483803435598066	5	30.687179005252425
820000	-1341.1567254732076	-1205.7554246536072	-135.40130081960038	29.18725090387783	-567.4136894104603	-505.20172419300565	-114.81999080957075	-18.320020240570592	0.08008593818138267	0.061045888430687784	0.0043477777159068075	1.0513050270596782	-135.40130081960038	0.11515040110330015	0.9478323335280494	0.020597900271761595	30.291322862477756	4	31.143636271776845
821000	-1351.415432935795	-1222.619346968914	-128.7960859668811	28.927858063645584	-570.3444810035645	-519.4661178264449	-113.1008962691458	-19.707851869758663	0.08788438822291683	0.058171223584552435	0.005377265061474776	1.0067002956749773	-128.7960859668811	0.10600534338319104	0.9311266487328871	0.023682919867419463	30.301881852669347	3	30.909325304893304
822000	-1344.6208793550877	-1211.489484253301	-133.13139510178658	29.724207351101324	-565.1451347101482	-514.513800151272	-112.79320476503113	-19.037344626849855	0.10090083337982184	0.06364576166066374	0.008652169275617329	1.193335786931324	-133.13139510178658	0.03797221926044473	0.9501187243926895	0.09946245816033925	33.58399554601799	3	31.09936484784323
823000	-1345.3934634417662	-1214.967822720966	-130.42564072080017	29.003213664301057	-571.8059878333385	-508.52877389779485	-116.03779501132246	-18.595265978510295	0.09489312196565275	0.06509625232039065	0.00560211428022428	1.0309656690552174	-130.42564072080017	0.07425835637824421	0.9469630362143161	0.0433594594150164	29.873441957250215	3	30.771543348428043
824000	-1345.7098056842624	-1212.8916960260074	-132.8181096582549	28.649658191337117	-568.2861131533019	-506.9267856153273	-118.50667682615055	-19.172120431227565	0.08516984054135535	0.05571359687411914	0.0036264072191557455	0.9286908469336703	-132.8181096582549	0.0420740878180335	0.9517822837828535	0.11400418672647589	32.121990570001856	4	30.60467714971185
825000	-1347.0135013714466	-1214.4360951431493	-132.57740622829732	28.624262232179298	-574.4311324237068	-504.1692926464046	-116.3057573531	-19.52991271993775	0.0870207457553388	0.05926798668600978	0.005411087538239569	1.0669538478635685	-132.57740622829732	0.1273121675318015	0.9450592686929356	0.024358900242568312	30.3936123167208	1	30.466540795522675
826000	-1356.1856965377492	-1221.7747089585612	-134.41098757918803	28.535701224792664	-575.3517703270858	-515.4336626254947	-111.75359684533832	-19.235679160642473	0.07556062611415745	0.06814385792732722	0.0038087412871412093	0.9350912830938931	-134.41098757918803	0.05706909249067669	0.9351023782453515	0.0712989746830354	29.462557974205716	3	30.46344762977542
827000	-1355.1993896521944	-1219.701513974231	-135.4978756779634	28.63254803076791	-569.9139078941555	-510.94311897103256	-119.39030997077214	-19.454177138270754	0.07556062611415745	0.062464025909898524	0.004376309705364195	0.9525354139866825	-135.4978756779634	0.09769518368977162	0.9652629587717574	0.011812721498694029	31.168986555984844	2	30.61573301977832
828000	-1344.193024174233	-1210.3008655630606	-133.89215861117233	29.01053627291567	-555.8327939311332	-514.996310286982	-119.4082887746483	-20.06347257029707	0.06671322745633838	0.054223901157874295	0.003547505479654708	1.0202739371888336	-133.89215861117233	0.11600455124791939	0.9671234344582127	0.005448686036146103	30.15673354468918	1	30.711563208355013
829000	-1345.8262322974174	-1212.5061670248251	-133.32006527259222	30.53138124682524	-563.5758000418197	-511.65118634365484	-117.72770867125985	-19.55147196809087	0.08993119953632005	0.05947008871558418	0.004201542556366056	0.9985073622504149	-133.32006527259222	0.11282430147820219	0.9258259493182259	0.031820663149081684	30.66608617378899	2	30.95779884993861
830000	-1354.4422781060566	-1221.7455983977807	-132.696679708276	29.994616051004993	-570.1915069646227	-517.119279177217	-114.56387869814051	-19.87093355780039	0.08154041405284898	0.05602018942914757	0.0032934693859735455	0.924208407244171	-132.696679708276	0.21862762737704106	0.9446319138372596	0.009257896493277958	30.518392844097885	1	31.139090071511134
831000	-1341.915298698476	-1211.9871608339172	-129.92813786455866	29.73470928466732	-569.9721246878814	-511.16588211686593	-112.02443713901503	-18.8247168901548	0.09265926663515539	0.06581529337504058	0.004427705728003441	0.8418349375947272	-129.92813786455866	0.1281335885693867	0.909528583260412	0.0464914179846468	30.048290080501193	4	30.906212305262212
832000	-1343.9045790946968	-1212.7203726636405	-131.18420643105625	29.10490589831395	-571.3187361528121	-507.22438845000727	-115.2580824455166	-18.91916561530464	0.08306920496174955	0.06009334678224866	0.0032103338148662197	0.8160683014578063	-131.18420643105625	0.10743453959048765	0.8743785077923885	0.08628718585634952	29.86465464802998	7	30.9809169532168
833000	-1332.1298460246303	-1204.9568073128944	-127.17303871173579	29.251718515893984	-568.1439243833009	-504.69679886866476	-113.07258779530129	-19.043496265627162	0.07415206060461707	0.059364433163869586	0.003502688302775743	0.886443759085722	-127.17303871173579	0.1346725075086672	0.9352129724815944	0.024972161482948653	29.568885260342572	3	31.122660918687266
834000	-1333.8979450115844	-1210.2075489417489	-123.6903960698355	28.90001375820476	-564.7348929910859	-512.7127064403675	-113.26924508330211	-19.490704426993343	0.08161216453168516	0.06221190943264433	0.005550282966607702	0.9361579078578617	-123.6903960698355	0.13980025954204164	0.9514885792497734	0.012989529312356857	29.509138272923547	2	30.5919831867824
835000	-1345.0266852330953	-1216.3953067975283	-128.63137843556697	29.14488501670146	-570.6576304516104	-515.1385635569023	-110.52510007488127	-20.074012714134124	0.07895332745895693	0.06308707191634329	0.006076605804657359	1.0429990902877484	-128.63137843556697	0.08542687479310697	0.953850347529313	0.017602948247312625	29.996089374990188	2	30.64418279652178
836000	-1349.5510549292073	-1218.9080648129811	-130.64299011622614	29.233154652308464	-569.8207595463335	-515.0844207235691	-114.12316095218829	-19.879723590889974	0.07457013588845891	0.06184009404590148	0.004364027925291787	0.8874605810563022	-130.64299011622614	0.12092751574302316	0.8893946270180079	0.05572365532113123	30.419823175311695	4	30.947282605261744
837000	-1344.4603762714498	-1209.3927932734061	-135.06758299804378	29.559939292925293	-567.6787194204734	-507.8581887520677	-114.77070831903303	-19.085176781831972	0.06924817986867363	0.05374563600899843	0.0032341814922592256	0.8486889864227376	-135.06758299804378	0.13501812530651502	0.8770742175705838	0.07338913013541422	31.82555058965892	3	30.763987765560582
838000	-1348.4944058160852	-1210.0408517304504	-138.4535540856348	29.813066758793113	-571.0441536087422	-504.5010788347874	-114.78426546846384	-19.711353818456843	0.055956310818054626	0.05079996141532198	0.002006808397437293	0.9734883290765405	-138.4535540856348	0.14303453709644512	0.8971347465595967	0.046963994560385657	30.745780601335053	2	31.412776962119157
839000	-1350.5883153348948	-1210.1197860497293	-140.4685292851654	30.4684332639313	-573.9401776678372	-501.3181609840908	-115.7381896043997	-19.12325779340148	0.056421017575738724	0.053393369057217546	0.002897923161290759	1.0261284001405515	-140.4685292851654	0.1408565116477366	0.8288082067501147	0.08872971890163821	30.745780601335053	3	30.951026137863288
840000	-1354.5404009692493	-1219.910375364562	-134.63002560468726	29.48708258785511	-572.3492580708969	-507.3531787318799	-120.50259032149128	-19.70534824029394	0.05499942165015867	0.0509519942837968	0.0026071185913715566	1.0524183269292744	-134.63002560468726	0.11321094776991021	0.9432005559007247	0.01392395634790765	33.80344015088694	5	30.995526719556448
841000	-1351.046144640539	-1218.9975799776114	-132.04856466292776	29.79417409674955	-580.081364366362	-501.01852454447896	-116.68542028073145	-21.212270786038903	0.07296205395924993	0.06237525410540593	0.004258091664423679	1.0806548219794394	-132.04856466292776	0.045343589763226395	0.961040145683322	0.0490357525779281	32.782266405926784	3	31.194345316258026
842000	-1354.502672212479	-1222.7953421878606	-131.70733002461833	29.385456072161414	-580.3241018037577	-511.3338154671058	-110.62818995646471	-20.50923496053253	0.07045275870501898	0.05661858482639766	0.0033696808647866224	1.0302695082897881	-131.70733002461833	0.04887478960824966	0.961040145683322	0.06420510387093056	33.38098885121442	2	30.371120204262454
843000	-1345.5477173366626	-1215.1263935879426	-130.42132374871997	28.91456313522029	-567.8620102182099	-505.642728333786	-121.62892422288647	-19.992730813060177	0.07045275870501898	0.05584131248639295	0.002195568070615819	0.913777187152296	-130.42132374871997	0.03905898558321091	0.9542233003786716	0.07583734583293499	30.57725431251686	4	30.786761183119086
844000	-1340.0184895190625	-1207.4736701926836	-132.54481932637896	28.990316932318315	-563.2242947976121	-507.5942902903924	-115.68554993122991	-20.969535173449184	0.07045275870501898	0.05801645112620759	0.003548159627010653	1.0489169604150599	-132.54481932637896	0.06691729881763221	0.9496973332825753	0.038437684937509264	32.32810654507205	2	30.893234601935134
845000	-1338.0998881206792	-1206.3322573941393	-131.76763072653992	28.776350418396373	-563.1292414686125	-505.5761467665186	-117.45812029648255	-20.16874886252573	0.06471402517176808	0.05241034579186062	0.004008967595514379	1.0162264792156568	-131.76763072653992	0.11190012757752166	0.9245493762223681	0.03900095474850736	29.12155423168727	2	30.684955052185643
846000	-1333.330494397285	-1198.8860286933366	-134.44446570394842	28.649211826952996	-562.8240715347503	-498.633988088818	-117.20363553822295	-20.22433353154537	0.06476697406132483	0.04696024728092542	0.0030008219720944695	0.9690074667439829	-134.44446570394842	0.130914038613939	0.9000015954146366	0.035036315302376865	31.494900606804848	1	30.59856813961673
847000	-1342.4834229928767	-1207.8578097380048	-134.62561325487198	28.733706946240815	-565.6657076105413	-504.3013987952867	-116.65366608452521	-21.237037247651543	0.06973395115277603	0.05600244418261455	0.003584091876732932	0.8802345606913187	-134.62561325487198	0.07128799696031583	0.9377830072579065	0.049213591837077186	34.89379931156371	3	30.65975524357027
848000	-1341.8400243530764	-1212.5884057010883	-129.25161865198803	29.179115536485313	-558.3026231689124	-514.4474709138827	-118.74183929218795	-21.09647232610514	0.0644917401274092	0.05338111256497842	0.004067092634540923	0.964919023646237	-129.25161865198803	0.07925900411364065	0.9414011755794875	0.043723307002082386	33.694362264384566	6	30.569585309899455
849000	-1342.9292499621977	-1215.8540828686876	-127.07516709351016	29.094586177798995	-560.8056129897788	-516.7844578847304	-117.29384779891357	-20.970164195264893	0.06436951376203259	0.06333405202535247	0.004613331799821551	1.0107111232596495	-127.07516709351016	0.10665014076279222	0.9060156123712902	0.06938476971125809	29.63274328371251	5	30.505291450811143
850000	-1336.986017883452	-1206.8251672970734	-130.16085058637861	28.138032650890505	-559.8182513767135	-508.85348043710525	-117.28185783291354	-20.871577650341205	0.07981179809313294	0.06546715566319046	0.007897282638885604	1.0667593482773305	-130.16085058637861	0.1241896704413493	0.9094355559992973	0.044262945563973005	31.174109664620897	5	30.092445607482347
851000	-1339.7849687781381	-1207.0501252336103	-132.73484354452788	28.28712701392797	-562.7046247315327	-507.1074230969924	-117.11919075931182	-20.118886645773422	0.07497907804982386	0.05937791662824837	0.004760668250345564	0.9180498995287137	-132.73484354452788	0.09739228031940025	0.844433046363856	0.1605372037468183	28.905286551268937	5	30.18664689063838
852000	-1345.1888716578353	-1212.8427565271986	-132.34611513063672	28.28712701392797	-564.3704777255427	-510.31430579303196	-118.72128711774057	-19.43668589088345	0.078326247336028	0.06165350963001223	0.0051348419296045845	0.9546346343837546	-132.34611513063672	0.23868234035129735	0.8708099725875108	0.038324798047341554	28.42632744489351	1	30.262865247373703
853000	-1353.6046903825575	-1217.3680385196226	-136.2366518629349	28.4707670251334	-565.377816872519	-512.6979175675588	-119.98432386963331	-19.30798020991154	0.08735716239971865	0.05483432440723826	0.005953441929932477	1.0510549259843054	-136.2366518629349	0.14597092332054357	0.8103557861038095	0.08238846801307738	33.5061230888828	4	30.40433897105232
854000	-1352.7936902187776	-1219.328477038245	-133.4652131805325	28.52175155015807	-563.8009388789307	-519.0078455545902	-116.38734377243965	-20.132348832284364	0.08749161588529736	0.06074390688019456	0.0033231267903777615	0.9401388078145015	-133.4652131805325	0.1665289266674868	0.7873325989182477	0.16063548545452927	30.672337351571322	4	30.48528311746414
855000	-1353.7344401117866	-1219.4012754437967	-134.33316466798976	29.104419502031448	-569.0677917113827	-512.1453300041242	-117.43446320407249	-20.75369052421738	0.08749161588529736	0.06295937671887886	0.0045848960998933945	0.9886498092142848	-134.33316466798976	0.18392895623327493	0.8232817174878626	0.10772873349175703	30.078204864048466	4	30.65739070584494
856000	-1363.1960930660257	-1222.859344356331	-140.3367487096948	29.11153450244801	-572.7447799524367	-513.852207735263	-116.98340046458777	-19.27895620404341	0.07949887527880789	0.05996003909783316	0.00417506276551944	0.9827012508154238	-140.3367487096948	0.04024091371292651	0.9014781167664682	0.27091606725439943	30.633753945030474	5	31.029173993331106
857000	-1364.0365577509315	-1218.5102819161236	-145.52627583480796	30.862590412236152	-572.2760598444206	-509.90863053975363	-116.45532384962874	-19.870267682320762	0.07951484530096482	0.06230451492253479	0.002113143531406741	0.8356363101322076	-145.52627583480796	0.11063258294740008	0.8492347398307416	0.10570312907784322	35.4005542417136	4	30.661778242483255
858000	-1359.3199083292332	-1221.155401436175	-138.1645068930581	29.22168011187166	-569.2308911329002	-515.9454592342513	-117.00827261519618	-18.970778453827464	0.08814471856214436	0.06596689971441526	0.006015731407098387	1.0274065292360866	-138.1645068930581	0.17127687325741137	0.893700704977374	0.030392724888965113	32.09643972469023	3	30.97753653739962
859000	-1351.9844340075279	-1217.8756276348918	-134.10880637263605	28.748449359546285	-560.1459006742921	-520.7295573154139	-116.74311477655543	-20.257054868630494	0.08515554594718591	0.05780467693557	0.005400637078451244	0.9915334169512622	-134.10880637263605	0.07890054819380662	0.9327722172966041	0.040844353708335626	31.9997329541012	5	30.527591881972576
860000	-1359.714500461852	-1222.8254766343211	-136.88902382753065	28.9415087820387	-562.2828944670791	-523.448077720017	-116.47400229034787	-20.620502156877208	0.08515554594718591	0.06362370674031409	0.004806013890908475	0.9552494755990204	-136.88902382753065	0.09530762292941694	0.9326662422812725	0.04413537202051991	30.7476863358605	1	30.519301145254126
861000	-1358.411874107271	-1224.0472824720794	-134.36459163519163	28.695985168914802	-572.8350241416723	-515.449711649675	-116.02545939886353	-19.737087281868266	0.106049942736962	0.07038087333788155	0.005322883232905134	0.9494849774624197	-134.36459163519163	0.09095370607588384	0.919760333088883	0.06964157921309516	29.561385631996735	1	30.526610283645873
862000	-1367.9723056275714	-1223.2576297909159	-144.71467583665546	29.181616206603756	-567.2476398662938	-516.72320224038	-119.96981047099815	-19.31697721324379	0.09753895246714439	0.06340896366751719	0.004545366342746286	1.0152524281739197	-144.71467583665546	0.0457020168300766	0.9421614861075918	0.061410230448292746	50.14845937391854	4	30.429767035507457
863000	-1353.4395399209604	-1214.4499322113925	-138.98960770956793	29.257297196998852	-570.0001750825768	-509.54495190458044	-114.46641043428839	-20.438394789946578	0.09753895246714439	0.06241332761780154	0.005463181341890595	1.1254804407105916	-138.98960770956793	0.09978334848123217	0.924861277058525	0.04876946629112102	41.113017116851644	2	30.702180542193314
864000	-1354.722765164365	-1217.797217401867	-136.9255477624978	29.22148073629556	-567.3750498777216	-517.4306890186298	-111.81968302386143	-21.171795481654197	0.09237316618563632	0.059646393716790806	0.004172353596938307	1.0288435766140536	-136.9255477624978	0.09982927023643427	0.9169953054384136	0.046693991759451985	30.52882638115728	5	30.696026050207973
865000	-1340.79146021512	-1207.1778414590724	-133.61361875604746	29.886999491450975	-560.6902474157345	-511.1210982257142	-114.52301981910081	-20.84347599852281	0.09237316618563632	0.058166139685603635	0.004634451926979408	1.038576024119651	-133.61361875604746	0.09459854184760394	0.9127179011583625	0.06311485473521412	31.918586128582554	5	31.684182797709838
866000	-1348.0690308414207	-1211.5282536156442	-136.54077722577662	31.75081928005286	-563.1438799701342	-508.6931877784816	-118.8768175394139	-20.814368327614428	0.07586066578952076	0.0437793649122389	0.004172484950572552	1.0813172290607531	-136.54077722577662	0.09041958892933845	0.9494406489581024	0.020327850054762373	36.955812768546494	2	31.60675014293402
867000	-1345.4896979198088	-1212.2657490617373	-133.22394885807137	29.965898616648886	-566.1974086056455	-509.5588721338513	-115.86915360730494	-20.6403147149356	0.07550420791129349	0.052477915221820944	0.004081640323211506	1.0406180027564518	-133.22394885807137	0.06721422611693055	0.9653171914228176	0.018475022652568424	30.864881872293726	3	31.12408388248891
868000	-1339.5399930682083	-1207.678386507621	-131.86160656058735	31.784644106321732	-565.6603404998016	-503.8023510360014	-117.36768984650745	-20.848005125310706	0.06649362256959934	0.05180680829764457	0.00410773552048986	1.0491742950355205	-131.86160656058735	0.0872750842778872	0.9644851621335087	0.018009331783892954	32.32408414446071	2	31.54905584720501
869000	-1339.5656657431382	-1213.1305781867366	-126.43508755640158	30.355603928715116	-565.9642651849155	-511.1794214707572	-115.95969580860209	-20.027195722461723	0.07224812226961018	0.06191080091330428	0.00564064628090381	1.0068951667834574	-126.43508755640158	0.06296276796976448	0.975408928583838	0.01175918493850846	31.743162519321167	1	30.411824617906234
870000	-1342.8833756547306	-1213.9928509596907	-128.8905246950398	29.669584871531885	-571.9917512967293	-507.6401662901567	-114.3905027710139	-19.97043060179084	0.07195465422989539	0.05735131017233165	0.005565738630818939	1.0875281598995286	-128.8905246950398	0.04919580057508785	0.9721962425393098	0.02415941559751166	30.554230059260497	4	31.175136801657438
871000	-1342.4367178218251	-1209.519234865889	-132.917482955936	29.86884961539067	-561.1704742831087	-508.6860507031281	-119.28677246889244	-20.375937410759832	0.07195465422989539	0.0538861886262382	0.00391536524758642	0.9589084787456891	-132.917482955936	0.04093413928168988	0.9653719691718565	0.07164164717673561	30.352109421879106	2	31.35345813145893
872000	-1337.4775218523328	-1210.7747027331147	-126.70281911921808	29.7671723048462	-560.3321192241497	-514.7607635908967	-115.15145418352155	-20.53036573454689	0.07571995827793047	0.06091966483913975	0.004387547801716131	0.9898425290403701	-126.70281911921808	0.07496135137978131	0.9524786765877179	0.03163582499960324	29.887032677856126	2	31.692365652803794
873000	-1339.8579144104283	-1217.1229799709085	-122.73493443951963	29.917790707764397	-570.8662460274459	-511.9511136530968	-112.99523230889699	-21.310387981469006	0.08099136708783779	0.06260270008886105	0.005710658192822592	1.0783122357407562	-122.73493443951963	0.10063229341568511	0.9605561315871997	0.01568959004924321	29.946579271777573	2	31.829420275245845
874000	-1351.652266021038	-1218.487698394451	-133.16456762658717	30.374430798071966	-569.3736222111536	-517.1127051395687	-111.32969975615372	-20.671671287575005	0.08796099991996176	0.06146418403027862	0.008841622865039374	1.1383522073839485	-133.16456762658717	0.038422718222780414	0.9694941884543732	0.08340442677829803	36.85673690699718	5	31.944309081178243
875000	-1335.9373349395876	-1206.7335646079687	-129.20377033161898	30.09704048215241	-563.9719851701627	-504.72730877332856	-116.08134298360605	-21.952927680871507	0.07644580169628422	0.056009329698399724	0.004231412364425056	1.018614172059327	-129.20377033161898	0.035782194698009404	0.9722212553666456	0.05088795979461827	31.26170584855937	3	31.496286555924478
876000	-1340.292958421606	-1213.0289863893124	-127.26397203229352	30.025437755106424	-574.0204439643197	-503.5261596181318	-114.6522086623468	-20.83017414451401	0.07832097818983974	0.06334859738024887	0.004770666098587027	0.9402249405211784	-127.26397203229352	0.07699181615834343	0.9512293415376906	0.04149908753836854	30.82509167929017	2	31.561268394900203
877000	-1341.9337566069344	-1214.7593784860483	-127.17437812088622	30.17098793212905	-572.0725594091659	-508.11951371944616	-114.82349966551314	-19.74380569192317	0.09142728033565489	0.06363712086381594	0.006853659119899655	1.0320869253560443	-127.17437812088622	0.0750919267333594	0.9422285599727664	0.03414853597253348	31.171114580499598	4	31.110938288187924
878000	-1339.618229468815	-1212.5079309732903	-127.11029849552455	29.75074291489553	-573.8256108457882	-503.08257247269995	-115.09829078385822	-20.501456870943816	0.09142728033565489	0.05885433875879309	0.005696158659642276	0.9747058355176015	-127.11029849552455	0.053886828764945896	0.952288125872524	0.08194050434908133	30.297435347408697	4	31.35322633672164
879000	-1332.3944950580699	-1211.1649517239	-121.22954333416993	29.87960307224029	-570.6137695868811	-502.2257681580584	-118.31601683524323	-20.009397143717322	0.09103298682040396	0.055572632311710675	0.004581895738757501	0.9289573738389579	-121.22954333416993	0.07994298173055288	0.958133968137619	0.030716597757055476	30.297435347408697	0	31.010923722874367
880000	-1331.1389185697965	-1203.8082944916139	-127.33062407818265	29.799169013557538	-556.7679936948608	-508.2271404659525	-116.4387747746636	-22.37438555613682	0.10936392697763389	0.06458127825344823	0.008816416557890677	1.0558652099447385	-127.33062407818265	0.051664491443518604	0.9688378647488352	0.030048969388992822	31.7161145241223	6	30.50272334415353
881000	-1343.2212482855193	-1216.789013563326	-126.43223472219316	29.589897348408414	-570.2568801004631	-510.64229283551293	-115.59522952622406	-20.294611101125753	0.09685754517523558	0.0632761774535503	0.0080554166392767	1.0036769586575622	-126.43223472219316	0.025430850905842333	0.9688378647488352	0.1432646456600877	29.843273899859206	8	31.14812362402734
882000	-1342.894888820596	-1211.4472623971099	-131.44762642348607	29.589897348408414	-569.2660929779821	-503.75178652167887	-118.07507009049594	-20.35431280695298	0.08857633920815827	0.05152045680283883	0.003947783914747201	0.879625464381032	-131.44762642348607	0.0309885185116581	0.9753638720571711	0.04073250038896235	32.74710844995152	5	31.132274977570905
883000	-1337.4435215553922	-1209.2884223640206	-128.1550991913716	29.43414366254525	-563.1963226758625	-508.95166543285654	-117.04138005873972	-20.099054196561777	0.08949112072548533	0.06413637694576413	0.006817860989683195	1.0607233306323791	-128.1550991913716	0.03864039574643252	0.9667527167577237	0.054081734842800294	29.481750346795845	3	31.118856726286815
884000	-1343.167892366988	-1210.8196865072907	-132.3482058596974	29.429466414352756	-571.7025410396211	-501.53495534669213	-116.28752807432028	-21.294662046657	0.0909648371605451	0.05717663281680704	0.005497568438660446	0.9609286772137814	-132.3482058596974	0.0546956066624333	0.9349472432572813	0.1426281548673175	30.109821598642796	2	31.316691137358337
885000	-1339.3041119972881	-1200.1789409040882	-139.12517109319995	31.23377672177567	-561.4094275198732	-502.13207438964514	-115.51903623748035	-21.118402757089466	0.09451114931351753	0.05081516628600164	0.005107263719420909	1.0015255515842194	-139.12517109319995	0.05783416861323976	0.9349472432572813	0.07466209267387007	37.066390868973265	4	31.824848360580674
886000	-1339.6389936493047	-1202.2968828722826	-137.34211077702219	31.471749165288866	-561.4653490757777	-509.0317278473829	-110.31784432634049	-21.48196162278142	0.08071275433832863	0.05572369320202919	0.004367270389795578	0.9155676968376719	-137.34211077702219	0.13682900438544554	0.8392347590285286	0.1177187115503127	31.97465591248626	3	33.14863895089167
887000	-1335.8122625391272	-1203.2786660313332	-132.53359650779404	31.30183107677065	-562.1572074224886	-503.01466090636296	-115.80862713795622	-22.298170564525524	0.08071275433832863	0.06381450511940275	0.005649177894702515	0.9089315605595918	-132.53359650779404	0.058060843268094096	0.9293168470020461	0.10026526628482547	33.6162780185868	5	33.23257509750405
888000	-1346.6408603162845	-1210.9677293667519	-135.67313094953266	31.30183107677065	-561.515919380237	-509.5442980613017	-116.09022325085652	-23.817288674356593	0.0655657468841489	0.05072083560407419	0.0038264913864337275	0.9889640137740496	-135.67313094953266	0.0421908787622576	0.9413389824603775	0.13832666864776175	31.667537223515293	4	32.45228403583654
889000	-1340.3119251865196	-1203.3874469361763	-136.92447825034327	31.393204099066132	-563.8961400277107	-504.2254964610391	-113.91032246482492	-21.35548798260159	0.06699310120298145	0.060069921922613755	0.003636788529725058	1.018172538787335	-136.92447825034327	0.05248212839679757	0.9642703802057169	0.045164821685858454	34.8911232268295	5	32.08152328029436
890000	-1335.4599936886104	-1200.4210280381321	-135.0389656504784	31.222803412263392	-556.644343153294	-507.7432112326677	-113.32766276692577	-22.705810885244446	0.057360462149679686	0.0501312388930839	0.003147672458114656	1.0175977808738015	-135.0389656504784	0.03798221912174881	0.9605557804185957	0.06656145890082621	32.125877280372876	2	32.68933322530122
891000	-1349.8134438400464	-1207.8183573584588	-141.9950864815875	31.657928434097016	-567.532363035542	-504.03651363949825	-115.72942767857916	-20.52005300483931	0.058685528363084744	0.04919115035329693	0.003882303082131104	1.1850781571586815	-141.9950864815875	0.09283021564864125	0.9476258677954643	0.02316250615923754	37.87093854281395	2	33.254799947452554
892000	-1349.794694866949	-1204.8436018715327	-144.9510929954163	32.34904206351954	-563.3103749481274	-507.8017333092886	-113.42566497338123	-20.305828640735545	0.06467842402188329	0.045105733501000944	0.003989637539459087	1.1470578637860496	-144.9510929954163	0.040969351387312905	0.9668392689859887	0.029799978980623424	47.46238279082775	3	34.10644268321771
893000	-1339.6816768920658	-1207.3505478532168	-132.3311290388489	31.792541734129298	-567.4727381547135	-502.29892503510973	-116.83922526745854	-20.739659395934922	0.07251010031202842	0.05358192291058631	0.006110077006198872	1.0919661812168213	-132.3311290388489	0.044595851244504416	0.9624671904464004	0.04018169093898119	33.63389164596105	4	33.304583150582886
894000	-1339.6487140274699	-1205.0647385322793	-134.58397549519057	31.85712487350004	-568.2386096255359	-501.73761442120536	-114.10127954191185	-20.98723494362613	0.065006309608269	0.04840217871038322	0.004379169287907306	1.0231892271189804	-134.58397549519057	0.05483759001232927	0.9624671904464004	0.034327751231810186	33.09787576079087	2	33.71404745320261
895000	-1352.3701817999893	-1210.0885104023596	-142.2816713976297	32.73151131658724	-563.4864438195813	-509.8422767433366	-115.43990644500259	-21.3198833944391	0.05853440709503918	0.04489206162381998	0.003969958328557281	1.0673550952846906	-142.2816713976297	0.040080588768919005	0.962104202777821	0.05204789304102893	36.676380673644786	2	33.61020657451622
896000	-1351.8296107709946	-1214.982534102863	-136.84707666813156	31.37969101074385	-567.0428600274317	-512.0134914756143	-114.88193819382963	-21.04424440598724	0.05915702610527583	0.04523586468737623	0.002468418724302747	0.9066944333032899	-136.84707666813156	0.019052312595770293	0.9707541614147985	0.08648904934315747	32.36546139275624	3	33.17347755565409
897000	-1336.5037552051144	-1205.659250985793	-130.8445042193214	30.11146046019427	-558.6522935184148	-512.9152250428306	-113.47789336751806	-20.613839057029583	0.06407303855900524	0.054162089932333284	0.002257854118314324	0.8874872183018111	-130.8445042193214	0.02528033452240227	0.9764958895000214	0.06580542838602126	31.609543488777035	4	31.74872937934574
898000	-1346.807696202945	-1210.9639614693806	-135.84373473356447	30.112881916454405	-563.2346167552412	-516.4175486271382	-110.11804840153209	-21.193747685469237	0.06407001403873455	0.05369844000331463	0.002795470067189515	0.810651930919072	-135.84373473356447	0.06674319398089033	0.9776901854427245	0.010974286314172774	32.56441172133813	3	31.43037522111452
899000	-1348.3186373713822	-1216.0335942516149	-132.28504311976738	30.09749684984616	-568.0455573800424	-513.1198500363506	-112.89124642616271	-21.97694040905906	0.05633274379460538	0.05969056777588806	0.003130081271556543	0.9098261718276688	-132.28504311976738	0.021345655903775955	0.9830547381102931	0.0564951449796409	30.44938455299199	3	31.739359046724143
900000	-1361.8667076437084	-1224.1046906261201	-137.76201701758828	30.07275535903562	-567.5517784736837	-516.8949857903541	-116.92938902600731	-22.728537336074837	0.05049828064571773	0.04825085922673645	0.00214240887663022	0.9415502115903441	-137.76201701758828	0.02004065668008265	0.9803462928977646	0.09857345633914766	30.172645350514763	6	30.927413049428875
901000	-1356.718970441052	-1220.919801810733	-135.79916863031917	30.38867039508399	-570.6943235927506	-508.58774653888923	-120.09504420031975	-21.54268747877336	0.05690089057229394	0.04900947083426268	0.0027256299671831402	0.9569803616990133	-135.79916863031917	0.028394329944569648	0.9617391739041575	0.08985472365027422	35.057269462432835	8	31.024266612533825
902000	-1350.4013425483697	-1213.8179057247855	-136.58343682358418	29.329568229785057	-566.7834550405046	-509.87683757295787	-115.53640472190847	-21.62120838941469	0.057550866109870126	0.057222999269402185	0.004094652251235462	1.0510867481637074	-136.58343682358418	0.05048279708412464	0.9226316004908574	0.15598939823624733	31.73632729007053	6	31.047705854453145
903000	-1347.0470392692719	-1211.5865552887935	-135.46048398047844	29.329568229785057	-571.296767072762	-509.3390360156008	-111.69970445774445	-19.25104774268635	0.058781261976902005	0.06233149219233337	0.004050870196849814	1.0127185608728815	-135.46048398047844	0.04989391065293667	0.9305554952484553	0.11785981253735053	29.84388608652888	4	31.165868539123867
904000	-1346.2371890570782	-1208.8081395048996	-137.42904955217858	29.813665863894034	-566.13503134014	-505.2082864405854	-117.20556760795785	-20.259254116216116	0.05614032442864307	0.05022187475627259	0.0033637290134309644	1.1464789647942908	-137.42904955217858	0.07478952512292734	0.9400012553399697	0.03768904992473598	30.25533651840324	2	31.322567979652288
905000	-1347.0655591594334	-1215.2235852946922	-131.8419738647413	30.11214702181734	-568.1185103477989	-506.724912358569	-118.37107970728937	-22.00908288103502	0.06581739736972333	0.06527855066147957	0.0038869761119930883	1.1592540540189422	-131.8419738647413	0.07709121412589667	0.972367831873469	0.008881349489957837	30.275593131497715	0	31.12182185432206
906000	-1352.4115797457714	-1215.2804104256056	-137.13116932016587	29.78527735490732	-566.3774832238635	-511.2859506869076	-117.64145902699745	-19.975517487837205	0.06124518599969533	0.05547590592442216	0.0038897140547082174	1.1620120477827969	-137.13116932016587	0.046501055462916586	0.972367831873469	0.019313373987707258	29.944569700835757	1	30.96661549575594
907000	-1348.5334252555294	-1209.5337829290734	-138.9996423264561	29.52321486166687	-570.3665646520769	-505.53879711292234	-115.10733203714295	-18.52108912693124	0.057726844050156684	0.048709494112566136	0.0025907830712442346	1.0449767460048878	-138.9996423264561	0.03372968347687542	0.9817217019558665	0.015108270936243826	30.139448632188696	1	30.856140194899464
908000	-1352.4998338777045	-1212.0624852015035	-140.43734867620105	29.966790062057772	-569.1466754704793	-507.6854664926438	-116.64437159070395	-18.58597164767636	0.049915730231125194	0.04920157127467004	0.0023962018384435582	1.041942684086883	-140.43734867620105	0.03631189197497826	0.9829233946441798	0.012097732628532101	34.335900161755994	1	31.159157081524903
909000	-1353.5868241973342	-1215.8396205950853	-137.74720360224882	30.98868474354646	-573.5746040792556	-508.0522076406906	-115.11741975904629	-19.09538911609291	0.06143402369351556	0.05095779791657935	0.0023721921109397495	0.9204742877123048	-137.74720360224882	0.05554428059693244	0.9730970487738902	0.010876740451046942	31.016767932309754	1	31.52092339617404
910000	-1354.456487564098	-1214.4597234802588	-139.99676408383937	30.991479572577564	-565.4708033590043	-513.3563105130818	-115.6623248681668	-19.970284740006033	0.06143402369351556	0.05561340411953952	0.0024321340753676443	0.9740587791681155	-139.99676408383937	0.04965802445892577	0.9756719312064652	0.016742290690251446	32.77118363119207	2	32.953302427804985
911000	-1352.5176283441683	-1211.4323589839044	-141.08526936026385	31.34784236715557	-572.0378183307691	-503.5040911396198	-116.94651084689619	-18.943938666619218	0.06143402369351556	0.047063424639034526	0.00452301559135938	1.1320692840865634	-141.08526936026385	0.0432449088454392	0.9756719312064652	0.01858892474730647	31.797360886257508	2	32.790864603284156
912000	-1351.0362629142824	-1208.4125887259702	-142.6236741883122	30.315520466033576	-565.695790766992	-505.6541756971105	-117.83727350302665	-19.225348758841243	0.06570824162452817	0.050453115248675975	0.004299352593666822	1.13097968352925	-142.6236741883122	0.04936138383147162	0.9514166727837712	0.0648069353662117	31.91933552620255	2	30.837120615459316
913000	-1357.98862367715	-1218.6640853811416	-139.32453829600823	29.960295520021607	-572.322679777987	-508.067003298373	-117.72476783210604	-20.549634472675717	0.06568415990336887	0.05458381623146153	0.004473075497168714	1.1611881993591424	-139.32453829600823	0.11498266593998231	0.8872639834749422	0.0645657323769577	30.214445866236417	6	30.351432681919402
914000	-1344.0006255837422	-1205.656548575161	-138.34407700858137	29.193860955419748	-564.964195042337	-505.5051651245088	-115.85510469708412	-19.332083711231306	0.06568296278586351	0.06703027590429574	0.006414557063975884	1.1965158749876919	-138.34407700858137	0.05712915426603099	0.9535345860887786	0.06567126161475303	29.279141499866316	4	30.63425268974234
915000	-1341.1294446988718	-1208.5026808141313	-132.62676388474057	28.874041460343797	-557.7746965126955	-514.8349839724015	-115.78783061526404	-20.105169713770135	0.06316798312438299	0.0507377212244521	0.005250907829717968	1.1238100091262648	-132.62676388474057	0.054289294155849065	0.9463215886930311	0.0631484144310888	29.297318690128	3	30.35903916075586
916000	-1345.959858309107	-1213.846157426206	-132.11370088290107	30.959623017642755	-566.8926794698081	-511.89966685293285	-114.14491667946513	-20.908894424000064	0.07347123141273106	0.06268096770827143	0.005877716197412025	1.035941781387799	-132.11370088290107	0.10685411664176651	0.9369986745566319	0.02996927518914492	32.4130297168625	2	30.97267746070973
917000	-1343.3484657743825	-1215.736287801053	-127.61217797332947	30.206778129467846	-560.7061912557386	-517.449007756904	-117.12800135168195	-20.45308743672865	0.0809746354015756	0.062107337798001046	0.008541294225009542	1.0898770110807732	-127.61217797332947	0.07852911270413594	0.9082632410236281	0.08975695732530566	30.73200616905391	4	30.96034452959091
918000	-1339.9452863196984	-1214.496972352186	-125.44831396751239	29.010473648777975	-558.4337119953373	-518.1532125322764	-116.99893770877857	-20.911110115793942	0.07915111224173084	0.06485215492041248	0.007807404705159695	1.123413270339488	-125.44831396751239	0.04999445858614544	0.9567635289620914	0.0567278874067022	31.163015069034785	8	30.903906678953177
919000	-1338.2032291824232	-1212.8452522707466	-125.35797691167654	29.0264768920841	-565.4927016389747	-509.7172731759368	-116.8413935420684	-20.79388391376698	0.07915111224173084	0.0654699733844875	0.007464892232900463	1.0409017103388325	-125.35797691167654	0.040668637591783297	0.9561490451767388	0.09630619844286596	29.352975026694274	7	30.910276753716477
920000	-1339.5963991898636	-1213.4982924166366	-126.0981067732271	28.95433424557612	-567.2089633522502	-510.4526120654523	-114.94603788719988	-20.890679111734205	0.07915111224173084	0.06688389757930431	0.008228851887873413	1.0372752242750616	-126.0981067732271	0.034774198528060137	0.9562219337581953	0.08655235659424747	29.210012074889324	7	30.523301553592255
921000	-1338.0165920570926	-1216.6906140713563	-121.32597798573627	28.67694310401711	-572.9279415666572	-512.0125613402098	-111.06226537073455	-20.687845793754633	0.08829072100840817	0.07416405293335852	0.008148657987983407	0.9432915873953948	-121.32597798573627	0.04943594855046633	0.9627121139655783	0.042492000484712134	29.418209780919796	5	30.50108837392422
922000	-1339.2359933395712	-1212.9785493254565	-126.25744401411468	28.725216116336693	-567.3215190381659	-509.92209154377906	-115.83113783732861	-19.903800906182727	0.09179791647438014	0.06501114215178477	0.007876179973705124	0.9243178394679387	-126.25744401411468	0.0878833967083971	0.9135176326596437	0.07479027505970204	30.749174953165856	9	30.521237350721368
923000	-1348.2196863486881	-1218.3165426283795	-129.90314372030875	28.995819176286187	-569.3543692028597	-512.1771764770264	-115.48989232758554	-21.29510462090781	0.09772843562746646	0.06766429692857773	0.007786642627049296	0.9539302676854653	-129.90314372030875	0.14993291979112391	0.8856586353353029	0.08982481446055424	30.213112727139006	7	30.159203194339316
924000	-1337.1843070078894	-1210.6862136184943	-126.49809338939512	28.5789360180356	-560.9333555814034	-509.427335934226	-119.41663108549791	-20.908891017367097	0.0812463757682645	0.061171648353373693	0.005131977317161766	0.956397195879826	-126.49809338939512	0.06516037162882046	0.9485146771904036	0.0728287907215466	30.034062422375154	3	30.422852533830383
925000	-1343.972366230243	-1216.111423734612	-127.86094249563115	29.5302307324724	-566.2218372873926	-514.8110014017142	-114.50740062452162	-20.571184420983386	0.08368255495521573	0.06311182108397916	0.004084974612647115	0.9243598544457259	-127.86094249563115	0.09060486619351625	0.9493348527030526	0.020287793713135122	34.1579340376973	1	30.07486478187657
926000	-1345.21273359694	-1211.6885455444874	-133.52418805245276	29.606519521473615	-564.0108471213485	-509.290575633544	-117.6057637936319	-20.781358995962968	0.07216201364643993	0.06455940247448275	0.0033518832956842587	0.8715068568094958	-133.52418805245276	0.04555419766837857	0.9401277207683287	0.1164014564802417	31.58704777445396	3	31.120379810613453
927000	-1356.0906488494236	-1222.2740709892064	-133.81657786021725	29.725635001646733	-570.1952841445451	-513.4820724462277	-118.26249793164843	-20.334216466785122	0.05429741629894901	0.05267525739142777	0.0016502826173523048	0.8145790151151829	-133.81657786021725	0.05558896084635404	0.9584816337037906	0.034508407163538035	34.1537487915911	1	31.26713063717518
928000	-1349.1041292203108	-1217.3772754134388	-131.72685380687204	29.58791303656937	-568.4973852568846	-514.8894249670192	-115.01681256669748	-18.9736526228373	0.06208065503399299	0.060681276483356895	0.002942955057140586	0.8578416623579508	-131.72685380687204	0.10017843759629043	0.9670103082650762	0.008304505148122926	30.496626704195364	1	31.101368085099566
929000	-1353.3166158939387	-1222.4285134168747	-130.88810247706397	29.3669020683764	-571.048820676128	-516.9355095586594	-115.43311777083977	-19.011065411247433	0.06759862863550344	0.0522417174360128	0.002444315777501449	0.8236327347261453	-130.88810247706397	0.08812083535727937	0.9698578157874896	0.01024200014549662	31.453800389787396	0	31.299251044552456
930000	-1355.6183148331788	-1222.0901906719853	-133.52812416119355	29.450507865689502	-563.3392910582943	-520.2362302826558	-118.31443087303408	-20.200238458000925	0.0648472062522291	0.05667260547206843	0.0027292755453566225	0.841191260269467	-133.52812416119355	0.06419494398616059	0.967782115648396	0.018940569063345746	30.948413670137565	1	30.849566503735034
931000	-1340.1953083014657	-1212.1300038685583	-128.06530443290745	28.479825714389715	-555.3917221528442	-514.9181090895928	-120.14121995353729	-21.678952672584103	0.06740411170838578	0.05650552067573049	0.001968260172864741	0.7435854311339318	-128.06530443290745	0.03606962089336361	0.9781483733889915	0.029891261392237353	29.660981583136554	1	30.34320099241196
932000	-1344.4548074054428	-1217.8900304272015	-126.56477697824137	28.843769735104434	-559.5778369444183	-519.9249553083254	-116.47801134567628	-21.909226828781243	0.06740411170838578	0.05996357874194104	0.003286138536665785	0.950123747486183	-126.56477697824137	0.04658632068902897	0.9804021115536405	0.011097824977209082	29.710560730931526	1	30.153363500899626
933000	-1350.3145554434082	-1223.8472906036527	-126.46726483975547	28.536273109761446	-566.0514822570257	-519.1190675470156	-118.06028001027502	-20.616460789336436	0.06507932799634367	0.06077098684778397	0.004542147027897143	1.023306663360658	-126.46726483975547	0.03424441407495685	0.9804021115536405	0.039650438862139974	28.607343106084027	0	30.355721971822554
934000	-1350.9824796306027	-1212.5052450757983	-138.47723455480454	29.04762180984547	-565.1799652241563	-510.603723818199	-116.6378467529655	-20.083709280477525	0.053726517125322976	0.05529716126814829	0.0030712050998353336	0.9509425000221311	-138.47723455480454	0.022789949107746756	0.9818350459077215	0.028831441656595135	36.113987329177654	2	31.034052793671016
935000	-1340.414556310176	-1204.824716210977	-135.58984009919917	28.6620039811445	-559.5769572507133	-507.43401275143	-118.01575143874672	-19.797994770087026	0.053726517125322976	0.05293263877250911	0.002797932560588163	0.9738901378313337	-135.58984009919917	0.04257419277972638	0.980319892154642	0.01503876039585664	31.496058499682917	2	30.59180250642575
936000	-1344.7562788583728	-1212.909268442315	-131.84701041605788	28.77350777812768	-572.1523574873112	-506.6712148740885	-114.23788119756946	-19.84781488334567	0.05851216564149228	0.057123344932090585	0.004175865052378284	1.1036833280593255	-131.84701041605788	0.03196525767236723	0.980563008977563	0.020721959775340453	29.748503519148827	1	30.703092214951937
937000	-1346.791127351143	-1209.960310548499	-136.83081680264408	28.778738914993912	-567.8155024655724	-504.11650491180484	-117.83004072855337	-20.19826244256851	0.052468442647323324	0.05151816103930324	0.003471488299834327	0.9874709541244926	-136.83081680264408	0.026271519918235328	0.9742069206881401	0.0571413177317377	30.046709268077674	4	30.703092214951937
938000	-1354.8690760133218	-1222.0065273867517	-132.86254862656995	28.627878454634526	-577.6373759559867	-511.3593316518538	-113.5210481539414	-19.488771624969786	0.06364237310372202	0.0601131523953023	0.005290348290100606	0.9186616488013006	-132.86254862656995	0.035475895186077494	0.971470735907409	0.034218970542007655	32.4000737181811	3	30.55262830066869
939000	-1351.0033401089072	-1219.231507468965	-131.77183263994226	28.514195681612634	-577.7219083119027	-505.9661000704994	-116.02238152194192	-19.521117564620887	0.06023490157152469	0.050666757840683786	0.004188746056126605	1.0527426189081703	-131.77183263994226	0.0366140297527391	0.9677308925311282	0.03892624134696056	29.67196004478217	2	30.384237898907532
940000	-1344.7734599711425	-1212.5740000591254	-132.1994599120171	28.51280022222601	-571.5894538898945	-506.59353395032485	-114.76221360011496	-19.628798618790952	0.05882090143150127	0.054152756325437305	0.0036380708220458803	1.004944112842274	-132.1994599120171	0.059146045887119164	0.9568164102429934	0.03445560043504069	29.26006773722186	4	30.309067003634183
941000	-1357.5140182920452	-1223.747998665858	-133.7660196261873	28.532170025874063	-579.5452300396538	-506.6291938633109	-118.81336495944707	-18.76020980344636	0.058805657591816426	0.06676612027289057	0.004650580715213875	1.0003854445676394	-133.7660196261873	0.09703946572428768	0.9686933045033712	0.007793439734842331	35.70708165863435	2	30.43391485354901
942000	-1350.1510975700023	-1216.5588306910565	-133.5922668789457	28.49715162150182	-570.5632381709795	-510.2556318067289	-115.92344747109756	-19.816513242250682	0.058805657591816426	0.05647694008075656	0.004818402818950315	1.0339593912124245	-133.5922668789457	0.03290583023124223	0.9740734710846389	0.06119822507224695	28.63427142156356	2	30.41488418228361
943000	-1355.9865127883813	-1221.9246040305773	-134.06190875780408	28.330106074719147	-569.4446184723896	-515.5233637366267	-117.07585513256393	-19.880766688997046	0.06124639044056851	0.05356435171858301	0.004980007835776996	1.0465933518533412	-134.06190875780408	0.061472298162537665	0.964013968740613	0.029938886624137007	29.184820261539844	2	30.014696980644565
944000	-1341.7422690188714	-1209.1962396133054	-132.54602940556597	28.533809095874535	-568.1836157432517	-505.46643075122734	-114.91692700381165	-20.629266115014683	0.06124639044056851	0.055009679121387864	0.004666531018249656	1.0681458695575305	-132.54602940556597	0.10779549753000987	0.952608604451457	0.017338213945009836	29.797892563203114	1	30.393762438072336
945000	-1342.7991904616124	-1211.688642135102	-131.11054832651018	28.533809095874535	-577.0336044396128	-500.7953234617479	-114.02073194288747	-19.83898229085393	0.06454992946296365	0.05364191551880715	0.005080736117624491	1.091099759287063	-131.11054832651018	0.08234571918105961	0.9598304759810983	0.023544054097933198	29.772744102392938	2	30.51869424956268
946000	-1356.2423372595179	-1223.1678853367844	-133.07445192273357	28.22085805752102	-572.8571575846095	-510.37382374298295	-119.42587164872434	-20.511032360467635	0.06454992946296365	0.04641956308530536	0.003256797972969721	1.0470559745944146	-133.07445192273357	0.05901817658244199	0.9598304759810983	0.029172216394000472	28.579276824624134	5	30.21801080356798
947000	-1356.2732916301131	-1222.524969977009	-133.74832165310417	28.256352979379606	-566.9423099616635	-521.2701059323545	-113.86017923575686	-20.452374847234406	0.08152179067570545	0.0626871770803429	0.00408699495824983	1.0540717921283769	-133.74832165310417	0.07649414663049382	0.9341110248774611	0.06608997222725103	29.458831237893282	3	30.20694348546959
948000	-1347.515605865734	-1212.5545657267187	-134.96104013901527	28.496655095892038	-571.5218811402156	-508.13675718167207	-113.40123957586805	-19.49468782896314	0.08152179067570545	0.0634577200662978	0.005602945844359538	1.188911036552035	-134.96104013901527	0.05410761643190517	0.9338595295608296	0.07860492969227105	28.8684275447876	3	30.333945591235654
949000	-1347.2547704438205	-1210.4011189614846	-136.85365148233578	28.34334914148708	-569.8795078121598	-508.0305847482067	-113.27926395978652	-19.21176244133159	0.08145112094319304	0.06129842751999978	0.006246242911166187	1.1110031789213102	-136.85365148233578	0.10016913018743527	0.8602365056217807	0.1640797540889327	30.33761151086535	4	30.171759647965025
950000	-1360.8332777800058	-1221.2426357753693	-139.5906420046365	28.233052644180624	-572.180189207855	-515.1461813112836	-114.05324273229297	-19.863022523937634	0.09165329682539401	0.06394283878690202	0.006379790809029263	1.1001928129909344	-139.5906420046365	0.07815271630365063	0.8915929878986196	0.12850061857874895	39.37019227614874	5	30.14559571086321
951000	-1359.423167408354	-1223.0761218829532	-136.34704552540083	28.597140783124225	-567.318535351959	-518.5626133142009	-116.79301936778569	-20.40195384900764	0.07687273937478217	0.06399271979425962	0.005407362493291639	1.0273102143942217	-136.34704552540083	0.05700299974944819	0.9326879414351976	0.09678355842248215	28.89952079581547	2	30.22615217387927
952000	-1359.457757372404	-1220.171190632541	-139.28656673986313	29.72909135896399	-577.4455742984709	-506.87883791164217	-116.33448109829443	-19.512297324133588	0.0646679135321354	0.055727948242152076	0.003503284416553616	1.0198073104773635	-139.28656673986313	0.056811742908762376	0.9378212733123434	0.07244166046691611	31.39592903404173	4	30.254109351094836
953000	-1359.954526004581	-1225.8407257425445	-134.11380026203676	28.84413602094479	-574.6083890457638	-514.5016125528857	-117.5885532142689	-19.142170929626122	0.054102806498999005	0.05566801754582718	0.0031266397250363613	0.9709334726264282	-134.11380026203676	0.03442992344085926	0.9590153964072735	0.09766794472517253	29.391231761527433	3	30.511015140508082
954000	-1360.7037626356073	-1227.956089577494	-132.7476730581133	28.996453511449385	-570.0608350441876	-522.84953372329	-116.3263607837242	-18.71936002629229	0.05280208496408916	0.05804723948934739	0.002435440445181077	0.956030304528614	-132.7476730581133	0.048133797996019224	0.9644447321711657	0.038980529798260395	32.83581656364232	2	30.965456152535367
955000	-1346.1707225503158	-1217.2676902977228	-128.90303225259296	28.745876667769465	-564.8093514205125	-519.4571030993341	-114.05794218864929	-18.943293589226755	0.0482819303164229	0.05463788187234535	0.003499323870527675	1.078972450917284	-128.90303225259296	0.09250698581844122	0.962667087348367	0.012299972355033661	31.448134093401983	0	30.715147176798542
956000	-1345.624198447861	-1215.6763752305628	-129.94782321729838	29.73346178765595	-563.8671407012898	-514.4907510959604	-116.13482961814324	-21.18365381516937	0.0482819303164229	0.04965679620623212	0.002798317554021111	0.9781024526987818	-129.94782321729838	0.09465078346325591	0.9628588509059591	0.011237431565860321	30.07541543164733	2	30.285526273899873
957000	-1348.8716319962787	-1219.6508617530649	-129.22077024321385	29.660113705799866	-571.8357496338097	-509.6297474651641	-118.15713947135178	-20.02822518273964	0.05808046037650486	0.058605765422765174	0.0029145053575222934	0.9356130597097086	-129.22077024321385	0.059384141225082204	0.969723419878688	0.02308187947668844	29.91708235286058	0	31.038329819982
958000	-1352.1806667484664	-1222.3557564788628	-129.8249102696037	29.332233987339485	-570.247463115121	-515.752561240055	-113.98577099582629	-22.369961127860403	0.07444807966866128	0.086551085477816	0.0045909624171355	0.9893289025296391	-129.8249102696037	0.12589551943199467	0.9276558552558125	0.026059904998934482	31.47047204415818	1	31.22467098165438
959000	-1345.3956799324596	-1216.2866439913146	-129.10903594114518	29.902162470495842	-567.0971555148603	-510.9599274275807	-115.80017596808786	-22.429385080785757	0.07281246989823136	0.08658900670409524	0.006296079482278007	0.9935539470342583	-129.10903594114518	0.11371498336716054	0.9518966134086699	0.02347030815923018	31.6532673469802	0	31.84524552361315
960000	-1348.0519546175092	-1215.6374396111707	-132.41451500633846	30.7369213229484	-568.0188137031968	-509.63027361346	-116.68382811069348	-21.30452418382057	0.06733923142845748	0.0608633283819405	0.004319854679517119	1.0231052456774803	-132.41451500633846	0.07739821755246994	0.9418538336338013	0.06638872653274841	33.13814377193304	4	32.147243545835686
961000	-1353.6459309225743	-1216.7745236052826	-136.87140731729153	31.032452198314463	-569.3353397026526	-508.8894112954109	-118.35999884904344	-20.189773758175814	0.05186725475890013	0.048640758510275904	0.002066644608122575	0.9498824413579771	-136.87140731729153	0.06047885418294745	0.9202021020685568	0.11282118996976513	33.195614035500654	5	32.918550390549726
962000	-1346.8778315926738	-1209.0315485982892	-137.84628299438452	30.216646154299994	-562.0280667057938	-511.96355238135874	-113.8380499938408	-21.20187951729595	0.06099420844561278	0.052211772520754506	0.004621058249339631	1.0410385690691577	-137.84628299438452	0.1094017751085743	0.9135718532848723	0.04969633246310745	31.38068896303259	3	31.347153091121708
963000	-1345.0506425787466	-1206.4353989758702	-138.61524360287657	30.216646154299994	-566.2606101005881	-508.5984568796338	-110.17844991278015	-21.397882082867927	0.059024159034108355	0.050648332766199934	0.004111672069838145	1.077203695520097	-138.61524360287657	0.14050261961564578	0.8717341365128584	0.06497615808894201	30.64721418609325	3	31.79612110106295
964000	-1342.9018774947926	-1212.3613460769593	-130.54053141783334	30.08852078726556	-562.0705241498722	-512.1278606448715	-114.94847349513992	-23.214487787075658	0.06079825187060945	0.05378187887687197	0.0041318664485981	1.0751435597911232	-130.54053141783334	0.11005615132253099	0.9127782906028835	0.05254031299235456	30.16310749813399	4	31.140962631010574
965000	-1351.5863523462426	-1213.79718039604	-137.78917195020261	30.864010901342485	-568.1147063767392	-506.6697808287121	-115.40026626296738	-23.612426927621634	0.05794344778040654	0.05618116465705698	0.0034205665941963825	1.1481267295082938	-137.78917195020261	0.13291057089477834	0.9237807439137012	0.029245747531173396	35.372505978202405	3	32.17956188463448
966000	-1345.9595555221015	-1212.412411913129	-133.54714360897242	30.864010901342485	-564.4430213393896	-510.250864370698	-114.80534326997926	-22.913182933062302	0.05794344778040654	0.05153096152486126	0.0035132267902709133	0.9935294932754769	-133.54714360897242	0.13243191676399152	0.9354110321331944	0.02229079922322541	31.671869906833827	4	32.43686368105463
967000	-1350.123977862981	-1215.1997894083006	-134.92418845468046	30.823003250426137	-564.467474763626	-515.6776488634595	-114.87711794716613	-20.17754783404902	0.059705393364197036	0.05273389004611407	0.003839388928436432	0.9636286775277778	-134.92418845468046	0.21333426405320183	0.9271342266593611	0.00875825108907353	32.97785020749847	1	32.36192863874065
968000	-1347.804363420925	-1219.2634900871312	-128.54087333379374	30.2808595010303	-565.7301015740068	-517.3431855794638	-116.65512613226676	-19.53507680139384	0.059705393364197036	0.05640459544004703	0.003074978446867342	0.9501007297984119	-128.54087333379374	0.10429686198105044	0.9653900400949184	0.009044829287578465	32.51305325899778	0	32.263679567618844
969000	-1352.6819713414886	-1217.7632849442823	-134.91868639720627	31.20232459315438	-574.6180888406695	-509.21555023229166	-114.79515925755787	-19.13448661376342	0.05869368467220529	0.05153973111490581	0.0038963446302285256	0.9769691115877699	-134.91868639720627	0.057081929070206205	0.9744357710914741	0.012775294292029523	31.27212076706717	2	33.00066433185103
970000	-1345.7577681870298	-1209.0898755060655	-136.66789268096426	30.85511655662248	-565.6859691602849	-507.7697420347675	-115.26646464101053	-20.36769967000261	0.05986599670975212	0.053776681120713855	0.003910078144958237	1.0080116347968704	-136.66789268096426	0.09627301672436872	0.9744357710914741	0.006793651445557958	34.94043360412349	2	32.649795316095954
971000	-1344.3595068128104	-1205.3122976047957	-139.0472092080147	32.64096934507889	-560.8374210087944	-508.5196154031682	-116.00668425018439	-19.948576942648806	0.06721984361311571	0.048898126284461677	0.0036004288921888603	1.0493254249014372	-139.0472092080147	0.05606467299888344	0.9752245794475206	0.01106096240931129	34.53624879086909	2	32.965333087194246
972000	-1341.1930194857596	-1207.325808028103	-133.86721145765657	30.839378654746373	-558.394042330524	-514.2320892815309	-114.57877852197754	-20.120897894070527	0.06721984361311571	0.05261396020409158	0.0034310888459888524	0.9298723419200555	-133.86721145765657	0.05184038188233501	0.9809677035664204	0.007610350254121359	31.44822958492664	1	32.61680889854166
973000	-1346.9349994063361	-1215.9420058800788	-130.99299352625727	30.874819166913674	-564.6193474425354	-514.5981914668038	-115.76325584901318	-20.961211121726677	0.06609549047878195	0.05294829782179307	0.0035200422794915585	0.9162846710489566	-130.99299352625727	0.0320789230105561	0.9809677035664204	0.019581798356355345	31.11607834796704	1	32.399035805574925
974000	-1362.587110043837	-1228.8455264555125	-133.74158358832443	31.850142273358184	-573.3538777560271	-523.9692063073065	-111.31372305789627	-20.208719334282417	0.06519373702834302	0.05165134117564823	0.0027321232885302487	0.9178217415284627	-133.74158358832443	0.03384390384759334	0.981726996641572	0.025932656130370112	33.48832014777705	2	31.88864683679619
975000	-1348.962471104841	-1216.121433761457	-132.84103734338396	29.763999991908996	-569.8035454491184	-510.398138742818	-116.45838585129563	-19.461363718225165	0.06621949217782944	0.05230862095074342	0.004372466555083306	1.0376656478679427	-132.84103734338396	0.046385021928776776	0.981726996641572	0.010008815330270268	40.74758497395782	2	31.163795020573865
976000	-1344.5223100056521	-1221.2059480465384	-123.31636195911375	30.32766568208769	-570.1612529267198	-516.4312122012575	-114.04762586231142	-20.56585705624951	0.08228492507511137	0.060795355952723916	0.008820721221103391	1.1613629713841593	-123.31636195911375	0.09465142781678781	0.9842062739832681	0.0025777754639428603	33.948752762336866	0	32.02988075466437
977000	-1341.4953595814711	-1218.4226058612978	-123.07275372017331	29.369655735097954	-570.264749178725	-512.3608174482597	-115.07324920041194	-20.72379003390122	0.09275135752146971	0.07677658984695045	0.013728039604179797	1.1544836865688557	-123.07275372017331	0.030742879498337546	0.9842062739832681	0.024541382617296596	31.218226883208615	3	31.361711487928954
978000	-1345.5334276032197	-1219.512140285843	-126.0212873173767	29.115850448336985	-566.1943019927837	-515.5885226491002	-117.79415433828316	-19.93516130567602	0.08808128393678294	0.06780034034835077	0.010946333568940354	1.1488192333640301	-126.0212873173767	0.03054017737113294	0.9703273053454202	0.07444130126955935	33.24785136675467	4	31.08088687628205
979000	-1339.56893175072	-1211.338666978413	-128.23026477230698	29.041570852192244	-559.9887778965641	-516.4987637107592	-114.3043158276163	-20.54680954347322	0.08277094126261958	0.06620408895826654	0.009624312420924461	1.1834039081587135	-128.23026477230698	0.06428381890710878	0.9660066248781715	0.02174207901417471	29.55772038920974	3	31.002821137436598
980000	-1342.9062158021752	-1214.7934167056221	-128.1127990965532	29.09311856181764	-567.8063653692037	-511.8648767630414	-115.74543889103705	-19.376735682339717	0.09788151622875359	0.07387545183109565	0.010959217330502202	1.120035211685783	-128.1127990965532	0.03612341023024228	0.9604498494947848	0.09863430893462513	29.36537426140609	4	30.877561742206787
981000	-1355.9349293555188	-1225.7300756181276	-130.2048537373911	30.121491812707216	-579.0425164765617	-513.671717559255	-113.51980644978075	-19.496035132530103	0.0712512161403844	0.07020174577995192	0.0056607274086620555	1.0550740109565029	-130.2048537373911	0.039809662110191386	0.9604498494947848	0.09209061760335761	33.84293134131316	8	30.888095471033587
982000	-1353.7401400116132	-1223.6348454982156	-130.10529451339767	28.82880569167373	-564.760914219367	-519.7619101961179	-119.30553572300865	-19.806485359721833	0.07416220685049771	0.06938879236023929	0.0049053123980015885	1.0216742734268565	-130.10529451339767	0.032794230132586644	0.9624640793733586	0.07698118001157675	30.56512877555514	5	30.824425089049985
983000	-1343.3866878088083	-1209.0783966248232	-134.3082911839852	29.538957127225856	-555.158563577815	-517.8931722399456	-115.72204327586337	-20.30461753119935	0.05556156821867033	0.05511647137933506	0.0029659280026497845	0.9685289612259033	-134.3082911839852	0.02012366883271449	0.963781045797474	0.14899081927612404	33.15938002816183	4	31.297617972917326
984000	-1339.1072830086991	-1209.0553155849652	-130.05196742373383	30.07864270727758	-563.1704454448814	-510.11358424537553	-115.19699130533904	-20.5742945893694	0.06178648404877412	0.05707467899982169	0.0033100178646087055	0.996736222037115	-130.05196742373383	0.03709048433163487	0.9602890612998056	0.07068323069833415	31.25895339750541	4	30.526719638477246
985000	-1339.0934550755555	-1208.2081021676108	-130.8853529079446	28.819271886928902	-567.1361323434038	-507.0510571270442	-114.4583301076562	-19.562582589506643	0.06428147849268337	0.05623883877901668	0.004646631268238641	0.9443787772739558	-130.8853529079446	0.04844623630460543	0.9673591734693252	0.027723421938966892	35.33324160487987	4	30.526719638477246
986000	-1338.2290950718266	-1203.9663449030677	-134.26275016875883	28.8371373979365	-565.2769279804515	-506.428549379623	-114.35953177420092	-17.901335768792258	0.06016851275063467	0.05594272421271684	0.0044291882045206545	0.9739885935651625	-134.26275016875883	0.02015601315401839	0.9731141539819129	0.06970237698321616	29.29744718570115	3	30.54166060737589
987000	-1340.1677142950125	-1209.6354071638802	-130.5323071311322	28.86936800158334	-570.2383850193722	-502.46007337433923	-118.65724398685916	-18.27970478330954	0.06766050841244935	0.06868218656547903	0.005215068493946005	0.9754713718181021	-130.5323071311322	0.05714058085875944	0.9612475888330545	0.037388350910003504	31.107358062843346	3	30.736717426265447
988000	-1343.3991840937376	-1212.0667096325778	-131.3324744611597	29.07293616777309	-566.3350732818343	-511.30877541459495	-114.44417779576739	-19.978683140380944	0.06766050841244935	0.0665178636047672	0.00484545683760738	0.9750870397134458	-131.3324744611597	0.06501511762254068	0.9612475888330545	0.022739327308170028	29.357279285070906	3	30.743016903444445
989000	-1341.8842842684915	-1213.0779726935766	-128.8063115749148	29.07293616777309	-572.7919597581835	-508.36875655330664	-112.30259528284276	-19.614661099243932	0.06618081962770311	0.05993378342939618	0.004863501428811425	0.9991196587722708	-128.8063115749148	0.05541675419090069	0.9517376144965128	0.057567094305928115	29.56190561114885	2	31.042412183713957
990000	-1331.1372245486195	-1203.196825690427	-127.94039885819268	29.07293616777309	-565.3590196496028	-505.9118258421998	-111.25890224434866	-20.667077954275456	0.07035263035021892	0.07036145434772377	0.005071783851168617	0.9898129261549738	-127.94039885819268	0.03799377511413253	0.9640967909574915	0.06974316428732011	29.976110383184	6	30.9363204191777
991000	-1328.3784264800972	-1209.4555432651184	-118.9228832149789	28.710001879706162	-566.297385226823	-505.83535220561924	-115.55940516105305	-21.763400671622932	0.08288122600456835	0.07164607794683213	0.006969906020732016	1.1010773704306782	-118.9228832149789	0.05322522496285089	0.9641065586351611	0.057510524437214376	31.452680205178794	4	30.443847954974416
992000	-1328.5935895460116	-1210.9044318534993	-117.6891576925123	28.674604893425666	-572.4321930883502	-505.7584000949787	-113.54261043247394	-19.171228237696475	0.08795454450727096	0.08044283726880509	0.008649195892926571	0.9682236837704149	-117.6891576925123	0.06965622409030059	0.963299590389565	0.044215616394497476	29.178056915760518	5	30.346619164339614
993000	-1332.0069071548373	-1208.7256087819026	-123.28129837293486	28.453783277455415	-559.8645485964247	-514.4356526236297	-113.43870996778249	-20.986697594065546	0.06727842748853549	0.06072290710600556	0.0047103309629123085	1.1538445334371037	-123.28129837293486	0.07450386713242876	0.963299590389565	0.029676101902899803	29.382738186673446	5	30.363701706670128
994000	-1325.4154537983636	-1197.805211451958	-127.6102423464055	28.453783277455415	-558.5873044150643	-503.95848244112983	-114.86288374572268	-20.396540850041276	0.06589429663194718	0.05790137792759883	0.0037874377443789836	1.0548741844409928	-127.6102423464055	0.13311376554369259	0.8730100201983569	0.06611056146381239	28.597456344798804	2	30.272864143495408
995000	-1329.0386936485584	-1205.2881065382142	-123.75058711034424	28.255296695152882	-568.1646762590046	-501.8979912418528	-113.33829810605373	-21.887140931302863	0.08917191806303272	0.0745700704213693	0.006344689841364305	1.0200126102821927	-123.75058711034424	0.13331146934325092	0.8957191809533817	0.05751986705016406	30.280327589219482	3	30.144551488421044
996000	-1325.4470726333554	-1205.3525441746367	-120.09452845871866	28.107951852178797	-564.494537540472	-507.4643577946957	-114.75317223262488	-18.640476606844235	0.10139813616379802	0.0773840124432263	0.010550895038967383	1.07234633438606	-120.09452845871866	0.18728905060298184	0.9134145884364999	0.02536458862677737	29.516688851183417	1	30.101503717554504
997000	-1326.125371121053	-1208.2365384879297	-117.88883263312327	28.2489983190853	-557.3985658010464	-512.8450445588531	-117.04734573731544	-20.945582390714712	0.10139704955587937	0.07601504370801666	0.008597997540900942	0.9640761301710224	-117.88883263312327	0.17390442705112494	0.9169309565883528	0.04117160973678578	29.101902710226163	2	30.185561015450347
998000	-1328.2366986182706	-1206.804563157324	-121.43213546094637	28.776320033577726	-568.0889295731027	-503.8895219663008	-115.19228327143156	-19.633828346489047	0.10288701419405677	0.07950082573901797	0.009484986234836349	0.9915399310310926	-121.43213546094637	0.08791925190467077	0.9022495918902215	0.10871430095243194	29.168965263507893	2	30.340374151585074
999000	-1335.9663006638434	-1216.181925439789	-119.78437522405443	28.869654022369083	-562.9613266953538	-513.0682718540485	-120.37585981788627	-19.776467072500544	0.10288701419405677	0.06949321193277015	0.008799611306993717	0.9899211127807525	-119.78437522405443	0.18149816258899512	0.9219912547163379	0.021748545449655043	33.89634129096776	0	30.24692644336682
1000000	-1324.3893915620947	-1206.16402495586	-118.2253666062348	29.141818261707108	-565.7065031064773	-504.4420870418615	-117.26105638949294	-18.754378418028242	0.09772331952840281	0.07328381789563075	0.007810259426635926	0.9843510646737134	-118.2253666062348	0.1369814379028597	0.9646980874268362	0.00928760224383634	29.939761012057343	1	30.394255157203734
1001000	-1321.918108477594	-1205.0201893425012	-116.89791913509279	29.16979952620547	-565.4662359144642	-506.68692814817865	-112.887742392343	-19.97928288751539	0.09839263701020227	0.07225018846404745	0.011550302246091205	1.1150911429672843	-116.89791913509279	0.129492066673761	0.9686046781600347	0.009532548616232305	29.214386154325776	1	30.97198027770959
1002000	-1331.6559163173329	-1209.0585579436606	-122.59735837367225	29.235734920902114	-559.761325725722	-512.9821431857033	-115.25465300028806	-21.060436031947383	0.09104455462416304	0.06914708531615346	0.011093419777270604	1.1463630825582714	-122.59735837367225	0.05770471381329439	0.9608188070516561	0.056333384810860955	29.83103723686089	2	30.999268519381047
1003000	-1330.0908386652302	-1211.2060872869727	-118.88475137825762	28.94247423673656	-558.4800473309538	-513.2143145707248	-118.80590258212155	-20.705822803172726	0.09813920672831769	0.06790449485302723	0.010124223179619352	1.004241765541314	-118.88475137825762	0.0748954648974217	0.9609709288611039	0.03640876448348186	29.327147432290463	2	30.70413930709437
1004000	-1329.019595259085	-1205.1812817873451	-123.83831347173982	28.873420806665095	-561.7663680854238	-510.78488602442627	-113.44617224695604	-19.18385543053899	0.12747524702441865	0.08701727368973793	0.018053008680499506	1.1941474744308893	-123.83831347173982	0.041674126517978104	0.9745498782945141	0.04683673990492645	33.85334663322508	4	30.77205775613456
1005000	-1334.7896812013769	-1218.0635563678238	-116.72612483355317	28.840971972098274	-571.4425765345133	-514.1373945611418	-113.09486199477564	-19.388723277393183	0.15741202955591035	0.08869559160052086	0.023499675371360204	1.20990245937517	-116.72612483355317	0.06433138734781839	0.9682200940922373	0.020406712225413536	28.844097333630913	2	30.51024452481836
1006000	-1347.3631916183137	-1228.8749942928519	-118.48819732546187	28.788298147179898	-571.8500179020955	-524.9264926782112	-110.98875740980952	-21.10972630273576	0.15741202955591035	0.07434348982460172	0.020794794654981495	1.0994036450422344	-118.48819732546187	0.11377853615125952	0.9544810519852767	0.01450500027913051	30.107166158001885	2	30.694537593387626
1007000	-1337.0740697259737	-1219.3445825862157	-117.72948713975792	28.58705166268025	-566.5080028479342	-514.4300899180208	-117.18618110051375	-21.220308719746992	0.13869546894093815	0.07606337553494702	0.016395655741496918	1.161778223556896	-117.72948713975792	0.03808589539271048	0.9797727700835926	0.01817469615504058	30.056658393048192	2	30.203176514667447
1008000	-1335.980342328188	-1213.5837350024908	-122.39660732569723	28.76573016688533	-570.482468308874	-510.25297364184013	-114.59930964665652	-18.24898340512005	0.1515194142831522	0.08322495932256055	0.021267158485393643	1.1126169595959365	-122.39660732569723	0.06449069455395881	0.9797727700835926	0.014500790321271752	34.68159106788643	6	30.210865366985765
1009000	-1327.3672768892934	-1207.615375044749	-119.75190184454425	29.18751359480728	-558.4054782002867	-513.1741585428941	-116.39482207117739	-19.640916230390665	0.15041328343885188	0.08038786427471828	0.020977647526930678	1.0330452202373388	-119.75190184454425	0.03391471025220328	0.9708517787129186	0.08654890632946344	30.131218700441963	7	30.360063519502695
1010000	-1325.4604024214825	-1206.271201056043	-119.18920136543937	28.42948685465702	-562.9502037043683	-506.95123038952227	-117.55930608539194	-18.810460876760654	0.16978672094957767	0.0805039934965895	0.021003936949036295	1.1460355735418197	-119.18920136543937	0.0933035909298369	0.9742379589695817	0.010798635655713477	34.163637813703026	4	30.379572041825416
1011000	-1320.3429825713692	-1204.795977483761	-115.54700508760826	28.44100554209864	-556.4328141828668	-512.5306148550361	-116.80417585250603	-19.028372593352103	0.14276316005009118	0.0733163449557019	0.016238988229565494	1.0855103351105584	-115.54700508760826	0.06480977688821049	0.9642963466007172	0.03077724681157969	28.56443207674954	3	30.426109049035766
1012000	-1340.4740363415744	-1216.647333499872	-123.82670284170251	29.863852608994907	-554.9836065653083	-521.6543525376477	-118.50733992047087	-21.50203447644522	0.14276316005009118	0.07127996843577525	0.01507712780481297	1.044586692425809	-123.82670284170251	0.0371624215580345	0.9559791319165979	0.1131782076760157	35.957038578054075	3	30.161168388990365
1013000	-1336.8268956748875	-1212.0529200619937	-124.77397561289366	29.863852608994907	-559.2991957821058	-517.4046654642684	-114.9074340668436	-20.441624748775855	0.15538572205300732	0.07036449288263448	0.01918898626983968	1.087315002707933	-124.77397561289366	0.0996891606749501	0.9426166218170038	0.04492915574675477	30.49278863811006	5	30.45377917933379
1014000	-1341.933536078112	-1218.5666840070905	-123.36685207102143	29.45288299098584	-560.8972592612578	-515.5132526209871	-120.91213344200422	-21.244038682841495	0.14935950575937815	0.06868530536767951	0.011975840390081087	1.0280638697084503	-123.36685207102143	0.06561945235581566	0.9349035853681599	0.10371306402328671	31.007867106021724	8	31.02986489501841
1015000	-1341.2894761122475	-1216.4797383296482	-124.80973778259937	30.310655556019455	-561.8205462157225	-514.1883159189301	-120.84364901439892	-19.62722718059647	0.15241364138761104	0.06786031708940837	0.009463952180737546	0.9478393456954671	-124.80973778259937	0.04182423928252919	0.9538919873377643	0.08127503809089637	30.588329837263522	5	32.232831785765185
1016000	-1349.4794861939547	-1226.4849077893552	-122.99457840459948	30.12475371850364	-563.8796731338501	-520.8462857012483	-121.8627437580023	-19.896205196254304	0.15203496079044537	0.066280325969637	0.015270151489723	1.0637909286133636	-122.99457840459948	0.04394426208724398	0.9666969096260025	0.05371092525665152	32.24002711921138	5	31.582236705566014
1017000	-1342.597620331947	-1219.1634475261972	-123.4341728057498	29.655308542750873	-567.0659920684849	-516.3325879022365	-116.94757774321795	-18.817289812257883	0.17395287939167597	0.07134963209774665	0.01534905674281863	1.1394804515958434	-123.4341728057498	0.08072670070759903	0.9597806630701733	0.019880062077607688	29.83666929282471	4	30.699198263226933
1018000	-1340.8935179285966	-1219.5174742144648	-121.37604371413184	29.01669404048199	-564.9222809835046	-517.2022423576267	-117.3942893343633	-19.99866153897001	0.1752241920115937	0.07230664785064	0.01430152698268199	0.915862248122682	-121.37604371413184	0.04997835984319706	0.9586446665469665	0.054126412760877214	29.30671048863957	6	30.09429232988157
1019000	-1344.8639324623052	-1224.817108705059	-120.04682375724629	29.173002157949266	-565.0313735261237	-520.8974429282919	-119.02529052426338	-19.863001726379903	0.1704280317351228	0.07414136283849501	0.014020875702162155	0.9644856571485081	-120.04682375724629	0.04371204316099094	0.9586446665469665	0.0699387023512519	29.84370620857569	8	30.07700623334522
1020000	-1352.0699968158676	-1227.0588407834894	-125.01115603237834	29.619100378081303	-561.1889855133417	-529.8093757376511	-115.88393017555589	-20.176549356940686	0.1391732040732429	0.0618800839363614	0.010510501579011311	1.0144977466539369	-125.01115603237834	0.07183049221462308	0.9118360632198316	0.10167501376945302	30.536237945211006	8	30.195127440270536
1021000	-1344.437040278123	-1218.813918852745	-125.62312142537805	29.403759720428862	-562.9358110028016	-523.42448136589	-110.26316018937736	-22.190466294675893	0.14264158479570918	0.07529260550090071	0.01139352498727654	0.9851652171900019	-125.62312142537805	0.09879895222512515	0.8489854925333944	0.15558598619024566	30.122340718911616	7	31.139082338052486
1022000	-1334.3791723528216	-1208.866785620732	-125.51238673208971	29.351485429066646	-559.9267325345602	-510.2597898993804	-115.91682728499929	-22.76343590179197	0.11362844480525582	0.06693292984070723	0.010975125631949061	1.0742970136808032	-125.51238673208971	0.05503902152911474	0.9475638753960955	0.07149033033261341	30.101784522014963	6	31.243673587780417
1023000	-1337.423059931302	-1208.8359573086932	-128.58710262260888	29.611348640966288	-560.2850431566568	-510.3125650460813	-117.63882551209687	-20.599523593858034	0.10171433630988841	0.06547320830086555	0.012695811740842071	1.0886300913837075	-128.58710262260888	0.053555031177008564	0.9494385452239275	0.06263709791482977	33.56061174683124	4	31.589678867043986
1024000	-1325.1570851526667	-1201.314527538762	-123.84255761390466	30.47577334982076	-556.2495291298846	-511.6028042231608	-113.6391020052152	-19.823092180501376	0.1063813455266259	0.06242815408114233	0.012743348474145091	1.06968609798259	-123.84255761390466	0.04087145032835157	0.97214514532758	0.03975644878635008	30.794256255599255	3	30.945922170693102
1025000	-1328.3526239254172	-1207.4718288854517	-120.88079503996553	30.144692985288984	-559.0767386147786	-514.4845099992475	-114.25345666392356	-19.65712360750192	0.1063813455266259	0.06486249260567695	0.012467321952226693	1.131748593662723	-120.88079503996553	0.10173814072387177	0.9535899210121228	0.01779162656963351	30.982827401809658	1	31.17011567765468
1026000	-1335.7528132733432	-1213.3333075860726	-122.41950568727071	29.65326938444071	-567.9308773071905	-506.62041921244304	-119.79868215552055	-18.98332891091854	0.1044123348287968	0.06312810566525448	0.012050154990192548	1.1592039930498435	-122.41950568727071	0.10639085180681736	0.9773717979158313	0.005516724190127327	33.65418420258364	0	30.944529415800282
1027000	-1334.9746824603048	-1209.881744544412	-125.09293791589296	29.762047787649582	-562.6069786705026	-513.0399302854769	-113.84565209696312	-20.389183491469446	0.09379549287481448	0.06786279902277385	0.00951172533870632	1.221622792593763	-125.09293791589296	0.04936339562731083	0.9794411445530976	0.013454326544698112	29.766936550971945	3	31.485821394481118
1028000	-1333.7416325950212	-1210.7322740660688	-123.00935852895245	29.732503976525894	-563.7463184154775	-511.116523408822	-115.62152256893052	-20.24790967283888	0.09363806950527147	0.07292043813174204	0.009782619068720286	1.1709902308803928	-123.00935852895245	0.06588217024995946	0.9745055768339296	0.018133310650814076	29.94114829067415	2	30.70039564175059
1029000	-1338.3122660942272	-1216.6404826235173	-121.67178347070987	30.006936725461333	-567.052324051247	-511.960905693066	-117.5743643231862	-20.052888556018228	0.09049498636902698	0.06612477232380456	0.005913883478306118	1.0362973625137704	-121.67178347070987	0.09676617775616661	0.9626274702398925	0.0165690619707764	32.07247022312196	0	30.995134538159835
1030000	-1341.1177666490662	-1217.9650284052248	-123.15273824384154	29.88468435903415	-564.7611785600748	-513.8276953692491	-119.06709532008733	-20.309059155813753	0.07359278625956585	0.05570844144005051	0.004942983666537437	0.99193424491428	-123.15273824384154	0.05744745404248736	0.9566452653898152	0.05468537193034568	31.038393693606583	2	31.79642047154484
1031000	-1334.0997071113582	-1208.5820762559633	-125.51763085539491	29.542137093672185	-567.773974771965	-504.74530756483296	-116.01441830462733	-20.048375614538163	0.07572926504199771	0.06316895125254542	0.005051850382786404	0.9884166445749147	-125.51763085539491	0.054694026663438776	0.9648535388627305	0.055306659301599774	30.34694468986786	2	30.506937194039843
1032000	-1332.9269636548238	-1209.8358389693885	-123.09112468543525	30.111938768302725	-568.4086937125938	-503.6898010829459	-117.36895624069501	-20.368387933153635	0.07863379516292353	0.06368957031035213	0.005347652692441487	0.9918893287532576	-123.09112468543525	0.07150555880801093	0.965857544929957	0.018176841157653622	31.050044100943566	2	31.271937305946864
1033000	-1348.953987027628	-1224.7157799493511	-124.23820707827696	29.012714706367927	-577.3680478373842	-508.80390141687303	-117.19625082627293	-21.347579868820908	0.07006513398137779	0.05836303550013557	0.003912531779003396	0.8876677324903582	-124.23820707827696	0.08526440279847394	0.9145336017043911	0.08186568806871292	30.804983268442346	3	30.87921208203296
1034000	-1335.9848603882938	-1207.773976554191	-128.2108838341029	29.691445609403342	-563.407229679211	-506.69852550763824	-116.583858429813	-21.084362937528514	0.07006513398137779	0.055069943291702825	0.0036054010447424765	0.9123636058402022	-128.2108838341029	0.051639156033659525	0.9533054188006833	0.07072789439118939	29.853665219242846	0	31.554819790369443
1035000	-1337.7638199507335	-1212.300896235364	-125.46292371536947	29.125610751661476	-564.0741507834286	-508.6876914904005	-118.13040355216836	-21.408650409366466	0.06973453877589889	0.05690025802747089	0.004648476623846568	0.9629136814501563	-125.46292371536947	0.14299040712053646	0.9489229583870895	0.010773643260207234	30.552635326467033	2	30.715199411792767
1036000	-1331.8727970323766	-1208.1637092326207	-123.70908779975598	28.886081319500985	-570.6010142656241	-502.9204092978919	-114.86505693580173	-19.777228733303097	0.07452097726103646	0.06326900901278712	0.0074380577920724715	1.0817287517160403	-123.70908779975598	0.071777098771267	0.9533686507951802	0.031480695900007696	29.554507795736505	1	30.815583013826995
1037000	-1337.4683123229092	-1207.8881536995198	-129.58015862338942	29.774520900586175	-569.2422314423926	-502.95375579776436	-114.8386490603355	-20.853517399027414	0.05771501164423326	0.051432544943432405	0.004028087639407462	1.0911213456934452	-129.58015862338942	0.06580682065563379	0.9383923551913087	0.05197242223539054	29.947168322235395	1	31.239069538342147
1038000	-1343.9750867287057	-1204.2839798857815	-139.69110684292423	31.23286999745137	-561.9720645392148	-503.96842591666285	-117.97737384351038	-20.366115586393523	0.05321440582227953	0.04997212506979508	0.003949152710257798	1.0855862811353378	-139.69110684292423	0.03617653966626937	0.9658510009844832	0.03422765125245971	31.96743464759125	1	32.11580877986711
1039000	-1332.226878196489	-1201.4903906543902	-130.7364875420988	29.663341677247804	-559.3872498575312	-504.44901808109	-117.65361538270446	-20.00050733306455	0.0503253283326973	0.04832683113037341	0.0038909114177725474	1.1056066851543813	-130.7364875420988	0.081012466838616	0.9691519988122516	0.009989525503635114	30.929232016744237	0	31.4884770693121
1040000	-1343.0461917780128	-1207.0585640540908	-135.98762772392197	29.446125727884905	-559.1870456836319	-509.8971190469232	-118.08210790286196	-19.892291420673697	0.04915707329760216	0.050684811457948564	0.0034471724822611248	1.0533082029148522	-135.98762772392197	0.17934865222110102	0.9702586897760775	0.001972898034192101	30.931768853273116	1	31.326782034167223
1041000	-1350.107333118208	-1218.7171980864077	-131.3901350318004	29.708934573801454	-565.9157167867395	-517.3208399482226	-116.34784764825811	-19.132793703187758	0.050245065582135956	0.04842219941151379	0.002991407060002048	1.034080942842208	-131.3901350318004	0.09516364639632953	0.9715093887556651	0.005818551036398535	30.242558777682813	1	31.51136744061559
1042000	-1339.263922047134	-1207.9048062989339	-131.35911574820003	29.592789372891698	-564.0712352265405	-508.27569705414754	-115.6644439629268	-19.893430055319264	0.062412382718407766	0.05654362968230031	0.0035434624257056303	0.9838504493128232	-131.35911574820003	0.08300888031005778	0.9687365188550151	0.009629506014690894	29.650076190447006	3	31.395994615918784
1043000	-1339.7006512740995	-1207.90996694209	-131.7906843320096	29.951628819878128	-562.8844983308136	-504.53025633296744	-119.28038579876466	-21.214826479544424	0.053399484143691896	0.046366446809335105	0.0017813527678572335	0.8914338347154785	-131.7906843320096	0.023035098333716943	0.9834925395404149	0.03766164200739473	31.759170691167583	1	31.711787192255663
1044000	-1342.8869944499	-1207.076943983855	-135.81005046604497	30.02443500220497	-562.0169884893637	-505.4884036990262	-118.72264199343314	-20.84890980203177	0.053399484143691896	0.04485560552725651	0.0017659206099230498	0.911440481184039	-135.81005046604497	0.014660142787782972	0.9846521317973048	0.0645126126931227	31.05196086234815	3	31.96396818386271
1045000	-1340.4490346492896	-1210.1001559941083	-130.34887865518138	29.188452305929133	-563.2518626128699	-506.24519682807164	-119.7800644828236	-20.823032070343277	0.05371672082090493	0.05380343197675752	0.0030724093000171013	0.9853114976130815	-130.34887865518138	0.017386275127150068	0.9846521317973048	0.05380628077054411	30.221573951096595	5	30.931985181073696
1046000	-1346.0737657296554	-1213.1241463848983	-132.94961934475702	29.305421013543008	-565.5064627463629	-509.10344304741426	-118.61527403280387	-19.898966558317163	0.060655523250268954	0.05767339765696358	0.004015370940042314	0.9985804892207257	-132.94961934475702	0.06194401456379795	0.9821976534165057	0.005300364678036356	29.970754822656723	2	30.19818634415171
1047000	-1341.1814182935086	-1211.7662904346596	-129.4151278588491	28.97609241869384	-561.4296461960566	-510.9291216467613	-119.67460784983254	-19.732914742009175	0.060395213892690584	0.059689304322130016	0.0027460464460128805	0.8396100276140314	-129.4151278588491	0.06494865271466983	0.9803269523776098	0.009109998046506798	31.22638651708371	4	30.501220759065408
1048000	-1350.7146463191978	-1219.1041747687643	-131.61047155043343	29.18337437355989	-563.2496069625346	-517.9707829296958	-118.31761856418856	-19.56616631234562	0.0686095226659352	0.062116600433595175	0.003165481688959427	0.8652770286598553	-131.61047155043343	0.07144920777648464	0.9803269523776098	0.0067085952203782455	29.928783198582185	3	30.423180194710657
1049000	-1341.4991696566321	-1213.2981840768246	-128.20098557980768	28.576451487771642	-568.3105489143924	-504.91712287895064	-119.41451367948711	-20.655998603994366	0.07293130411226881	0.06068840339581041	0.0032024620869630675	0.8696063677294827	-128.20098557980768	0.0460387800242063	0.976423358385907	0.02213007787709264	28.60423819126897	3	30.36278722532441
1050000	-1348.0023593897106	-1216.3374323780988	-131.6649270116118	28.65496159467914	-565.7836513103354	-510.4191578709333	-119.86772703728118	-20.26689615954919	0.07293130411226881	0.06678906579148125	0.005320405548012932	1.0438734729370593	-131.6649270116118	0.05104145147473654	0.976423358385907	0.011489772263330224	34.346519616778636	3	30.619695054469172
1051000	-1342.1347480686766	-1215.274061242001	-126.86068682667565	28.635450689708847	-575.073008397056	-505.7863261225793	-115.13760382806855	-19.277122894297243	0.07293130411226881	0.061151975060613664	0.004598063490064847	1.0157594843689461	-126.86068682667565	0.07490779185339982	0.9620683596550149	0.019684031183807432	28.849473829538553	2	30.600208162168112
1052000	-1336.927087153237	-1211.2951944540898	-125.63189269914719	28.668791952825906	-565.2758639292972	-510.94105944080485	-116.00634394769256	-19.07192713629523	0.06607598804748528	0.06093987440999159	0.004798058602453307	1.0883607938816173	-125.63189269914719	0.10255672914141237	0.9446638154936706	0.02761469010302074	29.282647029965304	3	30.633508391169926
1053000	-1336.8753853141377	-1211.1223139425108	-125.7530713716269	28.62598823082563	-565.5289886254236	-507.54525300788407	-118.4527155627221	-19.595356746480974	0.07193445679107949	0.06217056764140291	0.00565364693874449	1.0975951687980043	-125.7530713716269	0.14920078960518127	0.9296048957964828	0.020249450828001087	34.71139620894561	1	30.620531616416493
1054000	-1342.9740221411932	-1211.875575136252	-131.09844700494114	29.01078501697486	-567.6062109499056	-508.1515251461846	-116.50103518834572	-19.61680385181619	0.0723765886678647	0.061568496516017195	0.0048130598258589756	1.077498116497818	-131.09844700494114	0.20076487771142526	0.9347543708810324	0.010770208673378096	31.30295280150642	3	30.742762075328404
1055000	-1342.3060221495991	-1209.6532482571586	-132.65277389244062	30.396432752238884	-560.3642689014882	-512.2590638856514	-117.60282140915984	-19.427094060859247	0.0651847088594309	0.055296972745814535	0.00392757269454512	1.0358014834428553	-132.65277389244062	0.06015529435593913	0.9522042142308587	0.03533496054365103	31.080717493130383	2	30.263716066121756
1056000	-1338.969338914616	-1208.2556479186214	-130.71369099599454	30.76551671564421	-562.246580121089	-509.77176460293845	-117.07044991600783	-19.166853278586128	0.07149926411412047	0.057321327711964826	0.005239743031723501	1.0526766591723342	-130.71369099599454	0.10586356378418425	0.9315492523541458	0.027116159336080584	31.55867621972308	2	30.234039551194876
1057000	-1350.8233015000192	-1217.5857986723677	-133.23750282765138	29.85107853153322	-575.7728899224264	-505.42012245039444	-116.81919164287501	-19.57359465667181	0.0678562667968929	0.05677450175561774	0.003209603370414469	0.9289624636019232	-133.23750282765138	0.07056953290954264	0.9189120767606659	0.08422032307823787	30.062562300999318	5	30.782785714963442
1058000	-1349.1920255190864	-1211.3572253186899	-137.83480020039656	29.711454342290832	-570.2339013281739	-509.1178416031595	-112.55691256452398	-19.448569822832482	0.07271063506922697	0.058392953788844536	0.004081437138944683	1.0457764048761597	-137.83480020039656	0.13835943265502196	0.7945684900439769	0.16373027910097424	31.087717636716665	3	30.76185171668737
1059000	-1339.944906316484	-1210.2540990271586	-129.69080728932542	28.757193479976372	-567.9170550536892	-509.959402534219	-114.17531991513546	-18.202321524114932	0.0711464568242613	0.059379768652282346	0.0039107530408972494	1.0301608764168642	-129.69080728932542	0.09605416676702913	0.9172912079382239	0.06115793121520474	29.147793681865796	3	30.56501683094499
1060000	-1350.3194003965868	-1213.0587281617156	-137.2606722348712	29.478629071038966	-563.9378088753245	-513.1577731886583	-115.96823942097694	-19.994906676755715	0.0711464568242613	0.059512271684266954	0.0038697806130322714	1.0462318144002583	-137.2606722348712	0.07844513795177964	0.935309460132619	0.06764056315483002	32.62839316818576	4	30.2843312040919
1061000	-1342.0430675910975	-1209.7665499493517	-132.27651764174593	28.917465284704534	-565.8148905931656	-510.1133578680908	-114.47924840650468	-19.359053081590762	0.07021888522005451	0.05558323606791726	0.003953845019538953	0.9776040761291833	-132.27651764174593	0.09938793418882298	0.9474767316596948	0.019538075082018932	29.59147981164603	1	30.64915638397246
1062000	-1341.8156583673147	-1211.3777825410068	-130.43787582630785	29.099901727947906	-561.3871680941847	-513.9043477285103	-113.83615925808108	-22.25010746023048	0.07918370637078687	0.06210259458003725	0.004728545055310255	0.9928264641506228	-130.43787582630785	0.03168952268081767	0.9626707980919534	0.07171170336713487	29.17926610850418	4	30.8953436113733
1063000	-1334.8440641844008	-1209.24092314111	-125.60314104329083	29.06544135688044	-560.73629337884	-514.1328667617902	-113.5377479933413	-20.834015007138547	0.07918370637078687	0.06667014663068119	0.007527431935658779	1.1039468760297828	-125.60314104329083	0.1389131952504198	0.9588996951437726	0.007976692550830491	32.37922279645982	0	30.28911920414453
1064000	-1340.3901871881462	-1209.5649270894794	-130.82526009866677	28.979681489719027	-564.2284019509277	-511.48393933604996	-114.4333803477009	-19.419205454800597	0.08063553542134995	0.06308924599998435	0.006254448812010739	0.9970685110291362	-130.82526009866677	0.08283659763820336	0.949762391671116	0.03916635789285807	30.56935055417737	3	30.47084010530996
1065000	-1349.2451348717702	-1216.5079401545872	-132.73719471718306	29.5330914463649	-571.940783950626	-508.7967533819986	-116.08570152899438	-19.684701292968064	0.07463006533374747	0.06601757802669843	0.00899170793547728	1.137320339471187	-132.73719471718306	0.04911408941251066	0.9459972468368425	0.09624573487610179	31.214526649501927	3	30.885889289412212
1066000	-1356.2680823933647	-1222.1714484806157	-134.09663391274904	29.712039342734528	-572.456623195679	-511.7130281223628	-117.54247681815342	-20.459320344420565	0.08115085559181168	0.06802234601877125	0.00692140486243921	1.01180372500143	-134.09663391274904	0.07177409709039834	0.9463127292283888	0.05243304727808164	33.93917286300922	3	31.073421794026093
1067000	-1332.8752787166852	-1198.0834040616926	-134.79187465499257	29.518084328058613	-558.5223025082805	-503.25991135858567	-116.8415724719759	-19.459617722850428	0.06822478294965967	0.05117632780678148	0.004845834647184867	0.9904732065317821	-134.79187465499257	0.04644644147725779	0.9608271867536002	0.04810851422830659	32.017805370436186	2	30.814541874049585
1068000	-1343.3895150224594	-1206.5390774615241	-136.8504375609352	29.536669889366305	-565.9220287621013	-509.4138714970294	-111.8678571018393	-19.33532010055434	0.06822478294965967	0.056885398585527755	0.0046884761175378644	1.0599123657967984	-136.8504375609352	0.06801711283213772	0.9200573871140639	0.07297604721564437	30.332518186679096	2	31.337281656207253
1069000	-1351.239346526775	-1215.0534032185992	-136.18594330817598	29.329554188487354	-567.845863406203	-509.5676765424712	-118.85276586979577	-18.78709740012942	0.06881893516725536	0.06164039939853792	0.005106348654303138	0.9802992786445087	-136.18594330817598	0.10182062873817004	0.8908373879688362	0.10275130764731538	31.663685794150478	5	30.772692810212487
1070000	-1345.9182880636013	-1209.6825705877418	-136.2357174758596	29.42570925197812	-561.8210463427379	-510.2072403262643	-117.46085643185279	-20.19342748688688	0.06881893516725536	0.061151392467940754	0.004917385883418092	0.9739743751779548	-136.2357174758596	0.07285304164978024	0.8689011876782485	0.218759000917635	31.415192289181395	5	30.611774838812305
1071000	-1356.5593668032113	-1221.9677669511432	-134.5915998520681	29.595506312489757	-576.64891283671	-506.14261371247534	-120.6843995725065	-18.49184082945128	0.06113333476132666	0.061790775411666075	0.003936719999493504	0.9542037869414652	-134.5915998520681	0.08081209999187763	0.8977392227669788	0.13979315815391677	29.829654295719966	4	31.105589038880794
1072000	-1343.8732493253626	-1208.1487327536984	-135.72451657166434	30.379805979515336	-564.0672800025256	-506.4416720229701	-118.39215940390167	-19.24762132430099	0.06113333476132666	0.05170543674625442	0.004753094642488624	1.057102145598857	-135.72451657166434	0.1129866315986587	0.9064921317034078	0.04314235839186031	30.441366290177402	3	31.526746487782674
1073000	-1345.9883464433199	-1211.6574560519805	-134.33089039133947	30.51217365067861	-569.3456287929623	-508.75412554382865	-114.52922793750206	-19.028473777687367	0.05816024968474165	0.05605142989058942	0.0052551540944589074	1.1342154693509037	-134.33089039133947	0.07783171618161927	0.9473460429408468	0.03199738841153692	34.548230812842185	3	31.53399623779643
1074000	-1346.739791648832	-1209.281970470851	-137.4578211779809	30.658854329022983	-564.601339766124	-509.72517298259436	-115.98722854106033	-18.96822918107231	0.06908850995411116	0.05232985936228089	0.006115961208308658	0.9912599779681363	-137.4578211779809	0.126194871241253	0.9361639567052672	0.01927009054753376	33.884548101558785	2	31.738241045510794
1075000	-1343.5896874410632	-1212.2846276564492	-131.305059784614	28.931326570454445	-575.0582517705475	-504.39378839204113	-114.12370774818913	-18.708879745671208	0.06367739532673546	0.0629207528812939	0.006177214538192707	1.0672396584218984	-131.305059784614	0.0943527710263302	0.9198478144882725	0.04428417882162752	30.26858565150224	3	30.442612631521055
1076000	-1338.6622275770815	-1207.3805794754624	-131.2816481016192	28.335581627841893	-570.9885480701402	-505.6231646996026	-111.31271748744965	-19.45614921827004	0.055831466458318886	0.05683960458328874	0.004264146102982717	0.968477857954728	-131.2816481016192	0.11449963973350942	0.9148378666526626	0.06650415930229717	29.070531927936422	2	30.279670308326455
[truncated: 3,226,266 more chars]
