# Supplementary material for: High morphological disparity in a bizarre Paleocene fauna of predatory freshwater reptiles
Source: BMC Ecol Evol. 2022 Mar 21;22:34. doi: 10.1186/s12862-022-01985-z (PMC8935759; doi:10.1186/s12862-022-01985-z)
Supplement: Supplementary file 2 — Additional file 2. Supplementary phylogenetic data. [file 12862_2022_1985_MOESM2_ESM.zip › phylogeny/Bayesian/Choristodere_run.xml]

<?xml version="1.0" encoding="UTF-8" standalone="no"?><beast beautitemplate='Standard' beautistatus='' namespace="beast.core:beast.evolution.alignment:beast.evolution.tree.coalescent:beast.core.util:beast.evolution.nuc:beast.evolution.operators:beast.evolution.sitemodel:beast.evolution.substitutionmodel:beast.evolution.likelihood" required="BEAST v2.5.2:SA v2.0.1:MM v1.1.1" version="2.5">


    <data id="choristodere" dataType="standard">
                            <sequence id="seq_Youngina" taxon="Youngina" totalcount="5" value="000000{23}000100000010000000110000?01000?001100010000000000010000?{01}000000100000000000000000000000000000010?000000000?0{01}"/>
                            <sequence id="seq_Prolacerta" taxon="Prolacerta" totalcount="5" value="000100300010000001000000011000000100000011000100000001100200000100010010?00?10002000?0{01}00010001000?00000?00010?11?2?"/>
                            <sequence id="seq_Petrolacosaurus" taxon="Petrolacosaurus" totalcount="5" value="0000000000000000000000000000000001000000010000000000000000000000000?00?000000000000000?00?00000000?0000?000000?0000?"/>
                            <sequence id="seq_Nothosaurus" taxon="Nothosaurus" totalcount="5" value="001010{01}01223040101100000021300201?10100011212311{12}1121??0010021{12}{01}1100{01}{02}10000{12}1111010110{01}11?2111???????11010?201?0000?"/>
                            <sequence id="seq_Keichousaurus" taxon="Keichousaurus" totalcount="5" value="0010{01}00010230?012000?0000011100?0?00000011212311??121??00000?0?{01}021?00?0?000??1?20?1???1?0?0{01}1??1??1012011?211?0000{12}"/>
                            <sequence id="seq_Araeoscelis" taxon="Araeoscelis" totalcount="5" value="000000{12}000000000000?00000000000?20????0?10?1010000000010000000{01}0000?00??00100000210000?000000?000?00000?00?000?0000?"/>
                            <sequence id="seq_Mesosuchus" taxon="Mesosuchus" totalcount="5" value="10{01}310000011000{01}1100000010030000011010001100210000000010010000?{01}010?02??001{01}100010?0?0?00???00100000210011101??00?0?"/>
                            <sequence id="seq_Gephyrosaurus" taxon="Gephyrosaurus" totalcount="5" value="0000000000120000010000001103100001000000110020000010001002??00?????00213010000?0??10?0000?000000000??0?0110?0?000000"/>
                            <sequence id="seq_Ch__TMP86.12.11" taxon="Ch__TMP86.12.11" totalcount="5" value="1101012211121110112110?1??1???11121212?11110?1??11121111?21?1???????2110111311011121001111??111111010?21111?111????{12}"/>
                            <sequence id="seq_Ch__SMM_77.33.24" taxon="Ch__SMM_77.33.24" totalcount="5" value="110101{23}2111211101121101112121111121212?111100111111211111212113{01}110?2110111{12}1101112100111121?111110101211112111????1"/>
                            <sequence id="seq_Champsosaurus_norelli" taxon="Champsosaurus_norelli" totalcount="5" value="1101012211121110112110??1211111?12??12?1?11??11?111?1???22101110?1??2110??1????????????????????????????01??????????1"/>
                            <sequence id="seq_Kosmodraco_dakotensis" taxon="Kosmodraco_dakotensis" totalcount="5" value="1101010111110?10111010110112022?12111{01}?11110121111120111?02112{12}1?21??2111?0111011011?2111111?11111010121???????111??"/>
                            <sequence id="seq_Kosmodraco_magnicornis" taxon="Kosmodraco_magnicornis" totalcount="5" value="110101011111001011101011???2022?12111{01}?1??101211????????????????????????????????????????????????????????????????????"/>
                            <sequence id="seq_Simoedosaurus_lemoniei" taxon="Simoedosaurus_lemoniei" totalcount="5" value="1101{01}??1121100??11?01011?1131221121111?111101211111202111?21121{01}1211{01}?111101110110111211111111111101012111111??1111?"/>
                            <sequence id="seq_Tch__IGM1_8" taxon="Tch__IGM1_8" totalcount="5" value="?????1?11212131??12?101???03121112111?21?1100111??11?111?????????11??{02}?11?0?11?1???1111111{12}11111111???21???????1110?"/>
                            <sequence id="seq_Ik__IVPP9611_3" taxon="Ik__IVPP9611_3" totalcount="5" value="?????1??12121?1??12?1011?211121?12101?210?10121111110?111011011{01}111??00??112?1010111?0??????????????????????????????"/>
                            <sequence id="seq_Ik__IVPP13283" taxon="Ik__IVPP13283" totalcount="5" value="1101?1221?121?1011??10111212011?12???????????????????????????????11??00??11{12}110?0?11?0011???11??11???1?0111111111?01"/>
                            <sequence id="seq_M__DR003" taxon="M__DR003" totalcount="5" value="??0??1001{01}111?0??{12}1?20110012122?20?????????????1??????1???????????1?0???????110??????0100?????1101??01?0????0?0?????"/>
                            <sequence id="seq_M__BMNHC073" taxon="M__BMNHC073" totalcount="5" value="00000?001{01}1?100?01???0?11{01}120?2?20??????????????????????????????????010?0?0{12}?10????01??0????11?1?10?0?20?1?000?10?21"/>
                            <sequence id="seq_H__IVPP_11075" taxon="H__IVPP_11075" totalcount="5" value="???????0???????????0??????????????1??{01}{12}???100??????1??1???????????1?01?00??{12}??10??0?0???0???11??111?112110?111010?0{01}"/>
                            <sequence id="seq_H__IVPP_14560" taxon="H__IVPP_14560" totalcount="5" value="000001{01}01?121?01022?20110012022??0???????????????????????????????????1?????{12}?11???01????00??1????1??11?0????11010??{01}"/>
                            <sequence id="seq_Shokawa" taxon="Shokawa" totalcount="5" value="????????????????????????????????????????????????????????????????????0?00??0{12}1110??00?0110??1111101101?210000?1100??0"/>
                            <sequence id="seq_Cteniogenys" taxon="Cteniogenys" totalcount="5" value="11000100111200?021102001?0110010?{12}10111111?0011111010111???0002{01}???00?000?0?11?0???100010021?111111?0???????1?1000??"/>
                            <sequence id="seq_L_inexpectatus" taxon="L_inexpectatus" totalcount="5" value="00{01}0{01}1001?12?201022010110012?22?201?1{12}????100???????????????????????0?000??{12}000000100110000020??011?0??0?1??10000??0"/>
                            <sequence id="seq_L_dvoraki" taxon="L_dvoraki" totalcount="5" value="????????1??2?{23}???2???0?1?012022020101{12}??????????????????????????????1?000???00???????0100???????????????????????????"/>
                            <sequence id="seq_Khurendukuhosaurus" taxon="Khurendukuhosaurus" totalcount="5" value="????????1????????????????????????0???????????????????????????12{01}??????010??{12}111020001{01}1000{12}111110111212{01}11101??100{01}?"/>
                            <sequence id="seq_Ph__PKUP_2001" taxon="Ph__PKUP_2001" totalcount="5" value="0000?1201{01}111000011?210101110?2?20?????????????1??????1?????????????0???0?0{12}110???1010?0????11??111?0120?1?00??10?2{01}"/>
                            <sequence id="seq_Ph__LMPC021" taxon="Ph__LMPC021" totalcount="5" value="0000012010111?000110210101?10????01{02}11?11110?1?11101011?????2??1??1?01000?0?????????????????????????????????????????"/>
                            <sequence id="seq_Tch__PIN3386_1" taxon="Tch__PIN3386_1" totalcount="5" value="?????1?11?121?1??12?1?????????????111??11110011111110111101?2????11?{12}0?1?10??1?1???1???11??????????????111100???????"/>
                            <sequence id="seq_Lazarussuchus_sp." taxon="Lazarussuchus_sp." totalcount="5" value="0????10011120?0???2?1011??12022?20???????????????????????????????????1??0001000000?0??10000?21???1??01?0?0?01??00?1{01}"/>
                            <sequence id="seq_Coeruleodraco_jurassicus" taxon="Coeruleodraco_jurassicus" totalcount="5" value="0000010010120200021?20111011001002????????????11{01}11{01}0??100012120?2110{01}00000?10000010???000??111?0?1??1?0????001???21"/>
                            <sequence id="seq_Heishanosaurus" taxon="Heishanosaurus" totalcount="5" value="??0?01?0??1{12}00???{12}??20?10012001112???????1?0??????1?????????????????0?0000?{123}10?0?000?0100?????10011????0??????1?????"/>
                            <userDataType id="StandardData.0" spec="beast.evolution.datatype.StandardData" ambiguities="23 01 12 02 123" nrOfStates="5"/>
                        </data>


    


    


    
<map name="Uniform" >beast.math.distributions.Uniform</map>
<map name="Exponential" >beast.math.distributions.Exponential</map>
<map name="LogNormal" >beast.math.distributions.LogNormalDistributionModel</map>
<map name="Normal" >beast.math.distributions.Normal</map>
<map name="Beta" >beast.math.distributions.Beta</map>
<map name="Gamma" >beast.math.distributions.Gamma</map>
<map name="LaplaceDistribution" >beast.math.distributions.LaplaceDistribution</map>
<map name="prior" >beast.math.distributions.Prior</map>
<map name="InverseGamma" >beast.math.distributions.InverseGamma</map>
<map name="OneOnX" >beast.math.distributions.OneOnX</map>


<run id="mcmc" spec="MCMC" chainLength="10000000">
    <state id="state" storeEvery="5000">
        <tree id="Tree.t:choristodere" name="stateNode">
            <trait id="dateTrait.t:choristodere" spec="beast.evolution.tree.TraitSet" traitname="date-backward">
                
                
                Youngina=25.26,
Prolacerta=25.1902,
Petrolacosaurus=29.820,
Nothosaurus=23.35,
Keichousaurus=24.08,
Araeoscelis=27.23,
Mesosuchus=24.72,
Gephyrosaurus=19.08,
Ch__TMP86.12.11=6.83,
Ch__SMM_77.33.24=5.6,
Champsosaurus_norelli=5.6,
Kosmodraco_dakotensis=5.6,
Kosmodraco_magnicornis=5.6,
Simoedosaurus_lemoniei=5.6,
Tch__IGM1_8=11.3,
Ik__IVPP9611_3=11.3,
Ik__IVPP13283=11.3,
M__DR003=12.94,
M__BMNHC073=12.94,
H__IVPP_11075=12.3,
H__IVPP_14560=12.9,
Shokawa=13.29,
Cteniogenys=15.0,
L_inexpectatus=2.303,
L_dvoraki=2.0,
Khurendukuhosaurus=11.3,
Ph__PKUP_2001=11.3,
Ph__LMPC021=11.3,
Tch__PIN3386_1=11.3,
Lazarussuchus_sp.=5.6,
Coeruleodraco_jurassicus=15.73,
Heishanosaurus=11.3                
                            
                            <taxa id="TaxonSet.choristodere2" spec="TaxonSet">
                    <alignment id="choristodere2" spec="FilteredAlignment" filter="1-3,5-6,9,13,15-16,20,22-25,27,29,32,35,37,40-42,44,47-48,50-51,53,55-56,64-65,67-68,71,73-75,77-80,82,84-85,87-90,92,94-100,102,104-107,109-114">
                        <data idref="choristodere"/>
                        <userDataType id="morphDataType.choristodere2" spec="beast.evolution.datatype.StandardData" ambiguities="23 01 12 02 123" nrOfStates="2"/>
                    </alignment>
                </taxa>
            </trait>
            <taxonset idref="TaxonSet.choristodere2"/>
        </tree>
        <parameter id="ucedMean.c:choristodere" name="stateNode">1.0</parameter>
        <stateNode id="expRateCategories.c:choristodere" spec="parameter.IntegerParameter" dimension="62">1</stateNode>
        <parameter id="diversificationRateFBD.t:choristodere" lower="0.0" name="stateNode">1.0</parameter>
        <parameter id="turnoverFBD.t:choristodere" lower="0.0" name="stateNode" upper="1.0">0.5</parameter>
        <parameter id="samplingProportionFBD.t:choristodere" lower="0.0" name="stateNode" upper="1.0">0.5</parameter>
        <parameter id="originFBD.t:choristodere" lower="0.0" name="stateNode">35.0</parameter>
    </state>

    <init id="RandomTree.t:choristodere" spec="beast.evolution.tree.RandomTree" estimate="false" initial="@Tree.t:choristodere" taxa="@choristodere2">
        <populationModel id="ConstantPopulation0.t:choristodere" spec="ConstantPopulation">
            <parameter id="randomPopSize.t:choristodere" name="popSize">1.0</parameter>
        </populationModel>
    </init>

    <distribution id="posterior" spec="util.CompoundDistribution">
        <distribution id="prior" spec="util.CompoundDistribution">
            <distribution id="FBD.t:choristodere" spec="beast.evolution.speciation.SABirthDeathModel" conditionOnRhoSampling="true" diversificationRate="@diversificationRateFBD.t:choristodere" origin="@originFBD.t:choristodere" samplingProportion="@samplingProportionFBD.t:choristodere" tree="@Tree.t:choristodere" turnover="@turnoverFBD.t:choristodere">
                <parameter id="rFBD.t:choristodere" lower="0.0" name="removalProbability" upper="1.0">0.0</parameter>
                <parameter id="rhoFBD.t:choristodere" estimate="false" lower="0.0" name="rho" upper="1.0">1.0</parameter>
            </distribution>
            <prior id="diversificationRatePriorFBD.t:choristodere" name="distribution" x="@diversificationRateFBD.t:choristodere">
                <Uniform id="Uniform.5" name="distr" upper="Infinity"/>
            </prior>
            <prior id="originPriorFBD.t:choristodere" name="distribution" x="@originFBD.t:choristodere">
                <Uniform id="Uniform.4" name="distr" upper="Infinity"/>
            </prior>
            <prior id="samplingProportionPriorFBD.t:choristodere" name="distribution" x="@samplingProportionFBD.t:choristodere">
                <Uniform id="Uniform.7" name="distr"/>
            </prior>
            <prior id="turnoverPriorFBD.t:choristodere" name="distribution" x="@turnoverFBD.t:choristodere">
                <Uniform id="Uniform.6" name="distr"/>
            </prior>
            <prior id="UCMeanRatePrior.c:choristodere" name="distribution" x="@ucedMean.c:choristodere">
                <Uniform id="Uniform.3" name="distr" upper="Infinity"/>
            </prior>
            <distribution id="Sauria.prior" spec="beast.math.distributions.MRCAPrior" monophyletic="true" tree="@Tree.t:choristodere">
                <taxonset id="Sauria" spec="TaxonSet">
                    <taxon id="Araeoscelis" spec="Taxon"/>
                    <taxon id="Ch__SMM_77.33.24" spec="Taxon"/>
                    <taxon id="Ch__TMP86.12.11" spec="Taxon"/>
                    <taxon id="Champsosaurus_norelli" spec="Taxon"/>
                    <taxon id="Coeruleodraco_jurassicus" spec="Taxon"/>
                    <taxon id="Cteniogenys" spec="Taxon"/>
                    <taxon id="Gephyrosaurus" spec="Taxon"/>
                    <taxon id="H__IVPP_11075" spec="Taxon"/>
                    <taxon id="H__IVPP_14560" spec="Taxon"/>
                    <taxon id="Heishanosaurus" spec="Taxon"/>
                    <taxon id="Ik__IVPP13283" spec="Taxon"/>
                    <taxon id="Ik__IVPP9611_3" spec="Taxon"/>
                    <taxon id="Keichousaurus" spec="Taxon"/>
                    <taxon id="Khurendukuhosaurus" spec="Taxon"/>
                    <taxon id="Kosmodraco_dakotensis" spec="Taxon"/>
                    <taxon id="Kosmodraco_magnicornis" spec="Taxon"/>
                    <taxon id="L_dvoraki" spec="Taxon"/>
                    <taxon id="L_inexpectatus" spec="Taxon"/>
                    <taxon id="Lazarussuchus_sp." spec="Taxon"/>
                    <taxon id="M__BMNHC073" spec="Taxon"/>
                    <taxon id="M__DR003" spec="Taxon"/>
                    <taxon id="Mesosuchus" spec="Taxon"/>
                    <taxon id="Nothosaurus" spec="Taxon"/>
                    <taxon id="Petrolacosaurus" spec="Taxon"/>
                    <taxon id="Ph__LMPC021" spec="Taxon"/>
                    <taxon id="Ph__PKUP_2001" spec="Taxon"/>
                    <taxon id="Prolacerta" spec="Taxon"/>
                    <taxon id="Shokawa" spec="Taxon"/>
                    <taxon id="Simoedosaurus_lemoniei" spec="Taxon"/>
                    <taxon id="Tch__IGM1_8" spec="Taxon"/>
                    <taxon id="Tch__PIN3386_1" spec="Taxon"/>
                </taxonset>
            </distribution>
        </distribution>
        <distribution id="likelihood" spec="util.CompoundDistribution" useThreads="true">
            <distribution id="morphTreeLikelihood.choristodere2" spec="TreeLikelihood" data="@choristodere2" tree="@Tree.t:choristodere">
                <siteModel id="morphSiteModel.s:choristodere2" spec="SiteModel">
                    <parameter id="mutationRate.s:choristodere2" estimate="false" name="mutationRate">1.0</parameter>
                    <parameter id="gammaShape.s:choristodere2" estimate="false" name="shape">1.0</parameter>
                    <substModel id="LewisMK.s:choristodere2" spec="LewisMK" datatype="@morphDataType.choristodere2"/>
                </siteModel>
                <branchRateModel id="ExponentialRelaxedClock.c:choristodere" spec="beast.evolution.branchratemodel.UCRelaxedClockModel" clock.rate="@ucedMean.c:choristodere" rateCategories="@expRateCategories.c:choristodere" tree="@Tree.t:choristodere">
                    <Exponential id="Exponential.c:choristodere" name="distr">
                        <parameter id="UCExpLambda.c:choristodere" name="mean">1.0</parameter>
                    </Exponential>
                </branchRateModel>
            </distribution>
            <distribution id="morphTreeLikelihood.choristodere3" spec="TreeLikelihood" branchRateModel="@ExponentialRelaxedClock.c:choristodere" tree="@Tree.t:choristodere">
                <data id="choristodere3" spec="FilteredAlignment" data="@choristodere" filter="4,8,10-11,17-19,21,26,30-31,33-34,36,38-39,43,45,49,52,54,57-62,66,69-70,72,81,83,86,91,93,101,103,108,115-116">
                    <userDataType id="morphDataType.choristodere3" spec="beast.evolution.datatype.StandardData" ambiguities="23 01 12 02 123" nrOfStates="3"/>
                </data>
                <siteModel id="morphSiteModel.s:choristodere3" spec="SiteModel">
                    <parameter id="mutationRate.s:choristodere3" estimate="false" name="mutationRate">1.0</parameter>
                    <parameter id="gammaShape.s:choristodere3" estimate="false" name="shape">1.0</parameter>
                    <substModel id="LewisMK.s:choristodere3" spec="LewisMK" datatype="@morphDataType.choristodere3"/>
                </siteModel>
            </distribution>
            <distribution id="morphTreeLikelihood.choristodere4" spec="TreeLikelihood" branchRateModel="@ExponentialRelaxedClock.c:choristodere" tree="@Tree.t:choristodere">
                <data id="choristodere4" spec="FilteredAlignment" data="@choristodere" filter="7,12,28,46,63,76">
                    <userDataType id="morphDataType.choristodere4" spec="beast.evolution.datatype.StandardData" ambiguities="23 01 12 02 123" nrOfStates="4"/>
                </data>
                <siteModel id="morphSiteModel.s:choristodere4" spec="SiteModel">
                    <parameter id="mutationRate.s:choristodere4" estimate="false" name="mutationRate">1.0</parameter>
                    <parameter id="gammaShape.s:choristodere4" estimate="false" name="shape">1.0</parameter>
                    <substModel id="LewisMK.s:choristodere4" spec="LewisMK" datatype="@morphDataType.choristodere4"/>
                </siteModel>
            </distribution>
            <distribution id="morphTreeLikelihood.choristodere5" spec="TreeLikelihood" branchRateModel="@ExponentialRelaxedClock.c:choristodere" tree="@Tree.t:choristodere">
                <data id="choristodere5" spec="FilteredAlignment" data="@choristodere" filter="14">
                    <userDataType id="morphDataType.choristodere5" spec="beast.evolution.datatype.StandardData" ambiguities="23 01 12 02 123" nrOfStates="5"/>
                </data>
                <siteModel id="morphSiteModel.s:choristodere5" spec="SiteModel">
                    <parameter id="mutationRate.s:choristodere5" estimate="false" name="mutationRate">1.0</parameter>
                    <parameter id="gammaShape.s:choristodere5" estimate="false" name="shape">1.0</parameter>
                    <substModel id="LewisMK.s:choristodere5" spec="LewisMK" datatype="@morphDataType.choristodere5"/>
                </siteModel>
            </distribution>
        </distribution>
    </distribution>

    <operator id="ucedMeanScaler.c:choristodere" spec="ScaleOperator" parameter="@ucedMean.c:choristodere" scaleFactor="0.5" weight="1.0"/>

    <operator id="ExpCategoriesRandomWalk.c:choristodere" spec="IntRandomWalkOperator" parameter="@expRateCategories.c:choristodere" weight="10.0" windowSize="1"/>

    <operator id="ExpCategoriesSwapOperator.c:choristodere" spec="SwapOperator" intparameter="@expRateCategories.c:choristodere" weight="10.0"/>

    <operator id="ExpCategoriesUniform.c:choristodere" spec="UniformOperator" parameter="@expRateCategories.c:choristodere" weight="10.0"/>

    <operator id="relaxedUpDownOperatorExp.c:choristodere" spec="UpDownOperator" scaleFactor="0.75" weight="3.0">
        <up idref="ucedMean.c:choristodere"/>
        <down idref="Tree.t:choristodere"/>
    </operator>

    <operator id="originScalerFBD.t:choristodere" spec="ScaleOperator" parameter="@originFBD.t:choristodere" scaleFactor="0.75" weight="3.0"/>

    <operator id="divRateScalerFBD.t:choristodere" spec="ScaleOperator" parameter="@diversificationRateFBD.t:choristodere" scaleFactor="0.75" weight="10.0"/>

    <operator id="turnoverScalerFBD.t:choristodere" spec="ScaleOperator" parameter="@turnoverFBD.t:choristodere" scaleFactor="0.75" weight="10.0"/>

    <operator id="samplingPScalerFBD.t:choristodere" spec="ScaleOperator" parameter="@samplingProportionFBD.t:choristodere" scaleFactor="0.75" weight="10.0"/>

    <operator id="LeafToSAFBD.t:choristodere" spec="LeafToSampledAncestorJump" tree="@Tree.t:choristodere" weight="10.0"/>

    <operator id="SAUniformOperatorFBD.t:choristodere" spec="SAUniform" tree="@Tree.t:choristodere" weight="20.0"/>

    <operator id="SATreeRootScalerFBD.t:choristodere" spec="SAScaleOperator" rootOnly="true" scaleFactor="0.95" tree="@Tree.t:choristodere" weight="1.0"/>

    <operator id="SATreeScalerFBD.t:choristodere" spec="SAScaleOperator" scaleFactor="0.95" tree="@Tree.t:choristodere" weight="3.0"/>

    <operator id="SAWilsonBaldingFBD.t:choristodere" spec="SAWilsonBalding" tree="@Tree.t:choristodere" weight="10.0"/>

    <operator id="SAWideFBD.t:choristodere" spec="SAExchange" isNarrow="false" tree="@Tree.t:choristodere" weight="10.0"/>

    <operator id="SANarrowFBD.t:choristodere" spec="SAExchange" tree="@Tree.t:choristodere" weight="10.0"/>

    <logger id="tracelog" fileName="choristodere.log" logEvery="1000" model="@posterior" sanitiseHeaders="true" sort="smart">
        <log idref="posterior"/>
        <log idref="likelihood"/>
        <log idref="prior"/>
        <log id="TreeHeight.t:choristodere" spec="beast.evolution.tree.TreeHeightLogger" tree="@Tree.t:choristodere"/>
        <log idref="morphTreeLikelihood.choristodere5"/>
        <log idref="morphTreeLikelihood.choristodere2"/>
        <log idref="morphTreeLikelihood.choristodere3"/>
        <log idref="morphTreeLikelihood.choristodere4"/>
        <log idref="ucedMean.c:choristodere"/>
        <log id="rateStat.c:choristodere" spec="beast.evolution.branchratemodel.RateStatistic" branchratemodel="@ExponentialRelaxedClock.c:choristodere" tree="@Tree.t:choristodere"/>
        <log idref="FBD.t:choristodere"/>
        <log idref="diversificationRateFBD.t:choristodere"/>
        <log idref="turnoverFBD.t:choristodere"/>
        <log idref="samplingProportionFBD.t:choristodere"/>
        <log idref="originFBD.t:choristodere"/>
        <log id="SACountFBD.t:choristodere" spec="beast.evolution.tree.SampledAncestorLogger" tree="@Tree.t:choristodere"/>
        <log idref="Sauria.prior"/>
    </logger>

    <logger id="screenlog" logEvery="1000">
        <log idref="posterior"/>
        <log idref="likelihood"/>
        <log idref="prior"/>
    </logger>

    <logger id="treelog.t:choristodere" fileName="$(tree).trees" logEvery="1000" mode="tree">
        <log id="TreeWithMetaDataLogger.t:choristodere" spec="beast.evolution.tree.TreeWithMetaDataLogger" branchratemodel="@ExponentialRelaxedClock.c:choristodere" tree="@Tree.t:choristodere"/>
    </logger>

</run>

</beast>
