# Supplementary material for: High morphological disparity in a bizarre Paleocene fauna of predatory freshwater reptiles
Source: BMC Ecol Evol. 2022 Mar 21;22:34. doi: 10.1186/s12862-022-01985-z (PMC8935759; doi:10.1186/s12862-022-01985-z)
Supplement: Supplementary file 2 — Additional file 2. Supplementary phylogenetic data. [file 12862_2022_1985_MOESM2_ESM.zip › phylogeny/Bayesian/Choristodere_run.xml.state]

<itsabeastystatewerein version='2.0' sample='10000000'>
<statenode id='Tree.t:choristodere'>(0:5.647163929745304,((1:3.8702649977992394,(6:1.8713526490962025,7:7.511352649096203)48:2.469112348703039)58:1.259242052478534,((2:0.20252638747196627,((3:0.06083187834288495,(((((((8:0.0,9:1.2300000000000004)38:0.6275770331688877,10:1.8575770331688881)40:4.472682246352126,16:0.6302592795210131)41:0.9133271605190192,(((((11:0.3091367631573463,12:0.3091367631573463)39:0.2028474432428422,13:0.5119842064001885)35:5.188015793599813,14:0.0)42:0.28158932427098016,28:0.28158932427098016)50:0.6456708824574804,15:0.9272602067284605)43:0.6163262333115718)36:2.4990390300697154,22:0.3426254701097484)49:1.117394943853732,(((((17:0.0,25:1.6399999999999988)46:0.38893908600786276,18:0.38893908600786276)53:0.5038146547566118,(26:0.08046187062426036,27:0.08046187062426036)61:2.452291870140213)54:0.5229775419759974,((19:0.5999999999999996,20:0.0)47:1.0193261206360962,((23:0.35413307695953433,24:0.6571330769595343)32:2.9428669230404654,29:0.0)33:8.319326120636097)44:0.43640516210437497)45:1.634480122178811,31:4.690211404919282)37:0.469809009044198)34:0.343014180356084,(21:3.40662922536856,30:0.9666292253685587)52:0.10640536895100539)51:6.607797284023322)55:2.63614056692424,4:1.9669724452671282)56:3.97555394220484)60:0.047306105601524706,5:2.839832493073491)59:0.24987455720428287)57:0.5874568794675312)62:0.0</statenode>
<statenode id='ucedMean.c:choristodere'>ucedMean.c:choristodere[1 1] (-Infinity,Infinity): 0.07854034402533767 </statenode>
<statenode id='expRateCategories.c:choristodere'>expRateCategories.c:choristodere[62 1] (0,61): 2 22 39 38 44 18 46 8 19 29 8 7 54 38 32 55 13 19 28 52 3 42 49 37 57 20 8 25 1 15 40 7 4 9 19 41 53 30 14 34 34 36 0 42 52 30 11 45 30 48 57 50 42 34 43 34 60 17 21 51 46 30 </statenode>
<statenode id='diversificationRateFBD.t:choristodere'>diversificationRateFBD.t:choristodere[1 1] (0.0,Infinity): 0.1574124795547736 </statenode>
<statenode id='turnoverFBD.t:choristodere'>turnoverFBD.t:choristodere[1 1] (0.0,1.0): 0.9212265273041486 </statenode>
<statenode id='samplingProportionFBD.t:choristodere'>samplingProportionFBD.t:choristodere[1 1] (0.0,1.0): 0.02075118812556927 </statenode>
<statenode id='originFBD.t:choristodere'>originFBD.t:choristodere[1 1] (0.0,Infinity): 34.19708115304111 </statenode>
</itsabeastystatewerein>
<!--
{"operators":[
{"id":"ucedMeanScaler.c:choristodere","p":0.6262369736675678,"accept":15651,"reject":60414,"acceptFC":15618,"rejectFC":60206,"rejectIv":0,"rejectOp":0},
{"id":"ExpCategoriesRandomWalk.c:choristodere","p":"NaN","accept":479921,"reject":282850,"acceptFC":478439,"rejectFC":281924,"rejectIv":263126,"rejectOp":263126},
{"id":"ExpCategoriesSwapOperator.c:choristodere","p":"NaN","accept":309377,"reject":453998,"acceptFC":308483,"rejectFC":452411,"rejectIv":0,"rejectOp":0},
{"id":"ExpCategoriesUniform.c:choristodere","p":"NaN","accept":430899,"reject":332564,"acceptFC":429611,"rejectFC":331404,"rejectIv":0,"rejectOp":0},
{"id":"relaxedUpDownOperatorExp.c:choristodere","p":0.6517587830305424,"accept":2413,"reject":226506,"acceptFC":2405,"rejectFC":225793,"rejectIv":214606,"rejectOp":164129},
{"id":"originScalerFBD.t:choristodere","p":0.8063327386189437,"accept":57554,"reject":171144,"acceptFC":57455,"rejectFC":170460,"rejectIv":73246,"rejectOp":0},
{"id":"divRateScalerFBD.t:choristodere","p":0.48775502421053274,"accept":196365,"reject":567423,"acceptFC":194938,"rejectFC":566371,"rejectIv":0,"rejectOp":0},
{"id":"turnoverScalerFBD.t:choristodere","p":0.8347136208188187,"accept":39125,"reject":724561,"acceptFC":38974,"rejectFC":722259,"rejectIv":312056,"rejectOp":311731},
{"id":"samplingPScalerFBD.t:choristodere","p":0.33918609520051535,"accept":210671,"reject":552577,"acceptFC":208969,"rejectFC":551884,"rejectIv":7,"rejectOp":7},
{"id":"LeafToSAFBD.t:choristodere","p":"NaN","accept":63535,"reject":699956,"acceptFC":63320,"rejectFC":697678,"rejectIv":485396,"rejectOp":485396},
{"id":"SAUniformOperatorFBD.t:choristodere","p":"NaN","accept":740278,"reject":787339,"acceptFC":738026,"rejectFC":784721,"rejectIv":0,"rejectOp":0},
{"id":"SATreeRootScalerFBD.t:choristodere","p":0.9095172272632783,"accept":12906,"reject":63812,"acceptFC":12866,"rejectFC":63593,"rejectIv":49539,"rejectOp":30097},
{"id":"SATreeScalerFBD.t:choristodere","p":0.9471893174700375,"accept":18801,"reject":210094,"acceptFC":18763,"rejectFC":209461,"rejectIv":144465,"rejectOp":108226},
{"id":"SAWilsonBaldingFBD.t:choristodere","p":"NaN","accept":13551,"reject":749116,"acceptFC":13507,"rejectFC":746770,"rejectIv":110213,"rejectOp":13004},
{"id":"SAWideFBD.t:choristodere","p":"NaN","accept":6152,"reject":758159,"acceptFC":6129,"rejectFC":755720,"rejectIv":671670,"rejectOp":666444},
{"id":"SANarrowFBD.t:choristodere","p":"NaN","accept":132320,"reject":629969,"acceptFC":131961,"rejectFC":627907,"rejectIv":384419,"rejectOp":357791}
]}
-->
