# Supplementary material for: High morphological disparity in a bizarre Paleocene fauna of predatory freshwater reptiles
Source: BMC Ecol Evol. 2022 Mar 21;22:34. doi: 10.1186/s12862-022-01985-z (PMC8935759; doi:10.1186/s12862-022-01985-z)
Supplement: Supplementary file 2 — Additional file 2. Supplementary phylogenetic data. [file 12862_2022_1985_MOESM2_ESM.zip › phylogeny/Bayesian/choristodere.trees]

#NEXUS

Begin taxa;
	Dimensions ntax=32;
		Taxlabels
			Youngina
			Prolacerta
			Petrolacosaurus
			Nothosaurus
			Keichousaurus
			Araeoscelis
			Mesosuchus
			Gephyrosaurus
			Ch__TMP86.12.11
			Ch__SMM_77.33.24
			Champsosaurus_norelli
			Kosmodraco_dakotensis
			Kosmodraco_magnicornis
			Simoedosaurus_lemoniei
			Tch__IGM1_8
			Ik__IVPP9611_3
			Ik__IVPP13283
			M__DR003
			M__BMNHC073
			H__IVPP_11075
			H__IVPP_14560
			Shokawa
			Cteniogenys
			L_inexpectatus
			L_dvoraki
			Khurendukuhosaurus
			Ph__PKUP_2001
			Ph__LMPC021
			Tch__PIN3386_1
			Lazarussuchus_sp.
			Coeruleodraco_jurassicus
			Heishanosaurus
			;
End;
Begin trees;
	Translate
		   1 Youngina,
		   2 Prolacerta,
		   3 Petrolacosaurus,
		   4 Nothosaurus,
		   5 Keichousaurus,
		   6 Araeoscelis,
		   7 Mesosuchus,
		   8 Gephyrosaurus,
		   9 Ch__TMP86.12.11,
		  10 Ch__SMM_77.33.24,
		  11 Champsosaurus_norelli,
		  12 Kosmodraco_dakotensis,
		  13 Kosmodraco_magnicornis,
		  14 Simoedosaurus_lemoniei,
		  15 Tch__IGM1_8,
		  16 Ik__IVPP9611_3,
		  17 Ik__IVPP13283,
		  18 M__DR003,
		  19 M__BMNHC073,
		  20 H__IVPP_11075,
		  21 H__IVPP_14560,
		  22 Shokawa,
		  23 Cteniogenys,
		  24 L_inexpectatus,
		  25 L_dvoraki,
		  26 Khurendukuhosaurus,
		  27 Ph__PKUP_2001,
		  28 Ph__LMPC021,
		  29 Tch__PIN3386_1,
		  30 Lazarussuchus_sp.,
		  31 Coeruleodraco_jurassicus,
		  32 Heishanosaurus
;
tree STATE_0 = (1[&rate=0.8884559328807111]:6.1843951302108415,((((2[&rate=1.5244446996007077]:0.22443638542064548,7[&rate=0.2876820724517809]:0.6946363854206474)[&rate=0.476476143751353]:1.062691032686704,((4[&rate=0.5298221244566459]:0.40095461059037873,(8[&rate=0.24557058710165408]:0.3519505661047191,(((((((((9[&rate=0.5576016885637216]:0.9157349553806631,(((10[&rate=1.775759127881614]:0.29500247539800206,(12[&rate=0.6771468392135042]:0.2609670945412499,((14[&rate=1.5244446996007077]:0.06767518804956829,30[&rate=0.6771468392135042]:0.06767518804956829)[&rate=2.8743714165497245]:0.1650498178684363,(24[&rate=0.40144095780843886]:0.6945876814041522,25[&rate=0.24557058710165408]:0.9975876814041521)[&rate=0.7427441216993174]:2.8351373245138523)[&rate=2.2553322081435]:0.028242088623245287)[&rate=0.6458942957093998]:0.03403538085675217)[&rate=0.6771468392135042]:0.8390221255735355,13[&rate=0.11075136429270276]:1.1340246009715376)[&rate=0.5298221244566459]:0.7107251020214926,11[&rate=0.04115807249350744]:1.8447497029930302)[&rate=1.6014057407368358]:0.3009852523876333)[&rate=0.37763030911472034]:3.6665281269564423,17[&rate=0.16632121544751347]:0.11226308233710469)[&rate=2.1122313645028266]:1.505061820138062,(((15[&rate=2.422386292806666]:0.11660118663267482,27[&rate=0.6458942957093998]:0.11660118663267482)[&rate=0.7772302977704867]:0.10958051743477881,(26[&rate=0.8499896520529151]:0.14830530364478278,29[&rate=1.8758425864385966]:0.14830530364478278)[&rate=1.2093636529608125]:0.07787640042267086)[&rate=0.42583241093259816]:0.8567426949718762,20[&rate=2.422386292806666]:0.0829243990393298)[&rate=0.9701339638949783]:0.5344005034358368)[&rate=0.20516104876377747]:0.1413946566733486,18[&rate=1.3237740041385566]:0.1187195591485164)[&rate=2.623056988268817]:0.07706516536364383,(19[&rate=1.8758425864385966]:0.0029695767548645335,21[&rate=0.6458942957093998]:0.04296957675486368)[&rate=0.5861750610077776]:0.1928151477572957)[&rate=1.4529857356185627]:0.3115880303714178,((16[&rate=0.12893368337589317]:0.21485828169697996,32[&rate=1.6847873496758874]:0.21485828169697996)[&rate=0.14745273114313068]:0.07730758853845998,28[&rate=0.9284612674944103]:0.29216587023543994)[&rate=1.013619075834717]:1.8552068846481369)[&rate=0.3543734469504531]:1.2511904613296938,22[&rate=0.5027934520687264]:1.4085632162132722)[&rate=1.013619075834717]:0.7189641175006276,23[&rate=0.3094220590881868]:0.41752733371389894)[&rate=0.331645195872897]:0.949881947611857,31[&rate=0.6458942957093998]:0.6374092813257555)[&rate=0.266404674004496]:3.0645412847789615)[&rate=0.09289374689269633]:4.319004044485663)[&rate=0.7772302977704867]:0.7343207090929944,5[&rate=0.7427441216993174]:0.40527531968337627)[&rate=1.0590814499114745]:1.9920520984239758)[&rate=3.2108436531709375]:1.7940579888564656,6[&rate=0.4508337131380154]:1.0413854069638155)[&rate=0.9284612674944103]:2.7291678352548026,3[&rate=1.3862943611198906]:1.1805532422186182)[&rate=0.331645195872897]:0.44384188799222457)[&rate=1.0]:0.0;
tree STATE_1000 = (1[&rate=0.15029000100109788]:4.929815819443732,((((2[&rate=0.7404410535701709]:0.013039055850683212,7[&rate=0.47120568854924855]:0.48323905585068516)[&rate=0.01189558182248294]:0.9022794597790984,((4[&rate=0.431533690376024]:0.7299999999999969,5[&rate=0.24421280317709343]:0.0)[&rate=1.80765935371529]:0.4156941802963132,(8[&rate=0.5144085481057303]:0.044341873744848215,((((((((((((9[&rate=0.2847122495573906]:0.0,11[&rate=0.09964917923096964]:1.2300000000000004)[&rate=0.11927657611130163]:0.6621338579971061,(((10[&rate=0.2068319034976115]:0.0,(24[&rate=0.7778219532496528]:0.0,25[&rate=0.08078420688483141]:0.30299999999999994)[&rate=0.7778219532496528]:3.2969999999999997)[&rate=0.4509647606651288]:0.6286850176619136,((12[&rate=0.32889833208137015]:0.08482974112518393,14[&rate=0.32889833208137015]:0.08482974112518393)[&rate=0.11927657611130163]:0.02366765920308822,13[&rate=0.32889833208137015]:0.10849740032827215)[&rate=0.6429728927326066]:0.5201876173336415)[&rate=0.19498468250357318]:0.48068775481965353,30[&rate=0.47120568854924855]:1.1093727724815672)[&rate=0.06262463465190617]:0.7827610855155394)[&rate=0.12939594171410335]:3.8078661420028945,17[&rate=1.5595452285187514]:0.0)[&rate=1.095441872562458]:0.3938347385255696,32[&rate=0.4128501569487245]:0.3938347385255696)[&rate=0.2068319034976115]:0.6961234524385578,20[&rate=0.12939594171410335]:0.08995819096412738)[&rate=0.5144085481057303]:0.05098748972735123,(((15[&rate=0.24421280317709343]:0.14830530364478278,29[&rate=0.9111192169832015]:0.14830530364478278)[&rate=0.6429728927326066]:0.25659284635018054,26[&rate=0.9651428404485835]:0.4048981499949633)[&rate=0.6429728927326066]:0.35680447568581286,27[&rate=0.7404410535701709]:0.7617026256807762)[&rate=0.06262463465190617]:0.37924305501070243)[&rate=0.19498468250357318]:0.38856916760420823,16[&rate=0.29899892598287486]:1.5295148482956868)[&rate=0.21897533549645945]:0.49059258647939963,((18[&rate=0.34456781934856895]:0.014523560121329382,19[&rate=0.4923269283736321]:0.014523560121329382)[&rate=0.2847122495573906]:0.29907710202471094,21[&rate=0.6429728927326066]:0.35360066214603947)[&rate=1.5595452285187514]:0.06650677262904736)[&rate=0.7404410535701709]:0.21003279277563003,22[&rate=0.028223572417339172]:0.24014022755071807)[&rate=0.15029000100109788]:0.40652084746695394,28[&rate=0.003932912015234288]:2.6366610750176704)[&rate=0.39485876753606786]:1.2524220624902078,23[&rate=0.15029000100109788]:0.18908313750787897)[&rate=0.3607597180456217]:1.153330647982978,31[&rate=0.2708338202499377]:0.6124137854908565)[&rate=0.19498468250357318]:2.7819280882539896)[&rate=0.03659812436085184]:5.371352306551465)[&rate=0.05379326444750791]:1.609824335333471)[&rate=0.17212342860716043]:3.714481484370218,3[&rate=0.19498468250357318]:0.0)[&rate=0.15029000100109788]:0.3623015316480611,6[&rate=0.09964917923096964]:2.952301531648061)[&rate=0.29899892598287486]:0.007514287795672203)[&rate=1.0]:0.0;
tree STATE_2000 = (1[&rate=0.027587066369232204]:5.0216303701031855,((2[&rate=0.558132331753984]:0.08861226929067101,(7[&rate=0.38775273337977306]:0.4792216790173107,(8[&rate=0.22538049037950011]:0.10011604994192425,(((((((((((((9[&rate=1.7648098291965326]:0.0,(10[&rate=0.027587066369232204]:0.7368121992082175,30[&rate=0.8257261313189644]:0.7368121992082175)[&rate=0.07511391824289353]:0.4931878007917829)[&rate=0.08243659695242732]:0.1430329975875102,((12[&rate=0.3252830237851563]:0.01411294457105905,(13[&rate=0.24791817270187957]:0.0,(24[&rate=0.06089381124955984]:0.0,25[&rate=0.15590649927313466]:0.30299999999999994)[&rate=1.1755596352633635]:3.2969999999999997)[&rate=0.12974381970691284]:0.01411294457105905)[&rate=0.09753654030955333]:0.06566452742587359,14[&rate=0.2364759373857954]:0.07977747199693264)[&rate=0.3551871258591821]:1.293255525590578)[&rate=0.008966694631719943]:0.5369888028340286,11[&rate=0.09753654030955333]:1.9100218004215392)[&rate=0.07511391824289353]:3.789978199578462,17[&rate=0.6168372603024014]:0.0)[&rate=0.38775273337977306]:0.2777980571344294,16[&rate=0.2597295754106601]:0.2777980571344294)[&rate=0.5319696521877623]:0.40944309754086206,((15[&rate=0.053985649120604294]:0.02034247313669546,29[&rate=0.6867867342427225]:0.02034247313669546)[&rate=0.5863094413301939]:0.6050621170784538,26[&rate=0.3551871258591821]:0.6254045902151493)[&rate=0.12142251308691607]:0.061836564460142185)[&rate=0.08990872835540764]:0.5009397736139363,(27[&rate=1.1755596352633635]:0.4827535837081385,32[&rate=0.18408360884934458]:0.4827535837081385)[&rate=0.11328613978601061]:0.7054273445810892)[&rate=0.16506001930600334]:0.09164751958636685,20[&rate=0.2719347632939301]:0.2798284478755946)[&rate=0.17444827038117222]:0.5611249281337933,21[&rate=0.16506001930600334]:0.24095337600938826)[&rate=0.04054848117075799]:0.49529327813947965,(18[&rate=0.2597295754106601]:0.06491441130908981,19[&rate=1.3625839967156832]:0.06491441130908981)[&rate=0.1939793931621736]:0.631332242839779)[&rate=0.2597295754106601]:0.3392922617173042,(22[&rate=0.08990872835540764]:0.2245850619771499,28[&rate=0.0029645646241006915]:2.2145850619771483)[&rate=0.08990872835540764]:0.46095385388902343)[&rate=0.2041500952507784]:1.333476957104807,23[&rate=0.11328613978601061]:0.30901587297097954)[&rate=0.2597295754106601]:1.081209161745031,31[&rate=0.09753654030955333]:0.6602250347160101)[&rate=0.24791817270187957]:2.789891015225912)[&rate=0.034010419382326636]:6.019105629075387)[&rate=0.558132331753984]:0.07959059027336224)[&rate=0.01506886473305178]:4.995279338896047,(3[&rate=0.02127446635726566]:0.0,((4[&rate=0.3252830237851563]:0.9288167900210738,5[&rate=0.33992984613062455]:0.19881679002107688)[&rate=0.886888261914126]:3.868906353839769,6[&rate=0.07511391824289353]:0.9177231438608437)[&rate=0.0029645646241006915]:1.672276856139156)[&rate=0.09753654030955333]:0.4540916081867188)[&rate=0.4235002988381151]:0.007538761916467962)[&rate=1.0]:0.0;
tree STATE_3000 = (1[&rate=0.009067905025524023]:5.024179174658897,(((2[&rate=0.6574824206743342]:0.0907102085532614,(7[&rate=0.3437667598436146]:0.44187628018441316,(8[&rate=0.12279305383475578]:0.10166436089439657,(((((((((((9[&rate=1.0642483246726804]:0.0,(10[&rate=0.015238952574386023]:1.0556984770843627,(11[&rate=0.07596175677847132]:1.055248204612492,((12[&rate=0.3921294416826461]:0.015523304614699196,(13[&rate=0.09092356137660638]:0.0,(24[&rate=0.3591962541231444]:0.510466393344299,25[&rate=0.15766627350836174]:0.8134663933442989)[&rate=1.1888286110132786]:2.7865336066557007)[&rate=0.4901329932652888]:0.015523304614699196)[&rate=0.08336708926694289]:0.11607263589944017,14[&rate=0.2064544127706791]:0.13159594051413936)[&rate=0.3591962541231444]:0.9236522640983527)[&rate=0.015238952574386023]:4.50272471870683E-4)[&rate=0.07596175677847132]:0.17430152291563772)[&rate=0.09092356137660638]:0.8465511187167154,30[&rate=0.7820627070149322]:2.076551118716716)[&rate=0.07596175677847132]:3.6234488812832852,17[&rate=0.275004191395634]:0.0)[&rate=0.3591962541231444]:0.029347932701321966,16[&rate=0.8968988972636346]:0.029347932701321966)[&rate=0.5379741901140656]:0.8274906361218886,((15[&rate=0.12279305383475578]:0.021182443500689985,29[&rate=0.5132814231418951]:0.021182443500689985)[&rate=0.32895461340510557]:0.7639153105041796,26[&rate=0.37529680301658636]:0.7850977540048696)[&rate=1.0642483246726804]:0.07174081481834094)[&rate=0.09863747126131073]:0.14316143117678948,20[&rate=0.07596175677847132]:0.0)[&rate=0.26266123904921956]:0.5999999999999996,21[&rate=0.07596175677847132]:0.0)[&rate=0.19616891021145158]:0.737295339040628,(18[&rate=0.32895461340510557]:0.2671389780496227,19[&rate=0.25071651667598815]:0.2671389780496227)[&rate=0.02789845177553925]:0.4301563609910062)[&rate=0.1764173324345693]:0.3836617928752002,(22[&rate=1.1888286110132786]:0.3725448265558722,((27[&rate=0.11456484228355368]:0.8017907455052011,32[&rate=0.3921294416826461]:0.8017907455052011)[&rate=0.09863747126131073]:0.735757877008357,28[&rate=0.002998026759858216]:1.5375486225135582)[&rate=0.034394307546305174]:0.8249962040423124)[&rate=0.14863523354802205]:0.3584123053599573)[&rate=0.18616142852646508]:1.3476697560344881,23[&rate=0.3921294416826461]:0.36862688795031673)[&rate=0.26266123904921956]:0.5298260800600421,31[&rate=0.32895461340510557]:0.16845296801035836)[&rate=0.6574824206743342]:3.283211392884036)[&rate=0.02789845177553925]:5.980211919290017)[&rate=0.5379741901140656]:0.11903392836885018)[&rate=0.02789845177553925]:4.75586031414343,((4[&rate=0.15766627350836174]:0.9308246074271835,5[&rate=0.835046407112619]:0.20082460742718666)[&rate=1.0642483246726804]:4.286954111799943,6[&rate=0.09092356137660638]:1.3377787192271278)[&rate=0.02789845177553925]:1.4689918034695637)[&rate=0.275004191395634]:0.23319678758452156,3[&rate=0.06870163628592857]:0.4499673102812132)[&rate=0.15766627350836174]:0.014211864377685401)[&rate=1.0]:0.0;
tree STATE_4000 = (1[&rate=0.002883169290897751]:5.0815113861899555,((2[&rate=0.8625377839365457]:0.13790076198845824,(7[&rate=0.3771065620407449]:0.39312369995111496,(8[&rate=0.5428082039730857]:0.08703370338372807,(((((((((9[&rate=0.5999013251144364]:0.0,((10[&rate=0.03943517869492877]:1.1143249436061495,11[&rate=0.05922190569676438]:1.1143249436061495)[&rate=0.15162591744547746]:0.014594793500267045,30[&rate=0.8030549258924776]:1.1289197371064166)[&rate=0.08017321088132932]:0.10108026289358385)[&rate=0.08744018682224369]:0.5519961168409155,((12[&rate=0.3771065620407449]:0.02285199340625388,(13[&rate=0.1429408658551597]:0.0,(24[&rate=0.002883169290897751]:0.0,25[&rate=0.22998323435563844]:0.30299999999999994)[&rate=1.0234758837612123]:3.2969999999999997)[&rate=0.7075343125227317]:0.02285199340625388)[&rate=0.08017321088132932]:0.16105883515314012,14[&rate=0.3454350785522447]:0.183910828559394)[&rate=0.19854493323431874]:1.598085288281522)[&rate=0.026829633577597087]:4.074912738736342,(16[&rate=0.8625377839365457]:0.14040044796748674,17[&rate=0.3163520259951234]:0.14040044796748674)[&rate=0.5428082039730857]:0.016508407609769904)[&rate=0.47135549740893756]:0.23877888248400403,(15[&rate=0.16052811767003494]:0.04007653974687564,29[&rate=0.045909347268047386]:0.04007653974687564)[&rate=0.3163520259951234]:0.35561119831438504)[&rate=1.1432833720190716]:1.1080004063061217,(20[&rate=0.47135549740893756]:0.46570861647108686,26[&rate=0.19854493323431874]:1.4657086164710869)[&rate=0.002883169290897751]:0.03797952789629555)[&rate=0.014655132728033043]:0.37586973620753916,21[&rate=0.07305158424826406]:0.2795578805749219)[&rate=0.17902939395462372]:1.1134161686899127,((18[&rate=0.3163520259951234]:0.3496368450556453,19[&rate=0.13446262098589237]:0.3496368450556453)[&rate=0.00872050431718117]:0.5084382505405589,(22[&rate=1.0234758837612123]:0.4339013864857364,((27[&rate=0.014655132728033043]:0.41609159992592204,28[&rate=0.102434800753158]:0.41609159992592204)[&rate=0.33059670396651336]:0.10857445297924428,32[&rate=1.1432833720190716]:0.5246660529051663)[&rate=0.026829633577597087]:1.8992353335805685)[&rate=0.03943517869492877]:0.07417370911046817)[&rate=0.1886534787892565]:0.49489895366863124)[&rate=0.17902939395462372]:1.0425122219895844,23[&rate=0.3771065620407449]:0.3354862712544193)[&rate=0.3454350785522447]:0.3945137287455811,31[&rate=0.6322935972336037]:0.0)[&rate=0.6322935972336037]:3.437033703383726)[&rate=0.014655132728033043]:5.9460899965673875)[&rate=0.49361708728076625]:0.21497706203734523)[&rate=0.026829633577597087]:4.955366976910899,(3[&rate=0.08017321088132932]:0.08056436024527613,((4[&rate=0.3454350785522447]:1.003619767486903,5[&rate=0.07305158424826406]:0.2736197674869061)[&rate=0.26446849978669196]:2.876380232513096,6[&rate=0.8625377839365457]:0.0)[&rate=0.026829633577597087]:2.670564360245276)[&rate=0.2767479739453768]:0.3829033786540812)[&rate=0.00872050431718117]:0.05804364729059941)[&rate=1.0]:0.0;
tree STATE_5000 = (1[&rate=0.0022466967863143793]:5.616161814438172,((2[&rate=0.7278079161292362]:0.18623283575562155,(7[&rate=0.29385860334659497]:0.37504450261268474,(8[&rate=0.42298086737448576]:0.27880188911658976,((((((((9[&rate=0.23584283534774964]:0.0,(10[&rate=0.03072968677952384]:0.7735088969067645,11[&rate=0.10477939654883985]:0.7735088969067645)[&rate=0.04091305124547616]:0.45649110309323593)[&rate=0.17921340767753208]:0.5631467474039313,((12[&rate=0.3355567355342744]:0.011662181179295406,(13[&rate=0.17921340767753208]:0.0,(24[&rate=0.4674704268997919]:0.0,25[&rate=0.8908984588144355]:0.30299999999999994)[&rate=0.3673016650751474]:3.2969999999999997)[&rate=0.4927119602018109]:0.011662181179295406)[&rate=0.05148444554425349]:0.19683959932219963,14[&rate=0.1395078552353826]:0.20850178050149504)[&rate=0.14700738033696056]:1.5846449669024367)[&rate=0.02090687207548974]:4.14492767643211,(16[&rate=0.14700738033696056]:0.21864451542362673,17[&rate=0.1322057091477219]:0.21864451542362673)[&rate=0.3209499137470836]:0.01942990841241432)[&rate=0.7975390089565617]:0.2983616509131064,(15[&rate=0.2060858966651702]:0.12400300469442804,29[&rate=0.02090687207548974]:0.12400300469442804)[&rate=0.11815381861973526]:0.4124330700547194)[&rate=0.2576160042743854]:1.7071134186570287,((20[&rate=0.28124436130493413]:0.7623471715615313,26[&rate=0.10477939654883985]:1.7623471715615313)[&rate=0.0022466967863143793]:0.08675880417836801,21[&rate=0.4674704268997919]:0.24910597573989968)[&rate=0.011419946690965988]:0.39444351766627683)[&rate=0.2576160042743854]:0.9444130489146865,((18[&rate=0.24651590261839146]:0.3199920648575443,(19[&rate=0.24651590261839146]:0.11236969096784577,(((27[&rate=0.1322057091477219]:0.0,30[&rate=0.6721287138298978]:5.700000000000001)[&rate=0.025774813376064295]:0.09073626521132816,28[&rate=0.06813737484942949]:0.09073626521132816)[&rate=0.3355567355342744]:0.17452869286798922,32[&rate=0.8908984588144355]:0.2652649580793174)[&rate=0.02090687207548974]:1.4871047328885272)[&rate=0.062474616320396845]:0.2076223738896985)[&rate=0.011419946690965988]:0.8010908449415766,22[&rate=0.6721287138298978]:0.7710829097991212)[&rate=0.14700738033696056]:0.426879632521743)[&rate=0.07391811596219514]:1.1097631628637252,23[&rate=0.30707374554106487]:0.5977257051845886)[&rate=0.4674704268997919]:0.13227429481541186,31[&rate=0.2691787413641354]:0.0)[&rate=0.8908984588144355]:3.6288018891165876)[&rate=0.006795414021058409]:5.7362426134960955)[&rate=0.40315346755160814]:0.28138833314293876)[&rate=0.025774813376064295]:5.017041830970204,(3[&rate=0.016122864992333088]:0.4200413489605488,((4[&rate=0.551342951373142]:1.0463360778611879,5[&rate=0.4927119602018109]:0.316336077861191)[&rate=0.2060858966651702]:2.833663922138811,6[&rate=0.11138603097766249]:0.0)[&rate=0.02090687207548974]:3.0100413489605486)[&rate=0.3355567355342744]:0.1534333177652769)[&rate=0.04614840537750872]:0.48268714771234755)[&rate=1.0]:0.0;
tree STATE_6000 = (1[&rate=0.00180964345483381]:5.1868709613029935,((2[&rate=0.5862263389623282]:0.15656703067647015,(7[&rate=0.3968639557099442]:0.2627650089023241,(8[&rate=0.0458513905921038]:0.2567727439143148,(((((((((9[&rate=0.3968639557099442]:0.0,(10[&rate=0.032954173368945246]:0.9139307187655845,11[&rate=0.032954173368945246]:0.9139307187655845)[&rate=0.032954173368945246]:0.3160692812344159)[&rate=0.27028037511957737]:0.5563025876770888,((12[&rate=0.3247274123915691]:0.0036537924389365983,(13[&rate=0.05488250803443042]:0.0,(24[&rate=0.16599569479310083]:0.17381010663986335,25[&rate=0.08439650170911484]:0.4768101066398633)[&rate=0.29584991539654587]:3.1231898933601365)[&rate=0.1737030015094351]:0.0036537924389365983)[&rate=0.00180964345483381]:0.7544028484165874,14[&rate=0.10075671185021397]:0.758056640855524)[&rate=0.24733822434547822]:1.0282459468215652)[&rate=0.016839826559116138]:4.163250607634157,17[&rate=0.09516917718103944]:0.2495531953112451)[&rate=0.00180964345483381]:0.08248507561570051,16[&rate=0.47206205026872894]:0.3320382709269456)[&rate=0.5413784962871903]:0.1919148986109036,(15[&rate=0.28269966701634486]:0.2016627512939948,29[&rate=0.016839826559116138]:0.2016627512939948)[&rate=0.16599569479310083]:0.3222904182438544)[&rate=0.27028037511957737]:1.8580283398710762,((20[&rate=0.21681499277395078]:0.6299553210693869,26[&rate=0.04146909831021097]:1.629955321069387)[&rate=0.11840981179995315]:0.29710063179229707,(21[&rate=0.23669384379417485]:0.0,30[&rate=0.050321334505901455]:7.300000000000001)[&rate=0.19856079040271418]:0.3270559528616843)[&rate=0.016839826559116138]:0.4549255565472414)[&rate=0.11236918068448522]:0.48619533520799507,(((18[&rate=0.29584991539654587]:0.06801054365695336,((27[&rate=0.09516917718103944]:0.009720392908478814,28[&rate=0.2585150405162924]:0.009720392908478814)[&rate=0.23669384379417485]:1.0738813709693176,32[&rate=0.3247274123915691]:1.0836017638777964)[&rate=0.016839826559116138]:0.6244087797791558)[&rate=0.00180964345483381]:0.5267123732366805,19[&rate=0.1737030015094351]:0.5947229168936339)[&rate=0.005473491830763451]:0.6107674300723289,22[&rate=0.5413784962871903]:0.8554903469659632)[&rate=0.1585453467087926]:0.02268649765095887)[&rate=0.06429399318152346]:1.4897750776961995,23[&rate=0.37653269614335994]:0.6579519223131207)[&rate=0.4440893712933587]:0.07204807768687971,31[&rate=0.1585453467087926]:0.0)[&rate=0.5862263389623282]:3.6067727439143127)[&rate=0.005473491830763451]:5.64599226498801)[&rate=0.4192315824000796]:0.364002021774148)[&rate=0.020760799859456835]:5.039193709110883,(3[&rate=0.009198407150330004]:0.36344469326209605,((4[&rate=0.7175906311593737]:0.7299999999999969,5[&rate=0.3968639557099442]:0.0)[&rate=0.20750157245756]:3.150000000000002,6[&rate=0.0897179375278803]:0.0)[&rate=0.016839826559116138]:2.953444693262096)[&rate=0.29584991539654587]:0.20251604652525756)[&rate=0.07919883150092466]:0.06091022151564118)[&rate=1.0]:0.0;
tree STATE_7000 = (1[&rate=0.00180964345483381]:5.486236400427018,((2[&rate=0.23669384379417485]:0.24913980411803038,(7[&rate=0.3968639557099442]:0.4292551122635757,(8[&rate=0.3247274123915691]:0.32551515837030465,((((((((((9[&rate=0.7175906311593737]:0.0,(10[&rate=0.016839826559116138]:0.9135292646897772,11[&rate=0.16599569479310083]:0.9135292646897772)[&rate=0.032954173368945246]:0.3164707353102232)[&rate=0.23669384379417485]:0.5776599331494428,((12[&rate=0.08439650170911484]:0.030717556698096615,(13[&rate=0.028815356094974705]:0.0,(24[&rate=1.0772835007436175]:0.0,25[&rate=0.08439650170911484]:0.30299999999999994)[&rate=0.28269966701634486]:3.2969999999999997)[&rate=0.18168562670294652]:0.030717556698096615)[&rate=0.00180964345483381]:0.3261287350412885,14[&rate=0.09516917718103944]:0.3568462917393851)[&rate=0.22653346937808452]:1.450813641410058)[&rate=0.016839826559116138]:3.9365546230015322,17[&rate=0.0897179375278803]:0.04421455615097436)[&rate=0.00180964345483381]:0.3394223609447451,16[&rate=0.28269966701634486]:0.38363691709571945)[&rate=0.29584991539654587]:0.16325477030390267,(15[&rate=0.03717108612570038]:0.04659123091095019,29[&rate=0.3098225740721679]:0.04659123091095019)[&rate=0.47206205026872894]:0.5003004564886719)[&rate=0.28269966701634486]:1.432932312527102,(((20[&rate=0.5413784962871903]:0.37666391904753027,30[&rate=0.05488250803443042]:7.076663919047531)[&rate=0.11840981179995315]:0.313168856992327,21[&rate=0.2585150405162924]:0.08983277603985762)[&rate=0.0458513905921038]:0.20378567890514176,26[&rate=0.1375778169741271]:1.893618454944999)[&rate=0.189963971086921]:0.08620554498172517)[&rate=0.14435075182269314]:0.9042430864135103,22[&rate=0.5862263389623282]:0.894067086340236)[&rate=0.7175906311593737]:0.023934838348029785,((18[&rate=0.34069775807168384]:0.2077153629969981,19[&rate=0.06915265726390828]:0.2077153629969981)[&rate=0.020760799859456835]:0.9995998636363481,((27[&rate=0.0897179375278803]:0.04594548726012704,28[&rate=0.28269966701634486]:0.04594548726012704)[&rate=0.24733822434547822]:0.7238565613463734,32[&rate=0.3247274123915691]:0.7698020486065005)[&rate=0.005473491830763451]:2.0775131780268445)[&rate=0.3247274123915691]:0.06068669805491922)[&rate=0.06915265726390828]:1.3220565291719932,23[&rate=0.4192315824000796]:0.5300584538602582)[&rate=0.47206205026872894]:0.19994154613974224,31[&rate=0.11840981179995315]:0.0)[&rate=0.5413784962871903]:3.6755151583703025)[&rate=0.005473491830763451]:5.743739953893272)[&rate=0.47206205026872894]:0.2900846918544566)[&rate=0.020760799859456835]:5.056500765308513,(3[&rate=0.00180964345483381]:0.0,((4[&rate=0.37653269614335994]:0.7299999999999969,5[&rate=0.3968639557099442]:0.0)[&rate=0.21681499277395078]:3.5528390358133315,6[&rate=0.1310041152527155]:0.40283903581332936)[&rate=0.012986459625647971]:2.1871609641866705)[&rate=0.06915265726390828]:0.6758405694265441)[&rate=0.10075671185021397]:0.2503958310004748)[&rate=1.0]:0.0;
tree STATE_8000 = (1[&rate=0.001762772589344477]:5.555006328262564,((2[&rate=0.45983535621932226]:0.2644846069773905,(7[&rate=0.5273564641512386]:0.28261790458965663,(8[&rate=0.3163167750219541]:0.10923195705956701,((((((((((9[&rate=0.25181934382607263]:0.0,(10[&rate=0.01640366481498488]:1.2180454322140433,11[&rate=0.05799662396272779]:1.2180454322140433)[&rate=0.02806902085642418]:0.01195456778595716)[&rate=0.5273564641512386]:0.5812001128771183,(((12[&rate=0.11534292569779414]:6.739676852869358E-4,(24[&rate=0.19341794523420228]:0.0,25[&rate=0.6990045976179956]:0.30299999999999994)[&rate=0.2753775737989165]:3.2976739676852866)[&rate=0.15443892585572466]:0.0021495727708220613,13[&rate=0.571042720439899]:0.002823540456108997)[&rate=0.024110707712787942]:0.328270954338171,14[&rate=0.08739418840999905]:0.33109449479428)[&rate=0.15443892585572466]:1.4801056180828387)[&rate=0.020223082523445512]:3.9208159273345515,17[&rate=0.08221058101362543]:0.03201604021166915)[&rate=0.03210064024717909]:0.49357193496508067,((15[&rate=0.07714753362328108]:0.06413402731031503,29[&rate=0.15443892585572466]:0.06413402731031503)[&rate=0.45983535621932226]:0.34437046211058586,16[&rate=0.07714753362328108]:0.4085044894209009)[&rate=0.09814705176735938]:0.11708348575584893)[&rate=0.2753775737989165]:1.8639490197734627,((20[&rate=0.5273564641512386]:0.6168670454612002,26[&rate=0.13401446788650112]:1.6168670454612002)[&rate=0.11534292569779414]:0.7633763287186586,(21[&rate=0.2753775737989165]:0.30443631937784765,30[&rate=0.03620833240024339]:7.604436319377848)[&rate=0.05799662396272779]:0.47580705480201146)[&rate=0.2753775737989165]:0.009293620770353783)[&rate=0.28818722275256564]:0.24971105141734995,(18[&rate=0.08739418840999905]:0.7747705258158,19[&rate=0.03620833240024339]:0.7747705258158)[&rate=0.020223082523445512]:0.22447752055176373)[&rate=0.2206661148206492]:0.22285081281268582,22[&rate=0.5273564641512386]:0.8720988591802499)[&rate=0.25181934382607263]:0.0316932143054931,((27[&rate=0.2753775737989165]:0.037828660620181864,28[&rate=0.13401446788650112]:0.037828660620181864)[&rate=0.2409320139880175]:0.37984926279902886,32[&rate=0.3163167750219541]:0.41767792341921073)[&rate=0.00533172506523215]:2.4761141500665307)[&rate=0.06262873967640135]:1.4540102040600988,23[&rate=0.4325871866328754]:0.647802277545841)[&rate=0.3163167750219541]:0.08219772245415946,31[&rate=0.06736156140566682]:0.0)[&rate=0.4909885852247457]:3.459231957059565)[&rate=0.00533172506523215]:5.81338594753009)[&rate=0.38658493801949334]:0.45206670238773583)[&rate=0.020223082523445512]:5.106191477715463,(3[&rate=0.040395023456587215]:0.5885033876234012,((4[&rate=0.3163167750219541]:1.1506831181197903,5[&rate=0.09270423764255303]:0.4206831181197934)[&rate=0.21119935266803178]:3.2929880832635234,6[&rate=0.11534292569779414]:0.5636712013833147)[&rate=0.01640366481498488]:2.6148321862400863)[&rate=0.2206661148206492]:0.15237269706945256)[&rate=0.10372944033215979]:0.2541302435697119)[&rate=1.0]:0.0;
tree STATE_9000 = (1[&rate=0.001762772589344477]:5.555006328262564,((2[&rate=0.45983535621932226]:0.2644846069773905,(7[&rate=0.5273564641512386]:0.35267537601323795,(8[&rate=0.23056332936328172]:0.10923195705956701,((((((((((9[&rate=0.1474156966208202]:0.0,(10[&rate=0.03210064024717909]:0.7223476434647402,11[&rate=0.05346101771547958]:0.7223476434647402)[&rate=0.05799662396272779]:0.5076523565352602)[&rate=0.3017979810750744]:0.5343751969807311,(((12[&rate=0.0446638117045606]:0.0023754043553934068,13[&rate=0.4909885852247457]:0.0023754043553934068)[&rate=0.08221058101362543]:0.09163179260015797,14[&rate=0.263279949111461]:0.09400719695555138)[&rate=0.02806902085642418]:0.23708729783872862,(24[&rate=0.03620833240024339]:0.0,25[&rate=0.5273564641512386]:0.30299999999999994)[&rate=0.2753775737989165]:3.6280944947942797)[&rate=0.16169630539588373]:1.4332807021864515)[&rate=0.03210064024717909]:4.148151659176264,17[&rate=0.12139057084286156]:0.21252685615699463)[&rate=0.08221058101362543]:0.38638252424868824,((15[&rate=0.08221058101362543]:0.06685415225048708,29[&rate=0.2753775737989165]:0.06685415225048708)[&rate=0.6257541794181666]:0.3510189240765911,16[&rate=0.07714753362328108]:0.41787307632707815)[&rate=0.08739418840999905]:0.18103630407860472)[&rate=0.3163167750219541]:1.7656798308892334,30[&rate=0.03620833240024339]:8.064589211294917)[&rate=0.2753775737989165]:0.1588073970465711,((20[&rate=0.5273564641512386]:0.5999999999999996,21[&rate=0.008960162813796413]:0.0)[&rate=0.1094587506000724]:0.7877031207950278,26[&rate=0.14061197960549585]:2.3877031207950274)[&rate=0.06262873967640135]:0.13569348754645993)[&rate=0.3163167750219541]:0.08831860509378942,19[&rate=0.03620833240024339]:0.971715213435278)[&rate=0.06736156140566682]:0.429390879160664,((18[&rate=0.1094587506000724]:0.488784221045238,((27[&rate=0.11534292569779414]:0.027939243098170863,28[&rate=0.024110707712787942]:0.027939243098170863)[&rate=0.2409320139880175]:0.29042934240980856,32[&rate=0.33187347904122605]:0.3183685855079794)[&rate=0.008960162813796413]:1.8104156355372574)[&rate=0.09270423764255303]:0.9101735846209902,22[&rate=0.3667802704342348]:1.0489578056662285)[&rate=0.2409320139880175]:0.002148286929713805)[&rate=0.06262873967640135]:1.217579389754869,23[&rate=0.4325871866328754]:0.5586854823508105)[&rate=0.5273564641512386]:0.17131451764918992,31[&rate=0.3017979810750744]:0.0)[&rate=0.6257541794181666]:3.459231957059565)[&rate=0.00533172506523215]:5.8834434189536715)[&rate=0.3163167750219541]:0.3820092309641545)[&rate=0.01640366481498488]:5.106191477715463,(3[&rate=0.03620833240024339]:0.534877968980279,((4[&rate=0.3163167750219541]:1.1148079973787972,5[&rate=0.07714753362328108]:0.38480799737880034)[&rate=0.4083732295819777]:3.384964512717662,6[&rate=0.024110707712787942]:0.6197725100964604)[&rate=0.020223082523445512]:2.5051054588838184)[&rate=0.2206661148206492]:0.20599811571257476)[&rate=0.10372944033215979]:0.2541302435697119)[&rate=1.0]:0.0;
tree STATE_10000 = (1[&rate=0.001736666952393152]:5.890954170609408,((2[&rate=0.271299392069982]:0.41616223835086075,(7[&rate=0.1385295979569627]:0.7007329320376385,(8[&rate=0.09669355100567895]:1.4509690385559644,(((((((((9[&rate=0.14523255587982373]:0.0,(10[&rate=0.031625248432452964]:1.1783303896553106,11[&rate=0.019923590431507505]:1.1783303896553106)[&rate=0.1078377301567186]:0.051669610344689865)[&rate=0.2839193375717626]:0.7605485221711241,(((12[&rate=0.2593809261690728]:0.12476087768662714,14[&rate=0.2593809261690728]:0.12476087768662714)[&rate=0.09669355100567895]:0.09314903418744569,13[&rate=0.005252765317549105]:0.21790991187407283)[&rate=0.32695862580945145]:0.0766947317077773,(24[&rate=0.32695862580945145]:0.0,25[&rate=0.271299392069982]:0.30299999999999994)[&rate=0.2593809261690728]:3.59160464358185)[&rate=0.15215177517394474]:1.6959438785892744)[&rate=0.03567210805345731]:3.7094514778288765,17[&rate=0.019923590431507505]:0.0)[&rate=0.09133134179292685]:0.7143185949673487,((15[&rate=0.07600502351356327]:0.03712922068042879,29[&rate=0.01616073607822113]:0.03712922068042879)[&rate=0.4837173297998537]:0.25199252264210514,16[&rate=0.06170124446199076]:0.28912174332253393)[&rate=0.22714882053382182]:0.4251968516448148)[&rate=0.31163230753008786]:1.618902765667121,19[&rate=0.031625248432452964]:0.693221360634471)[&rate=0.217398177983085]:0.2368857060774161,(18[&rate=0.1136347640430398]:0.7013001847780238,((27[&rate=0.11959284708036745]:0.18994509940486992,28[&rate=0.023753642152548195]:0.18994509940486992)[&rate=0.17435888974539615]:0.8854398272796509,32[&rate=0.32695862580945145]:1.0753849266845208)[&rate=0.001736666952393152]:1.2659152580935018)[&rate=0.04400236662635276]:0.22880688193386334)[&rate=0.01616073607822113]:0.5253995759123029,((((20[&rate=0.12572118390458759]:1.0585909753045701,21[&rate=0.19055353794271324]:0.4585909753045705)[&rate=0.06636397585370139]:0.4382977163913466,22[&rate=0.4837173297998537]:0.5068886916959183)[&rate=0.10219326764213488]:9.093761179101989E-4,30[&rate=0.03567210805345731]:8.197798067813828)[&rate=0.05266929113204793]:0.32983829855248814,26[&rate=0.08099309011634678]:2.827636366366315)[&rate=0.2839193375717626]:0.26787027625787374)[&rate=0.06170124446199076]:1.178053516285054,23[&rate=0.4261808219592379]:0.5735601589092436)[&rate=0.5195466215882871]:0.15643984109075681,31[&rate=0.18230339786039287]:0.0)[&rate=0.5195466215882871]:4.800969038555962)[&rate=0.001736666952393152]:4.889763893481675)[&rate=0.2839193375717626]:0.18562930631322416)[&rate=0.008827468013085496]:5.406193340173612,(3[&rate=0.05266929113204793]:0.8246638471262244,((4[&rate=0.271299392069982]:1.5509988538237067,5[&rate=0.04400236662635276]:0.8209988538237099)[&rate=0.4023254595312353]:2.4515641417355667,6[&rate=0.07600502351356327]:0.12256299555927441)[&rate=0.01246276176680448]:3.29210085156695)[&rate=0.2080716130727861]:0.3678917313982488)[&rate=0.10219326764213488]:0.1383985920849362)[&rate=1.0]:0.0;
tree STATE_11000 = (1[&rate=0.0018947559541009776]:5.816909103237432,((2[&rate=0.27067371251199523]:0.41219025196405923,(7[&rate=0.2589712199955967]:0.6967921794796759,(8[&rate=0.021737237266562594]:2.1542852095392,(((((((((9[&rate=0.06233898191711646]:0.0,(10[&rate=0.038919344343186675]:1.1652956636996183,11[&rate=0.0434195038390515]:1.1652956636996183)[&rate=0.021737237266562594]:0.06470433630038208)[&rate=0.19023080046538227]:0.7596078612424888,(((12[&rate=0.2829924030982642]:0.031039075257040416,13[&rate=0.005730925176647314]:0.031039075257040416)[&rate=0.43894919453770215]:0.17175109571841585,14[&rate=0.13716559840767578]:0.20279017097545626)[&rate=0.3567217088708013]:0.22280364493276483,(24[&rate=0.09964524482930556]:0.0,25[&rate=0.12397895029136637]:0.30299999999999994)[&rate=0.2829924030982642]:3.722593815908221)[&rate=0.24782620500746416]:1.5640140453342681)[&rate=0.0434195038390515]:3.710392138757512,17[&rate=0.2172609410152476]:0.0)[&rate=0.09964524482930556]:0.4967437449572891,((15[&rate=0.2829924030982642]:0.009669738543179207,29[&rate=0.0434195038390515]:0.009669738543179207)[&rate=0.5668410130859679]:0.46766672986441016,16[&rate=0.2371879602917114]:0.47733646840758936)[&rate=0.464976113478843]:0.01940727654969976)[&rate=0.4942644243332071]:1.7680144680002439,(18[&rate=0.464976113478843]:0.09141119519715346,((27[&rate=0.0883659008582573]:0.18834832933221968,28[&rate=0.013597248470499496]:0.18834832933221968)[&rate=0.0883659008582573]:0.5283658102184834,32[&rate=0.3400002339937365]:0.7167141395507031)[&rate=0.0018947559541009776]:1.0146970556464492)[&rate=0.0434195038390515]:0.5333470177603807)[&rate=0.0883659008582573]:0.080309860623057,19[&rate=0.017631849828585885]:0.7050680735805912)[&rate=0.06731791617194935]:0.8946009099021612,((((20[&rate=0.464976113478843]:0.6881072099227641,21[&rate=1.1279511009952887]:0.08810720992276444)[&rate=0.03450409860378774]:0.7439606718624585,22[&rate=0.4942644243332071]:0.44206788178522416)[&rate=0.06731791617194935]:0.2684678716795581,26[&rate=0.06731791617194935]:2.7005357534647807)[&rate=0.2371879602917114]:0.21048210147491986,30[&rate=0.038919344343186675]:8.611017854939702)[&rate=0.1988984981103167]:0.3286511285430507)[&rate=0.07240509656347052]:0.9804980067681353,23[&rate=0.613798172912297]:0.5201669902508872)[&rate=0.41552955696377236]:0.20983300974911323,31[&rate=0.04800790735663267]:0.0)[&rate=0.3400002339937365]:5.504285209539198)[&rate=0.005730925176647314]:4.182506969940476)[&rate=0.3567217088708013]:0.1855980724843853)[&rate=0.00963103348882245]:5.282098186093741,(3[&rate=0.05268808500297645]:0.7407803360853791,((4[&rate=0.2959958083846825]:1.416767168119133,5[&rate=0.05268808500297645]:0.6867671681191361)[&rate=0.15113996393290538]:2.9176691324779576,6[&rate=0.27067371251199523]:0.4544363005970915)[&rate=0.013597248470499496]:2.8763440354882874)[&rate=0.15113996393290538]:0.3237081019724215)[&rate=0.0018947559541009776]:0.19242066517963252)[&rate=1.0]:0.0;
tree STATE_12000 = (1[&rate=0.0013915636410369307]:5.826600541038324,((2[&rate=0.14607681671516146]:0.39512983617104425,(7[&rate=0.3630021061400951]:0.808128263322093,(8[&rate=0.322376999559786]:0.36749867351293375,(((((((((9[&rate=0.06489847649016632]:0.0,(10[&rate=0.031888540961443244]:1.124112046439591,11[&rate=0.031888540961443244]:1.124112046439591)[&rate=0.06489847649016632]:0.10588795356040936)[&rate=0.1526875229050835]:0.7596078612424888,(((12[&rate=0.019033416117084756]:0.1031478300333939,13[&rate=0.007073309889670433]:0.1031478300333939)[&rate=0.10579337460262887]:0.07645819839260559,14[&rate=0.20783781572971075]:0.1796060284259995)[&rate=0.289542787124785]:0.4224228441212179,(24[&rate=0.06899050720689426]:0.49630416409329614,25[&rate=0.09582784856693356]:0.7993041640932961)[&rate=0.322376999559786]:3.402724708453921)[&rate=0.1526875229050835]:1.3875789886952719)[&rate=0.03525839737574937]:3.710392138757512,17[&rate=0.049440227028976186]:0.0)[&rate=0.11100156622358108]:0.5918404818707135,((15[&rate=0.289542787124785]:2.0880122598221362E-4,29[&rate=0.02858349351205608]:2.0880122598221362E-4)[&rate=0.3630021061400951]:0.24787306064490977,16[&rate=0.3414919225177095]:0.24808186187089198)[&rate=0.3051769395395993]:0.3437586199998215)[&rate=0.1901959632536629]:1.8252229156246873,((18[&rate=0.13357259994715998]:0.04364631032063215,((27[&rate=0.22750005498044007]:0.04341334460788815,28[&rate=0.00420895740586787]:0.04341334460788815)[&rate=0.06489847649016632]:1.1082445587372778,32[&rate=0.26198675294238627]:1.151657903345166)[&rate=0.00420895740586787]:0.531988406975465)[&rate=0.0774790063902775]:0.1410704204712161,19[&rate=0.01596445651550619]:0.18471673079184825)[&rate=0.06090161795955454]:0.5923466667035537)[&rate=0.04578355353224284]:0.4618176997133503,(((20[&rate=0.10073838751215895]:0.5999999999999996,21[&rate=0.1987906126384982]:0.0)[&rate=0.06489847649016632]:1.0113717210863449,22[&rate=0.3630021061400951]:0.6213717210863461)[&rate=0.8283999517802645]:0.12015610781010011,26[&rate=0.025340809184350128]:2.7315278288964446)[&rate=0.8283999517802645]:0.14735326831230644)[&rate=0.18201074150902108]:0.01598358239653841,30[&rate=0.038695655367814094]:8.59486467960529)[&rate=0.06899050720689426]:1.0848569071364,23[&rate=0.45079115255501223]:0.27972158674169023)[&rate=0.1987906126384982]:0.4502784132583102,31[&rate=0.031888540961443244]:0.0)[&rate=0.24970601757218053]:3.7174986735129316)[&rate=0.007073309889670433]:6.08062958980916)[&rate=0.22750005498044007]:0.05720157284895322)[&rate=0.007073309889670433]:5.186007192031113,(3[&rate=0.06489847649016632]:0.4508573074805291,((4[&rate=0.322376999559786]:1.0863748501650576,5[&rate=0.23824462664160218]:0.35637485016506076)[&rate=0.11637253992697323]:4.238032137139594,6[&rate=0.031888540961443244]:1.444406987304653)[&rate=0.00420895740586787]:1.596450320175876)[&rate=0.11100156622358108]:0.5004797207216285)[&rate=0.17419770652746913]:0.31526351283616805)[&rate=1.0]:0.0;
tree STATE_13000 = (1[&rate=0.00188248399609256]:5.750078537957936,((2[&rate=0.24622108389693034]:0.6802691030112946,(7[&rate=0.1726772409413514]:0.744585698399824,(8[&rate=0.05709160153303495]:0.0,(((((((((9[&rate=0.49106317181974035]:0.0,(10[&rate=0.013509181792625318]:1.1064713351609328,11[&rate=0.10481230269437584]:1.1064713351609328)[&rate=0.08779357246822826]:0.12352866483906766)[&rate=0.28115951750684726]:0.3925510786318043,(((12[&rate=0.07710270027282606]:0.09553175531062186,14[&rate=0.28115951750684726]:0.09553175531062186)[&rate=0.13627720406843902]:0.13166043888414292,13[&rate=0.013509181792625318]:0.22719219419476477)[&rate=0.15742682370885233]:1.1369036741532197,(24[&rate=0.19761027204011267]:0.0,25[&rate=0.4619645555380014]:0.30299999999999994)[&rate=0.29407870231975497]:4.661095868347984)[&rate=0.20655312469766354]:0.25845521028382024)[&rate=0.04769696967525082]:4.077448921368196,17[&rate=0.03866727147941707]:0.0)[&rate=0.14311550597403727]:0.2977280460179266,16[&rate=0.4619645555380014]:0.2977280460179266)[&rate=0.1726772409413514]:0.7370097775076037,(15[&rate=0.5631696964211573]:0.07192273068347,29[&rate=0.18069477694145172]:0.07192273068347)[&rate=0.03866727147941707]:0.9628150928420602)[&rate=0.4128382545491902]:1.3188179200565529,(18[&rate=0.06193522471201648]:0.6375944901436945,(19[&rate=0.21585378504920472]:0.04047053490569752,((27[&rate=0.005693807112463386]:0.28148185787797964,28[&rate=0.04769696967525082]:0.28148185787797964)[&rate=0.08779357246822826]:1.2647380193306113,32[&rate=0.3544112932088378]:1.5462198772085909)[&rate=0.39168863490877687]:0.13425065769710542)[&rate=0.11077379608083404]:0.597123955237997)[&rate=0.08238668916326052]:0.07596125343838978)[&rate=0.08238668916326052]:0.49397776428109985,(((20[&rate=0.13627720406843902]:0.5999999999999996,21[&rate=0.20655312469766354]:0.0)[&rate=0.20655312469766354]:1.0561626176483436,30[&rate=0.043138284335977294]:8.356162617648344)[&rate=0.3377981200035983]:0.17197238173056384,(22[&rate=0.3544112932088378]:0.7849941652371513,26[&rate=0.034280622409786334]:2.7749941652371497)[&rate=0.49106317181974035]:0.05314083414175741)[&rate=0.2572939148364304]:0.019398508484275823)[&rate=0.08779357246822826]:1.2620514314506366,23[&rate=0.6098227240491756]:0.40958493931382023)[&rate=0.19761027204011267]:0.3204150606861802,31[&rate=0.06193522471201648]:0.0)[&rate=0.3377981200035983]:3.349999999999998)[&rate=0.009568655197678052]:6.384585698399825)[&rate=0.18069477694145172]:0.40588340461147254)[&rate=0.009568655197678052]:5.038470874872267,(3[&rate=0.08238668916326052]:0.5652855337913536,((4[&rate=0.4361062077817896]:0.7299999999999969,5[&rate=0.06688191139851755]:0.0)[&rate=0.18899871335138424]:4.46888006464464,6[&rate=0.034280622409786334]:1.3188800646446381)[&rate=0.00188248399609256]:1.8364054691467153)[&rate=0.15016106040352795]:0.5236544440922088)[&rate=0.08779357246822826]:0.10113856007437505)[&rate=1.0]:0.0;
tree STATE_14000 = (1[&rate=0.00188248399609256]:5.750078537957936,((2[&rate=0.22554208284491553]:0.8743849275493965,(7[&rate=0.18069477694145172]:0.9020154965900069,(8[&rate=0.4361062077817896]:0.0,((((((((9[&rate=0.49106317181974035]:0.0,(10[&rate=0.017517651839003737]:0.6298246252156563,11[&rate=0.03866727147941707]:0.6298246252156563)[&rate=0.029975212269358148]:0.6001753747843441)[&rate=0.034280622409786334]:0.5843899774951113,(((12[&rate=0.4361062077817896]:0.028573169210100335,13[&rate=0.2572939148364304]:0.028573169210100335)[&rate=0.15742682370885233]:0.142653894051616,14[&rate=0.19761027204011267]:0.17122706326171633)[&rate=0.12963430919538255]:0.5352475037140754,(24[&rate=0.19761027204011267]:0.0,25[&rate=0.49106317181974035]:0.30299999999999994)[&rate=0.29407870231975497]:4.003474566975791)[&rate=0.4128382545491902]:1.10791541051932)[&rate=0.04769696967525082]:3.8856100225048893,17[&rate=0.8652341548895137]:0.0)[&rate=0.18069477694145172]:0.19511346260583373,16[&rate=0.4619645555380014]:0.19511346260583373)[&rate=0.013509181792625318]:1.103420257211292,(15[&rate=0.5631696964211573]:0.07192273068347,29[&rate=0.1726772409413514]:0.07192273068347)[&rate=0.07710270027282606]:1.2266109891336558)[&rate=0.39168863490877687]:1.7785513001340156,(((((18[&rate=0.06193522471201648]:0.09773190310457736,32[&rate=0.3544112932088378]:1.7377319031045761)[&rate=0.1726772409413514]:0.1124361487772827,(27[&rate=0.005693807112463386]:0.26084120006211364,28[&rate=0.029975212269358148]:0.26084120006211364)[&rate=0.14311550597403727]:1.5893268518197452)[&rate=0.10481230269437584]:0.025634356756956578,19[&rate=0.12317596325305659]:0.23580240863881663)[&rate=0.08238668916326052]:0.6056283219965248,((20[&rate=0.11689218874996729]:0.5999999999999996,21[&rate=0.005693807112463386]:0.0)[&rate=0.22554208284491553]:0.7971520570388577,30[&rate=0.043138284335977294]:8.097152057038858)[&rate=0.7464746026600785]:0.08427867359648289)[&rate=0.30775826558081953]:0.5501752924738899,(22[&rate=0.3377981200035983]:0.8402129026688812,26[&rate=0.09332920311320504]:2.8302129026688796)[&rate=0.6098227240491756]:0.20139312044035051)[&rate=0.08238668916326052]:0.04547899684191137)[&rate=0.05709160153303495]:0.9946241073665796,23[&rate=0.6682496853895282]:0.37170912731772177)[&rate=0.20655312469766354]:0.35829087268227866,31[&rate=0.009568655197678052]:0.0)[&rate=0.32229334223885536]:3.349999999999998)[&rate=0.009568655197678052]:6.5420154965900075)[&rate=0.18069477694145172]:0.4425694309593915)[&rate=0.009568655197678052]:4.8443550503341655,(3[&rate=0.12963430919538255]:0.1285523568716158,((4[&rate=0.524332043473301]:0.7299999999999969,5[&rate=0.08779357246822826]:0.0)[&rate=0.19761027204011267]:4.334295347560797,6[&rate=0.05709160153303495]:1.184295347560795)[&rate=0.00188248399609256]:1.5342570093108208)[&rate=0.05709160153303495]:0.9603876210119466)[&rate=0.14311550597403727]:0.10113856007437505)[&rate=1.0]:0.0;
tree STATE_15000 = (1[&rate=0.0017623998065193966]:5.548570559108711,((2[&rate=0.17694243166703486]:0.648652539022244,(7[&rate=0.16166211062459282]:0.8680462018262247,(8[&rate=0.43249570513690627]:0.2436855738644006,(((((((((9[&rate=0.06261549524620717]:0.0,(10[&rate=0.016400195845392113]:1.1174411128247623,11[&rate=0.12758404245759766]:1.1174411128247623)[&rate=0.040386480907733]:0.1125588871752381)[&rate=0.1339861271395197]:0.6440631937269421,(((12[&rate=0.40828686873933073]:0.061087113324015174,14[&rate=0.1850046565774979]:0.061087113324015174)[&rate=0.08737570669962527]:0.14775262252285115,13[&rate=0.1850046565774979]:0.20883973584686633)[&rate=0.3865031848618827]:0.3631366046375355,(24[&rate=0.6988567754257178]:0.0,25[&rate=0.26322427191077724]:0.30299999999999994)[&rate=0.4908847532767175]:3.8689763404844015)[&rate=0.12758404245759766]:1.3020868532425407)[&rate=0.049007615262611576]:3.8259368062730585,17[&rate=0.1850046565774979]:0.0)[&rate=0.16916820572270186]:0.37536011017304816,16[&rate=0.2206194493924598]:0.37536011017304816)[&rate=0.14738452184525377]:0.7311504965303524,(15[&rate=0.2305145709188859]:0.09511883365382445,29[&rate=0.3162498818437156]:0.09511883365382445)[&rate=0.14738452184525377]:1.011391773049576)[&rate=0.21115468922600947]:1.7904200670759263,(((18[&rate=0.00895826796086581]:0.566345612838429,(19[&rate=0.3162498818437156]:0.0,26[&rate=0.19337704212027737]:1.6399999999999988)[&rate=0.1339861271395197]:0.566345612838429)[&rate=0.049007615262611576]:0.026563040744713717,((27[&rate=0.005330597537186625]:0.5760111306635594,28[&rate=0.032093851755327925]:0.5760111306635594)[&rate=0.1850046565774979]:0.8522987088617278,32[&rate=0.14058224364788321]:1.4283098395252871)[&rate=0.10370750411982885]:0.8045988140578544)[&rate=0.0926846329880365]:0.4270913563607017,((20[&rate=0.1094356027802543]:0.5999999999999996,21[&rate=0.3865031848618827]:0.0)[&rate=0.3485542657968831]:0.5271791310155827,30[&rate=0.028063084952408345]:7.827179131015583)[&rate=0.2206194493924598]:0.5328208789282609)[&rate=0.301734158262836]:0.23693066383548356)[&rate=0.08737570669962527]:0.4864191096969641,22[&rate=0.301734158262836]:1.3933497834762925)[&rate=0.036200675233048256]:0.6207935581592672,23[&rate=1.0491592850545521]:0.3041433416355588)[&rate=0.14738452184525377]:0.42585665836444164,31[&rate=0.05344971203184454]:0.0)[&rate=0.301734158262836]:3.5936855738643985)[&rate=0.012647427243459856]:6.264360627961825)[&rate=0.24088106282314822]:0.2508063371960212)[&rate=0.012647427243459856]:4.73012874991932,(3[&rate=0.14058224364788321]:0.04077174424063301,((4[&rate=0.6988567754257178]:0.7299999999999969,5[&rate=0.02410560889414838]:0.0)[&rate=0.12136489973802907]:4.48221661270339,6[&rate=0.049007615262611576]:1.3322166127033874)[&rate=0.00895826796086581]:1.2985551315372454)[&rate=0.049007615262611576]:0.7082095447009316)[&rate=0.0926846329880365]:0.23958927016714782)[&rate=1.0]:0.0;
tree STATE_16000 = (1[&rate=0.001558670313880336]:5.580638721336907,((2[&rate=0.25481952218866977]:1.061448781349963,(7[&rate=0.2038675998936434]:1.1848726233550302,(8[&rate=0.22266249092770685]:0.0,(((((((((9[&rate=0.04334244408183373]:0.0,(10[&rate=0.028383873967791084]:0.8752260132109368,11[&rate=0.2038675998936434]:0.8752260132109368)[&rate=0.032015957797686255]:0.3547739867890636)[&rate=0.1951163323785054]:0.42732681712730436,(((12[&rate=0.07727526959730305]:0.1907596340554032,14[&rate=0.43413956903454287]:0.1907596340554032)[&rate=0.08197049583014503]:0.02231989877478524,13[&rate=0.021319054190956845]:0.21307953283018843)[&rate=0.5533013555698342]:0.4633182899880639,(24[&rate=0.27969209981443466]:0.0,25[&rate=0.2327961322977929]:0.30299999999999994)[&rate=0.3825001648229696]:3.973397822818252)[&rate=0.08197049583014503]:0.9809289943090524)[&rate=0.039492421103806644]:4.042673182872696,17[&rate=0.29344757393698107]:0.0)[&rate=0.18674567740857656]:0.2441859450749746,16[&rate=0.11849762923919575]:0.2441859450749746)[&rate=0.27969209981443466]:0.30327394358504023,(15[&rate=0.14961273789125043]:0.11601423071515171,29[&rate=0.1128356112885883]:0.11601423071515171)[&rate=0.13655724538376257]:0.4314456579448631)[&rate=0.341824277462998]:2.0513955614660606,(((18[&rate=0.011185412820870806]:0.0,(27[&rate=0.001558670313880336]:0.37876321255239276,28[&rate=0.014504369730112638]:0.37876321255239276)[&rate=0.11849762923919575]:1.261236787447606)[&rate=0.1564882806301941]:0.5648169161421972,((20[&rate=0.04334244408183373]:0.5999999999999996,21[&rate=0.341824277462998]:0.0)[&rate=0.1787239028821788]:0.17554126921626256,30[&rate=0.021319054190956845]:7.475541269216263)[&rate=0.46629660029550574]:0.4292756469259338)[&rate=0.2327961322977929]:0.21493543967757311,((19[&rate=0.26685436155191583]:0.0,26[&rate=0.1128356112885883]:1.6399999999999988)[&rate=0.10198796786834116]:0.14292214880802412,32[&rate=0.13655724538376257]:1.782922148808023)[&rate=0.04334244408183373]:0.6368302070117462)[&rate=0.46629660029550574]:0.17910309430630633)[&rate=0.07269184515765786]:0.5060832361647041,22[&rate=0.43413956903454287]:1.114938686290781)[&rate=0.1128356112885883]:0.7995036869978325,23[&rate=0.9278788082574895]:0.2044423732886127)[&rate=0.1951163323785054]:0.7832348334992911,31[&rate=0.24349303590452234]:0.2576772067879034)[&rate=0.6180704885921777]:3.0923227932120945)[&rate=0.011185412820870806]:6.824872623355031)[&rate=0.43413956903454287]:0.34677615799493466)[&rate=0.00792271213531434]:4.530568475323296,(3[&rate=0.504924652043817]:0.057280204311641825,((4[&rate=0.6180704885921777]:0.7299999999999969,5[&rate=0.021319054190956845]:0.0)[&rate=0.11849762923919575]:5.636262477951874,6[&rate=0.039492421103806644]:2.486262477951872)[&rate=0.07269184515765786]:0.16101772635976985)[&rate=0.11849762923919575]:0.9049370523616176)[&rate=0.16361853029617815]:0.05842146466364895)[&rate=1.0]:0.0;
tree STATE_17000 = (1[&rate=0.001558670313880336]:5.306807843818486,((2[&rate=0.1564882806301941]:0.9124760351023475,(7[&rate=0.11849762923919575]:1.195204103200222,(8[&rate=0.5533013555698342]:0.0,(((((((((9[&rate=0.09678509082002978]:0.0,(10[&rate=0.021319054190956845]:0.4150072777256293,11[&rate=0.11849762923919575]:0.4150072777256293)[&rate=0.032015957797686255]:0.8149927222743711)[&rate=0.1564882806301941]:0.664505258827921,(((12[&rate=0.07727526959730305]:0.05920134079296391,14[&rate=0.46629660029550574]:0.05920134079296391)[&rate=0.00792271213531434]:0.20299109331015286,13[&rate=0.1951163323785054]:0.26219243410311677)[&rate=0.5533013555698342]:0.4054519046929972,(24[&rate=0.43413956903454287]:0.0,25[&rate=0.24349303590452234]:0.30299999999999994)[&rate=0.3825001648229696]:3.9646443387961137)[&rate=0.0682150217075986]:1.2268609200318075)[&rate=0.039492421103806644]:4.137856139519737,17[&rate=0.0867831147984596]:0.33236139834765765)[&rate=0.18674567740857656]:0.06062933684903982,16[&rate=0.09678509082002978]:0.39299073519669747)[&rate=0.341824277462998]:0.21371784771618962,(15[&rate=0.0638399531070214]:0.17072829974061854,29[&rate=0.1128356112885883]:0.17072829974061854)[&rate=0.18674567740857656]:0.43598028317226856)[&rate=0.17102308671613353]:2.2733280977842476,((((18[&rate=0.3082621689268658]:0.0,26[&rate=0.11849762923919575]:1.6399999999999988)[&rate=0.039492421103806644]:0.6892804249550366,(27[&rate=0.001558670313880336]:0.8935560006708148,28[&rate=0.028383873967791084]:0.8935560006708148)[&rate=0.09678509082002978]:1.4357244242842206)[&rate=0.24349303590452234]:0.21728986343419088,(19[&rate=0.02481905483047353]:0.841293099176351,((20[&rate=0.2038675998936434]:0.5999999999999996,21[&rate=0.011185412820870806]:0.0)[&rate=0.2327961322977929]:0.8279416101540455,30[&rate=0.032015957797686255]:8.127941610154046)[&rate=0.1303471993561619]:0.05335148902230458)[&rate=0.2327961322977929]:0.06527718921287651)[&rate=0.4065934104853414]:0.07858795358169246,22[&rate=0.46629660029550574]:0.6351582419709203)[&rate=0.10198796786834116]:0.25487843872621596)[&rate=0.1787239028821788]:0.8410604995180364,32[&rate=0.017881556914932813]:3.721097180215171)[&rate=0.0595621163468877]:0.33429817139932005,23[&rate=0.9278788082574895]:0.3553953516144919)[&rate=0.17102308671613353]:0.37460464838550855,31[&rate=0.21303574842071635]:0.0)[&rate=0.5533013555698342]:3.349999999999998)[&rate=0.00792271213531434]:6.835204103200223)[&rate=0.43413956903454287]:0.1874719319021274)[&rate=0.011185412820870806]:4.46091794507015,(3[&rate=0.3082621689268658]:0.06932852446408688,((4[&rate=0.6180704885921777]:0.7299999999999969,5[&rate=0.017881556914932813]:0.0)[&rate=0.1128356112885883]:5.794814972942277,6[&rate=0.039492421103806644]:2.6448149729422745)[&rate=0.14297433066985443]:0.014513551521812218)[&rate=0.10198796786834116]:0.6742654557084116)[&rate=0.32431268939542435]:0.003213863645989079)[&rate=1.0]:0.0;
tree STATE_18000 = (1[&rate=0.004763042879401251]:5.306807843818486,((2[&rate=0.15810317386302178]:0.9124760351023475,(7[&rate=0.07344199442349503]:1.1767938516087,(8[&rate=0.08767868003981416]:0.0844636759497206,(((((((9[&rate=0.1727879730340288]:0.0,(10[&rate=0.01806608706082015]:0.8987385972480695,11[&rate=0.08281639686806651]:0.8987385972480695)[&rate=0.036086487297102725]:0.33126140275193094)[&rate=0.15810317386302178]:1.029456971301033,(((12[&rate=0.08281639686806651]:0.07709433548633005,13[&rate=0.06891897203850625]:0.07709433548633005)[&rate=0.014654048724790468]:0.10769246988235803,14[&rate=0.47110858507337716]:0.18478680536868808)[&rate=0.7237946946675317]:0.4828575334274259,(24[&rate=0.21523418773572162]:0.0,25[&rate=0.11400002733532423]:0.30299999999999994)[&rate=0.3864474056338505]:3.9646443387961137)[&rate=0.07807271787544294]:1.5918126325049196)[&rate=0.039899966277999147]:3.868263286183752,17[&rate=0.051810699804520896]:0.4277202574847845)[&rate=0.18867281424906365]:0.1789883254281026,((15[&rate=0.0644987545702453]:0.039434439494828055,29[&rate=0.03234634901536575]:0.039434439494828055)[&rate=0.1727879730340288]:0.5037431867012838,16[&rate=0.09266565063156687]:0.5431776261961119)[&rate=0.2696081863168458]:0.06353095671677522)[&rate=0.1316923276258995]:3.303461218921772,23[&rate=0.9374541272673534]:0.2101698018346596)[&rate=0.43861970677593315]:0.21317895228417072,(((((18[&rate=0.021539057862826824]:0.5067086766457827,26[&rate=0.04775886165168793]:2.1467086766457815)[&rate=0.036086487297102725]:0.23196547014869573,(19[&rate=0.09778387224682067]:0.5155616130257847,((20[&rate=0.1971298508573544]:0.5999999999999996,21[&rate=0.06017677233412285]:0.0)[&rate=0.1805682583837325]:0.322270375998885,30[&rate=0.04378971987373389]:7.622270375998886)[&rate=0.2696081863168458]:0.2332912370268989)[&rate=0.25744915247355554]:0.22311253376869367)[&rate=0.2351984904626485]:0.1987906104675261,(27[&rate=0.001574755135899967]:0.10235343497176608,28[&rate=0.01806608706082015]:0.10235343497176608)[&rate=0.03234634901536575]:2.4751113222902372)[&rate=0.4107892834571761]:0.7628851211339231,22[&rate=0.47110858507337716]:1.350349878395928)[&rate=0.039899966277999147]:0.5748011050282447,32[&rate=0.011300841576289841]:3.915150983424171)[&rate=0.47110858507337716]:0.2081977706946585)[&rate=0.24600578161518746]:0.3066512458811701,31[&rate=0.24600578161518746]:0.0)[&rate=0.5101352620677098]:3.4344636759497185)[&rate=0.011300841576289841]:6.73233017565898)[&rate=0.4107892834571761]:0.2058821834936495)[&rate=0.008004471192040102]:4.118573488418832,(3[&rate=0.32765945993514595]:0.10714310581247588,((4[&rate=0.9374541272673534]:0.7299999999999969,5[&rate=0.3648161110148764]:0.0)[&rate=0.11400002733532423]:4.172862882722917,6[&rate=0.014654048724790468]:1.0228628827229151)[&rate=0.01806608706082015]:1.6742802230895606)[&rate=0.08767868003981416]:0.29410641770870427)[&rate=0.06017677233412285]:0.3455583202973074)[&rate=1.0]:0.0;
tree STATE_19000 = (1[&rate=0.005081182597660402]:5.710278734750204,((2[&rate=0.1404885029005303]:0.858094597512995,(((4[&rate=1.000069854121193]:0.7299999999999969,5[&rate=0.19262902212306035]:0.0)[&rate=0.4679165981686364]:1.0900258077391172,(8[&rate=0.2509081918836382]:0.0,((((((((9[&rate=0.16866341874475216]:0.0,(10[&rate=0.01563284212445156]:1.1682293405189714,11[&rate=0.09353503516225792]:1.1682293405189714)[&rate=0.08834798367800024]:0.061770659481029)[&rate=0.16125294340815918]:1.8638077360459073,(((12[&rate=0.2509081918836382]:0.05683300285481385,14[&rate=0.5442089188995964]:0.05683300285481385)[&rate=0.042565019764107585]:0.18226725030115754,13[&rate=0.07352230291378843]:0.2391002531559714)[&rate=0.33224565489184393]:0.2803686462266066,(24[&rate=0.05094883729854917]:0.0,25[&rate=0.13400449855396204]:0.30299999999999994)[&rate=0.38918341101895737]:3.8164688993825777)[&rate=0.0832874583465054]:2.5743388366633297)[&rate=0.01563284212445156]:2.6061922639540933,17[&rate=0.12771700973481437]:0.0)[&rate=0.3162784512887984]:0.3629980998543889,16[&rate=0.030592202824063195]:0.3629980998543889)[&rate=0.12161447412832786]:0.1758722917342208,(15[&rate=0.21972895497910308]:0.07545193842803855,29[&rate=0.0016799383492254254]:0.07545193842803855)[&rate=0.2746450507486285]:0.4634184531605712)[&rate=0.1404885029005303]:3.1611296084113896,23[&rate=0.7721393865103948]:0.0)[&rate=0.7721393865103948]:0.31406828587517666,((((18[&rate=0.03849682564432036]:0.7518365492378525,26[&rate=0.046714583137830334]:2.3918365492378513)[&rate=0.10431518728104582]:0.05704827238500876,((19[&rate=0.10431518728104582]:0.6276164519374721,(27[&rate=0.09353503516225792]:0.1010857319187135,28[&rate=0.07834743323768811]:0.1010857319187135)[&rate=0.030592202824063195]:2.1665307200187573)[&rate=0.5025755183594266]:0.046469159009060235,((20[&rate=0.21029681928492208]:0.5999999999999996,21[&rate=0.3684189705113285]:0.0)[&rate=0.14718170439369888]:0.2987635829220352,30[&rate=0.046714583137830334]:7.598763582922036)[&rate=0.3014527705245866]:0.41532202802449625)[&rate=0.008539116853296305]:0.13479921067632894)[&rate=0.4679165981686364]:0.2770329384984169,22[&rate=0.4679165981686364]:0.7359177601212785)[&rate=0.0832874583465054]:0.5051488324622273,32[&rate=0.019272782023074433]:3.2310665925835043)[&rate=0.11568632075741771]:0.7830016932916717)[&rate=0.2624373385074522]:0.41593171412482377,31[&rate=0.41225953285236255]:0.0)[&rate=0.5963494381221268]:3.349999999999998)[&rate=0.012055662947040151]:6.090025807739117)[&rate=0.019272782023074433]:0.5211977188904591,7[&rate=0.07834743323768811]:0.9712235266295757)[&rate=0.3684189705113285]:0.35707107088342127)[&rate=0.005081182597660402]:4.342369710366647,(3[&rate=0.34954494173912604]:0.04413275013056506,6[&rate=0.022977724272840058]:2.634132750130565)[&rate=0.05968575991141772]:0.5265315577490775)[&rate=0.008539116853296305]:0.5796144268705632)[&rate=1.0]:0.0;
tree STATE_20000 = (1[&rate=0.004778173435715946]:5.875526078760515,((2[&rate=0.10336776499614224]:1.0224389617754213,(((4[&rate=0.940432098036083]:0.7299999999999969,5[&rate=0.08795720518425026]:0.0)[&rate=0.4726051357358993]:1.6549880300886315,(8[&rate=0.10336776499614224]:0.0,((((((((9[&rate=0.03620112171087416]:0.0,(10[&rate=0.0015797575937549308]:1.10255175582075,11[&rate=0.07367529449251055]:1.10255175582075)[&rate=0.01812347683340483]:0.12744824417925038)[&rate=0.15163685142483213]:1.0108968022355462,(((12[&rate=0.01470059961989738]:0.05650366770773596,13[&rate=0.07832072816725963]:0.05650366770773596)[&rate=0.0015797575937549308]:0.10725432793821055,14[&rate=0.5117557871199213]:0.1637579956459465)[&rate=0.5117557871199213]:0.3135803077478556,(24[&rate=0.20662572847159566]:0.0,25[&rate=0.1384047309146458]:0.30299999999999994)[&rate=0.3464488245160875]:3.774338303393802)[&rate=0.03244910229047658]:1.7635584988417445)[&rate=0.01812347683340483]:3.723148598730763,17[&rate=0.13211066905800675]:0.26404540096630846)[&rate=0.2467872577485573]:0.17296797581623302,16[&rate=0.004778173435715946]:0.4370133767825415)[&rate=0.1260133291710079]:0.4121611801929923,(15[&rate=0.38767501671812143]:0.18438619674073564,29[&rate=0.01133674048045738]:0.18438619674073564)[&rate=0.5117557871199213]:0.6647883602347981)[&rate=0.15860541351028845]:2.8508254430244655,23[&rate=0.21591791305183558]:0.0)[&rate=0.31243265358486094]:0.7527447887698777,31[&rate=0.16583212845757245]:0.02274478876987729)[&rate=0.07367529449251055]:0.026349717037710718,(((((18[&rate=0.15163685142483213]:0.0,26[&rate=0.06913790401413243]:1.6399999999999988)[&rate=0.04002671480871983]:0.5606685068928741,(27[&rate=0.07367529449251055]:0.0981093265129882,28[&rate=0.08307947620376]:0.0981093265129882)[&rate=0.09296001767398474]:2.1025591803798847)[&rate=0.09809449812678031]:0.08097642417153317,19[&rate=0.10336776499614224]:0.6416449310644072)[&rate=0.10878753008666261]:0.28190523423457314,(20[&rate=0.18927216317648846]:1.2027410065342448,(21[&rate=0.14490863306778254]:0.0,30[&rate=0.04392882481973798]:7.300000000000001)[&rate=0.01812347683340483]:0.6027410065342451)[&rate=0.4726051357358993]:0.3608091587647344)[&rate=0.3287003218455083]:0.3397484384777023,(22[&rate=0.5117557871199213]:0.5095188163988222,32[&rate=0.00802989865620682]:2.4995188163988207)[&rate=0.21591791305183558]:0.4037797873778608)[&rate=0.07367529449251055]:1.5757959020309062)[&rate=0.27046463920825514]:3.30090549419241)[&rate=0.01133674048045738]:6.6549880300886315)[&rate=0.13211066905800675]:0.210027449985148,7[&rate=0.07832072816725963]:1.225015480073779)[&rate=0.22567489593853807]:0.2676234817016443)[&rate=0.00802989865620682]:4.914681789163364,(3[&rate=0.021607480074469807]:1.0206046740594097,6[&rate=0.04392882481973798]:3.6106046740594095)[&rate=0.021607480074469807]:0.28671607687937595)[&rate=0.04392882481973798]:0.00820532782173089)[&rate=1.0]:0.0;
tree STATE_21000 = (1[&rate=0.004778173435715946]:5.875526078760515,((2[&rate=0.10336776499614224]:1.0224389617754213,((4[&rate=0.940432098036083]:0.7299999999999969,5[&rate=0.19775606489431047]:0.0)[&rate=0.3287003218455083]:1.771151456573424,(7[&rate=0.16583212845757245]:0.7919144478587157,(8[&rate=0.20662572847159566]:0.0,(((((((9[&rate=0.08307947620376]:0.0,(10[&rate=0.0015797575937549308]:0.6216254096380478,11[&rate=0.10878753008666261]:0.6216254096380478)[&rate=0.0015797575937549308]:0.6083745903619526)[&rate=0.07832072816725963]:1.303384561230886,(((12[&rate=0.15163685142483213]:0.04482646724680128,13[&rate=0.07832072816725963]:0.04482646724680128)[&rate=0.0015797575937549308]:0.17922789355655722,14[&rate=0.16583212845757245]:0.2240543608033585)[&rate=0.5117557871199213]:0.2532839425904436,(24[&rate=0.09809449812678031]:0.0,25[&rate=0.12010078588495371]:0.30299999999999994)[&rate=0.5117557871199213]:3.774338303393802)[&rate=0.03244910229047658]:2.0560462578370844)[&rate=0.01470059961989738]:3.1666154387691146,17[&rate=0.06913790401413243]:0.0)[&rate=0.08307947620376]:0.8491745569755338,((15[&rate=0.1384047309146458]:0.09815335409002479,29[&rate=0.38767501671812143]:0.09815335409002479)[&rate=0.5117557871199213]:0.4427207732168412,16[&rate=0.09296001767398474]:0.540874127306866)[&rate=0.07367529449251055]:0.3083004296686678)[&rate=0.20662572847159566]:2.8508254430244655,23[&rate=0.06470364502850116]:0.0)[&rate=0.4726051357358993]:0.5631717781628822,((((((18[&rate=0.1384047309146458]:0.0,(27[&rate=0.07832072816725963]:0.005706256868601045,28[&rate=0.23594563553255052]:0.005706256868601045)[&rate=0.09296001767398474]:1.6342937431313977)[&rate=0.04392882481973798]:0.6692309860238783,26[&rate=0.06913790401413243]:2.309230986023877)[&rate=0.2467872577485573]:0.00674802903374605,19[&rate=0.10336776499614224]:0.6759790150576244)[&rate=0.3287003218455083]:0.15333141637989378,((20[&rate=0.08795720518425026]:0.5999999999999996,21[&rate=0.028767879930408007]:0.0)[&rate=0.14490863306778254]:0.6312239183983248,30[&rate=0.04002671480871983]:7.9312239183983255)[&rate=0.07367529449251055]:0.23808651303919248)[&rate=0.3464488245160875]:0.2846143911358734,22[&rate=0.5117557871199213]:0.7639248225733919)[&rate=0.13211066905800675]:0.14937378120329114,32[&rate=0.004778173435715946]:2.9032986037766815)[&rate=0.07832072816725963]:1.3598731743862)[&rate=0.021607480074469807]:0.17385512309564355,31[&rate=0.3287003218455083]:0.007026901258525342)[&rate=0.27046463920825514]:3.3429730987414725)[&rate=0.01133674048045738]:6.431914447858716)[&rate=0.028767879930408007]:0.33923700871470786)[&rate=0.3287003218455083]:0.3614875052019997)[&rate=0.00802989865620682]:4.887209302853542,(3[&rate=0.021607480074469807]:0.6338906981096315,6[&rate=0.021607480074469807]:3.2238906981096314)[&rate=0.06913790401413243]:0.645957566519332)[&rate=0.14490863306778254]:0.03567781413155302)[&rate=1.0]:0.0;
tree STATE_22000 = (1[&rate=0.005137511950498446]:5.74934571565467,((2[&rate=0.11696880479636569]:1.0888854464711812,(((4[&rate=0.5081470075073399]:0.7299999999999969,5[&rate=0.015806145851086997]:0.0)[&rate=0.35341995311247104]:1.613314372424771,(8[&rate=0.04723245514610349]:0.0,(((((((9[&rate=0.31978467452232673]:0.0,(10[&rate=0.034889409738491625]:0.3478414829778398,11[&rate=0.11114145083024272]:0.3478414829778398)[&rate=0.008633780431490894]:0.8821585170221606)[&rate=0.09457195282799968]:2.129442312870353,(((12[&rate=0.37250321699987565]:0.0012476490472153046,13[&rate=0.602960493180494]:0.0012476490472153046)[&rate=0.08421077266123686]:0.3431965655191478,14[&rate=0.29080470493877353]:0.3444442145663631)[&rate=0.5502419507029449]:1.141308017830501,(24[&rate=0.06956962823701396]:0.0,25[&rate=0.12296267693185278]:0.30299999999999994)[&rate=0.5081470075073399]:4.782752232396864)[&rate=0.13549005561392816]:1.873690080473489)[&rate=0.015806145851086997]:2.5305507784009116,17[&rate=0.35341995311247104]:0.18999309127126374)[&rate=0.11114145083024272]:1.2756231074676965,((15[&rate=0.1420459408192574]:0.1815746976150887,29[&rate=0.012189310514075636]:0.1815746976150887)[&rate=0.37250321699987565]:0.2844215855897758,16[&rate=0.09995099762365237]:0.4659962832048645)[&rate=0.07433736194044166]:0.9996199155340957)[&rate=0.1947644832968063]:2.234383801261039,23[&rate=0.06956962823701396]:0.0)[&rate=0.5081470075073399]:0.43565803983877416,(((((18[&rate=0.22216484260877645]:0.0,26[&rate=0.06956962823701396]:1.6399999999999988)[&rate=0.04303689023338667]:0.7019262733047142,(19[&rate=0.08421077266123686]:0.0,(27[&rate=0.3359288885414134]:0.06512245981029707,28[&rate=0.13549005561392816]:0.06512245981029707)[&rate=0.09995099762365237]:1.5748775401897017)[&rate=0.07433736194044166]:0.7019262733047142)[&rate=0.5502419507029449]:0.1681031810260194,((20[&rate=0.21262814344156097]:0.5999999999999996,21[&rate=0.7806992268835634]:0.0)[&rate=0.17053320024595592]:0.12391977969578782,30[&rate=0.04723245514610349]:7.4239197796957885)[&rate=0.12913286448250338]:0.786109674634945)[&rate=0.14881334230451018]:0.2361719527874282,22[&rate=0.13549005561392816]:0.7562014071181622)[&rate=0.29080470493877353]:0.24770814651507145,32[&rate=0.030931344146747232]:2.993909553633232)[&rate=0.08932739834170851]:1.1417484862055414)[&rate=0.030931344146747232]:0.3890786983360268,31[&rate=0.2653466859191099]:0.09473673817480055)[&rate=0.3359288885414134]:3.2552632618251973)[&rate=0.008633780431490894]:6.613314372424771)[&rate=0.2536897286221677]:0.4440429923203091,7[&rate=0.17053320024595592]:1.4173573647450795)[&rate=0.35341995311247104]:0.14172808172610374)[&rate=0.008633780431490894]:4.6367747821870005,(3[&rate=0.027046580295188284]:0.9043994435839835,6[&rate=0.023232452441549457]:3.4943994435839834)[&rate=0.09457195282799968]:0.19146078507419872)[&rate=0.07433736194044166]:0.09348548699648873)[&rate=1.0]:0.0;
tree STATE_23000 = (1[&rate=0.00831436406179148]:5.618257006300713,((2[&rate=0.07158716803958204]:1.0888854464711812,(((4[&rate=0.48934754026358146]:0.7299999999999969,5[&rate=0.03748357460486473]:0.0)[&rate=0.37893995615862075]:1.4791072842806514,7[&rate=0.13679079226561386]:0.8391072842806508)[&rate=0.20476172730868025]:0.37146917620111,(8[&rate=0.5298851339244217]:0.0,((((((((9[&rate=0.1717068605931004]:0.0,(10[&rate=0.05811480809243663]:0.5250335381086115,11[&rate=0.10702964847100761]:0.5250335381086115)[&rate=0.011738353329741425]:0.7049664618913889)[&rate=0.13679079226561386]:2.101452096028682,(((12[&rate=0.32350082334952057]:0.0012476490472153046,13[&rate=0.16422413364783994]:0.0012476490472153046)[&rate=0.07628529910485786]:0.25121773640451384,14[&rate=0.09107315759138192]:0.25246538545172914)[&rate=0.16422413364783994]:0.9420345203031832,(24[&rate=0.1184135350830703]:0.0,25[&rate=0.3403447864113613]:0.30299999999999994)[&rate=0.32350082334952057]:4.491499905754912)[&rate=0.1304774493705818]:2.13695219027377)[&rate=0.011738353329741425]:2.3685479039713186,17[&rate=0.21394560561705195]:0.0)[&rate=0.10702964847100761]:0.8115564581974866,16[&rate=0.293518419367873]:0.8115564581974866)[&rate=0.37893995615862075]:0.04274929518368431,(15[&rate=0.01876551509674377]:0.06303321564101338,29[&rate=0.10702964847100761]:0.06303321564101338)[&rate=0.16422413364783994]:0.7912725377401575)[&rate=0.17947745439230847]:2.8456942466188284,23[&rate=0.1243554496398184]:0.0)[&rate=0.35872204359390486]:0.6424121414232395,((((((18[&rate=0.48934754026358146]:0.16354541210678342,26[&rate=0.10156957202122967]:1.8035454121067822)[&rate=0.01876551509674377]:0.3744043699272215,19[&rate=0.17947745439230847]:0.5379497820340049)[&rate=0.17947745439230847]:0.1284399173918871,(27[&rate=0.5298851339244217]:0.06512245981029707,28[&rate=0.04548503760699964]:0.06512245981029707)[&rate=0.09107315759138192]:2.2412672396155937)[&rate=0.7518163852527129]:0.22555013477950858,((20[&rate=0.11264141295537548]:0.5999999999999996,21[&rate=0.1243554496398184]:0.0)[&rate=0.16422413364783994]:0.6947751275703276,30[&rate=0.04548503760699964]:7.994775127570328)[&rate=0.5298851339244217]:0.23716470663507216)[&rate=0.13679079226561386]:0.6815433045025348,22[&rate=0.1304774493705818]:1.2234831387079357)[&rate=0.09625319860477358]:0.2695674961986114,32[&rate=0.00831436406179148]:3.4830506349065455)[&rate=0.07628529910485786]:0.8593615065166933)[&rate=0.02978700445271923]:0.18232459675156143,31[&rate=0.2800460594207276]:0.09473673817480055)[&rate=0.32350082334952057]:3.2552632618251973)[&rate=0.00831436406179148]:6.850576460481761)[&rate=0.32350082334952057]:0.34850898598942237)[&rate=0.022372941862495666]:4.096182659561151,(3[&rate=0.022372941862495666]:0.1125999878149635,6[&rate=0.026045961787545632]:2.7025999878149634)[&rate=0.09107315759138192]:0.4426681182173695)[&rate=0.00831436406179148]:0.502988900268381)[&rate=1.0]:0.0;
tree STATE_24000 = (1[&rate=0.00831436406179148]:5.4661782028192505,(((2[&rate=0.25552988830645423]:0.8634216442134459,(4[&rate=0.48934754026358146]:0.7299999999999969,5[&rate=0.20476172730868025]:0.0)[&rate=0.35872204359390486]:1.9736216442134484)[&rate=0.004947443946159332]:0.20240681630926005,(7[&rate=0.17947745439230847]:1.1689371090580103,(8[&rate=0.21394560561705195]:0.0,((((((9[&rate=0.20476172730868025]:0.0,(10[&rate=0.022372941862495666]:1.0056936274946624,11[&rate=0.033598636978163274]:1.0056936274946624)[&rate=0.011738353329741425]:0.22430637250533803)[&rate=0.1304774493705818]:1.642132291120566,(((12[&rate=0.02978700445271923]:0.1888724267005033,14[&rate=0.3403447864113613]:0.1888724267005033)[&rate=0.1243554496398184]:0.094422210652509,13[&rate=0.09107315759138192]:0.2832946373530123)[&rate=0.09625319860477358]:1.614141554527642,(24[&rate=0.32350082334952057]:0.0,25[&rate=0.3403447864113613]:0.30299999999999994)[&rate=0.35872204359390486]:5.194436191880654)[&rate=0.1304774493705818]:0.9746960992399121)[&rate=0.011738353329741425]:3.4329478175108417,((15[&rate=0.1304774493705818]:0.042738316183779546,29[&rate=0.15004213410474554]:0.042738316183779546)[&rate=0.42669297863697114]:0.24745537259047623,16[&rate=0.293518419367873]:0.2901936887742558)[&rate=0.10702964847100761]:0.31488641985715127)[&rate=0.1433078261590718]:0.5453048831368204,17[&rate=0.01876551509674377]:1.1503849917682274)[&rate=0.19597727677369037]:2.549615008231772,23[&rate=0.04548503760699964]:0.0)[&rate=0.35872204359390486]:0.8572064435622728,(((((((18[&rate=0.45560085598632327]:0.05733316386972653,26[&rate=0.03748357460486473]:1.6973331638697253)[&rate=0.0016357217352557186]:0.4366039768469552,19[&rate=0.04960784459362398]:0.4939371407166817)[&rate=0.1304774493705818]:0.0583799671049281,(27[&rate=0.2443041931907866]:0.12559542754540587,28[&rate=0.15700870483032978]:0.12559542754540587)[&rate=0.07628529910485786]:2.0667216802762027)[&rate=0.15700870483032978]:0.48158204543373806,((20[&rate=0.05811480809243663]:0.5999999999999996,21[&rate=0.3079538825961308]:0.0)[&rate=0.08109530088077253]:0.31632990422777674,30[&rate=0.04548503760699964]:7.6163299042277774)[&rate=0.10702964847100761]:0.7575692490275703)[&rate=0.13679079226561386]:0.31502593723913463,32[&rate=0.00831436406179148]:2.9889250904944813)[&rate=0.1184135350830703]:0.5342748887550268,22[&rate=0.5298851339244217]:1.5331999792495097)[&rate=0.11264141295537548]:0.9068000207504916,31[&rate=0.48934754026358146]:0.0)[&rate=0.07628529910485786]:0.1272064435622724)[&rate=0.32350082334952057]:3.2227935564377255)[&rate=0.0152213797956197]:6.808937109058011)[&rate=0.16422413364783994]:0.3670913514646976)[&rate=0.022372941862495666]:3.953042825836942,(3[&rate=0.293518419367873]:0.11713827643211516,6[&rate=0.026045961787545632]:2.707138276432115)[&rate=0.17947745439230847]:0.2719330099275332)[&rate=0.011738353329741425]:0.5171069164596034)[&rate=1.0]:0.0;
tree STATE_25000 = (1[&rate=0.004952581122660257]:5.459671103018387,((2[&rate=0.1071407826649492]:0.9456574107750484,(((4[&rate=0.35909452248861673]:0.9454498571226573,5[&rate=0.1434566297847328]:0.2154498571226604)[&rate=0.40182550829435987]:1.433246696237287,(8[&rate=0.12448457407267784]:0.0,((((((((9[&rate=0.1501979302964477]:0.0,(10[&rate=0.04553226697814183]:0.7993880286766517,11[&rate=0.058175151580859584]:0.7993880286766517)[&rate=0.0117505418443646]:0.4306119713233487)[&rate=0.029817933777229567]:0.5260133477672966,(24[&rate=0.12448457407267784]:0.0,25[&rate=0.17188515234514162]:0.30299999999999994)[&rate=0.48985565409205223]:5.053013347767297)[&rate=0.0861119528336234]:1.3523096802131755,((12[&rate=0.026073006601856838]:0.10381608590974967,14[&rate=0.48985565409205223]:0.10381608590974967)[&rate=0.13693282893166148]:0.09514816289613037,13[&rate=0.022396172797993538]:0.19896424880588004)[&rate=0.053872429936205765]:2.9093587791745925)[&rate=0.015237184909421629]:2.9270352217164204,(15[&rate=0.2445578663549488]:0.06641809618394667,29[&rate=0.09116772336921286]:0.06641809618394667)[&rate=0.45607392895827503]:0.2689401535129452)[&rate=0.48985565409205223]:0.1816882934639068,16[&rate=0.29382319410468144]:0.5170465431607987)[&rate=0.12448457407267784]:0.3664269996545517,17[&rate=0.008322997278487452]:0.8834735428153504)[&rate=0.1961807697029511]:2.816526457184649,23[&rate=0.0861119528336234]:0.0)[&rate=0.3238367303038644]:0.8926494814185482,(((((((18[&rate=0.07636450991556988]:0.293123311604349,(27[&rate=0.29382319410468144]:0.09727828597366006,28[&rate=0.0861119528336234]:0.09727828597366006)[&rate=0.06706538706614568]:1.8358450256306877)[&rate=0.0016374201862845437]:0.3175142227433536,19[&rate=0.11853648973125636]:0.6106375343477026)[&rate=0.03363352410982676]:0.21824445095007583,((20[&rate=0.03363352410982676]:0.5999999999999996,21[&rate=0.3406981832882116]:0.0)[&rate=0.17188515234514162]:0.48696438723310287,30[&rate=0.04553226697814183]:7.786964387233104)[&rate=0.25579521766678204]:0.38191759806467473)[&rate=0.30827364639057864]:0.15508157123293032,26[&rate=0.015237184909421629]:2.6239635565307076)[&rate=0.12448457407267784]:0.6879673496788641,22[&rate=0.23391223540131983]:1.3219309062095732)[&rate=0.2803368451378148]:0.19811793708915637,32[&rate=0.008322997278487452]:3.510048843298728)[&rate=0.11275837412279094]:0.9199511567012717,31[&rate=0.3238367303038644]:0.0)[&rate=0.4271360351256991]:0.16264948141854774)[&rate=0.3238367303038644]:3.18735051858145)[&rate=0.015237184909421629]:6.648696553359947)[&rate=0.6492977286826546]:0.04188817767280639,7[&rate=0.17966381473740461]:1.0505847310327532)[&rate=0.1501979302964477]:0.36527267974229716)[&rate=0.022396172797993538]:4.3768599308334295,(3[&rate=0.18775370502969957]:0.22439185298171083,6[&rate=0.026073006601856838]:2.8143918529817107)[&rate=0.15717173475804047]:0.4683254886267676)[&rate=0.015237184909421629]:0.20695376140990973)[&rate=1.0]:0.0;
tree STATE_26000 = (1[&rate=0.0016374201862845437]:5.380901691118051,((2[&rate=0.12448457407267784]:1.0319942713880685,((4[&rate=0.40182550829435987]:0.7299999999999969,5[&rate=0.13061293057948514]:0.0)[&rate=0.4271360351256991]:1.7765669719154928,(7[&rate=0.11853648973125636]:1.0417009245728295,(8[&rate=0.2049743415687439]:0.0,((((((((((9[&rate=0.21416775595359194]:0.0,(10[&rate=0.026073006601856838]:0.7367731328809652,11[&rate=0.1434566297847328]:0.7367731328809652)[&rate=0.0117505418443646]:0.4932268671190352)[&rate=0.30827364639057864]:0.7899865437310218,(((12[&rate=0.029817933777229567]:0.22154957503390937,14[&rate=0.45607392895827503]:0.22154957503390937)[&rate=0.11853648973125636]:0.14818729816350906,13[&rate=0.041487726393939196]:0.36973687319741844)[&rate=0.09116772336921286]:0.34359660286729055,(24[&rate=0.11853648973125636]:0.14255345022997556,25[&rate=0.17188515234514162]:0.4455534502299755)[&rate=0.45607392895827503]:3.8677800258347332)[&rate=0.17188515234514162]:1.3066530676663133)[&rate=0.0117505418443646]:4.2349670162210185,(15[&rate=0.058175151580859584]:0.0897493099602169,29[&rate=0.058175151580859584]:0.0897493099602169)[&rate=0.15717173475804047]:0.46520424999182275)[&rate=0.40182550829435987]:0.03552752567298967,17[&rate=0.08117950615496136]:0.5904810856250293)[&rate=0.053872429936205765]:0.0286759614501797,16[&rate=0.35909452248861673]:0.619157047075209)[&rate=0.1961807697029511]:2.2438399336975827,(((20[&rate=0.03752249566000479]:0.5999999999999996,21[&rate=0.17188515234514162]:0.0)[&rate=0.0861119528336234]:0.6278027628178773,26[&rate=0.07166150054772621]:2.227802762817877)[&rate=0.23391223540131983]:0.13797919038187167,30[&rate=0.0117505418443646]:8.06578195319975)[&rate=0.1071407826649492]:0.49721502757304314)[&rate=0.03363352410982676]:0.2630921585811059,((18[&rate=0.07636450991556988]:0.1432307274141671,(27[&rate=0.053872429936205765]:0.12498863132362814,28[&rate=0.22379911374323974]:0.12498863132362814)[&rate=0.0861119528336234]:1.6582420960905377)[&rate=0.0117505418443646]:0.3404185035044751,19[&rate=0.04965935487980029]:0.4836492309186422)[&rate=0.03752249566000479]:1.0024399084352567)[&rate=0.45607392895827503]:0.3795527227361486,32[&rate=0.015237184909421629]:3.5056418620900462)[&rate=0.07636450991556988]:0.9243581379099535,31[&rate=0.07636450991556988]:0.0)[&rate=0.4271360351256991]:0.19725527966941137,(22[&rate=0.23391223540131983]:1.7100000000000009,23[&rate=0.03363352410982676]:0.0)[&rate=0.30827364639057864]:0.9272552796694118)[&rate=0.30827364639057864]:3.1527447203305865)[&rate=0.008322997278487452]:6.68170092457283)[&rate=0.07636450991556988]:0.0948660473426628)[&rate=0.29382319410468144]:0.3656272994725782)[&rate=0.022396172797993538]:3.7233106099204676,(3[&rate=0.1643946557132623]:0.04116385614663898,6[&rate=0.026073006601856838]:2.631163856146639)[&rate=0.29382319410468144]:0.08434102516189768)[&rate=0.008322997278487452]:0.695396809809516)[&rate=1.0]:0.0;
tree STATE_27000 = (1[&rate=0.0016374201862845437]:5.511616956875933,((2[&rate=0.12448457407267784]:1.3634554271486685,((4[&rate=0.45607392895827503]:0.7299999999999969,5[&rate=0.018785000262059807]:0.0)[&rate=0.40182550829435987]:2.1765418197456867,(7[&rate=0.17188515234514162]:1.1498537992639228,(8[&rate=0.015237184909421629]:0.0,((((((((((9[&rate=0.022396172797993538]:0.0,(10[&rate=0.008322997278487452]:0.5599451658695624,11[&rate=0.29382319410468144]:0.5599451658695624)[&rate=0.015237184909421629]:0.670054834130438)[&rate=0.2803368451378148]:0.9542758535716329,((12[&rate=0.029817933777229567]:0.5851857581690023,(13[&rate=0.058175151580859584]:0.25140386899944156,14[&rate=0.0625714179424027]:0.25140386899944156)[&rate=0.0117505418443646]:0.33378188916956075)[&rate=0.09116772336921286]:0.5084610516694452,(24[&rate=0.0861119528336234]:0.2917574252171644,25[&rate=0.06706538706614568]:0.5947574252171643)[&rate=0.45607392895827503]:4.098889384621283)[&rate=0.25579521766678204]:1.0906290437331858)[&rate=0.026073006601856838]:4.070657977866158,17[&rate=0.11275837412279094]:0.5549338314377898)[&rate=0.015237184909421629]:0.05864562972790033,16[&rate=0.1643946557132623]:0.6135794611656902)[&rate=0.11853648973125636]:0.05072525242375292,(15[&rate=0.04553226697814183]:0.005423870431995326,29[&rate=0.3406981832882116]:0.005423870431995326)[&rate=0.1643946557132623]:0.6588808431574478)[&rate=0.2445578663549488]:2.3528629412822326,((((20[&rate=0.11275837412279094]:0.9077632662081871,21[&rate=0.13061293057948514]:0.3077632662081875)[&rate=0.3793334283149958]:0.20933547604848357,26[&rate=0.07166150054772621]:2.1170987422566707)[&rate=0.0861119528336234]:0.05315427376397075,30[&rate=0.04965935487980029]:7.8702530160206425)[&rate=0.058175151580859584]:0.3285746796422089,22[&rate=0.30827364639057864]:0.5088276956628519)[&rate=0.23391223540131983]:0.5183399592088254)[&rate=0.03363352410982676]:0.16547960992344812,((18[&rate=0.09635314307617991]:0.23885558357272885,19[&rate=0.07636450991556988]:0.23885558357272885)[&rate=0.041487726393939196]:0.4906990944631673,(27[&rate=0.018785000262059807]:0.1678870592452757,28[&rate=0.07636450991556988]:0.1678870592452757)[&rate=0.0861119528336234]:2.2016676187906192)[&rate=0.03363352410982676]:0.8130925867592289)[&rate=0.041487726393939196]:0.44187221934467047,32[&rate=0.015237184909421629]:3.6245194841397943)[&rate=0.018785000262059807]:0.9935577209280879,31[&rate=0.3406981832882116]:0.1880772050678825)[&rate=0.3793334283149958]:0.07256885204773589,23[&rate=0.23391223540131983]:0.9906460571156188)[&rate=0.5304353399475338]:3.0893539428843795)[&rate=0.008322997278487452]:6.789853799263923)[&rate=0.1434566297847328]:0.3866880204817633)[&rate=0.17966381473740461]:0.2971136074029843)[&rate=0.0117505418443646]:3.5190451754258447,(3[&rate=0.17188515234514162]:0.059040686183994495,6[&rate=0.03752249566000479]:2.6490406861839944)[&rate=0.23391223540131983]:0.19365991639051927)[&rate=0.0117505418443646]:0.6989163543014207)[&rate=1.0]:0.0;
tree STATE_28000 = (1[&rate=0.0016374201862845437]:5.4186946635641675,((2[&rate=0.1434566297847328]:1.3749834179956686,(((4[&rate=0.3238367303038644]:1.0802208447759796,5[&rate=0.1643946557132623]:0.3502208447759827)[&rate=0.40182550829435987]:1.2102681536579674,(8[&rate=0.018785000262059807]:0.7794282743673087,(((((((((9[&rate=0.07166150054772621]:0.0,(10[&rate=0.008322997278487452]:0.2751474583617002,11[&rate=0.2676939605350971]:0.2751474583617002)[&rate=0.008322997278487452]:0.9548525416383002)[&rate=0.4271360351256991]:0.48303371419822394,(((12[&rate=0.029817933777229567]:0.23313612192972055,14[&rate=0.058175151580859584]:0.23313612192972055)[&rate=0.008322997278487452]:0.6565274121120046,(24[&rate=0.06706538706614568]:0.06587468134752217,25[&rate=0.1434566297847328]:0.3688746813475221)[&rate=0.45607392895827503]:4.1207888526942025)[&rate=0.058175151580859584]:0.12155604083464766,13[&rate=0.015237184909421629]:1.0112195748763728)[&rate=0.6492977286826546]:0.7018141393218515)[&rate=0.022396172797993538]:3.9869662858017767,17[&rate=0.07166150054772621]:0.0)[&rate=0.029817933777229567]:0.6182339067584621,(15[&rate=0.13061293057948514]:0.5074517861875503,29[&rate=0.09116772336921286]:0.5074517861875503)[&rate=0.9747587270614446]:0.11078212057091186)[&rate=0.1071407826649492]:0.3056167554064224,16[&rate=0.1071407826649492]:0.9238506621648845)[&rate=0.25579521766678204]:2.1949488801724613,(((18[&rate=0.022396172797993538]:0.9282427766247299,19[&rate=0.04553226697814183]:0.9282427766247299)[&rate=0.9747587270614446]:0.010912381365740131,(27[&rate=0.0625714179424027]:0.6340511301559708,28[&rate=0.06706538706614568]:0.6340511301559708)[&rate=0.029817933777229567]:1.945104027834498)[&rate=0.0625714179424027]:0.5355092334699254,((20[&rate=0.2049743415687439]:1.3215183751763142,22[&rate=0.23391223540131983]:0.33151837517631577)[&rate=0.2445578663549488]:0.051763632421499395,((21[&rate=0.11853648973125636]:0.0,30[&rate=0.04553226697814183]:7.300000000000001)[&rate=0.10167503674690918]:0.3380526957890684,26[&rate=0.07636450991556988]:1.938052695789068)[&rate=0.12448457407267784]:0.4352293118087456)[&rate=0.13061293057948514]:0.7413823838625806)[&rate=0.022396172797993538]:0.004135150876951599)[&rate=0.041487726393939196]:1.2541347534120462,23[&rate=0.2676939605350971]:0.6729342957493927)[&rate=0.4271360351256991]:0.15757809826116365,32[&rate=0.015237184909421629]:4.530512394010556)[&rate=0.12448457407267784]:0.16670229970455352,31[&rate=0.0861119528336234]:0.2672146937151094)[&rate=0.7525970335044893]:3.862213580652197)[&rate=0.015237184909421629]:5.781060724066641)[&rate=0.026073006601856838]:0.04428417561952358,7[&rate=0.17966381473740461]:0.9647731740534731)[&rate=0.12448457407267784]:0.8804102439421975)[&rate=0.0117505418443646]:4.099199886198306,(3[&rate=0.04553226697814183]:0.5628123771304914,6[&rate=0.03363352410982676]:3.1528123771304912)[&rate=0.1643946557132623]:0.2815709270634841)[&rate=0.022396172797993538]:0.014311359370193344)[&rate=1.0]:0.0;
tree STATE_29000 = (1[&rate=0.001644564470895101]:5.183464280347291,((2[&rate=0.12502771702049825]:1.3961268610895345,((4[&rate=0.4289996871240829]:0.8566901105243403,5[&rate=0.9790117305550399]:0.12669011052434342)[&rate=0.40357872705829295]:1.6211157037813493,(7[&rate=0.17263511039437587]:0.6523487269144788,(8[&rate=0.004974189900537514]:0.21727903950057126,(((((((9[&rate=0.3606613002114273]:0.0,(10[&rate=0.10760825231700787]:0.2365292671858117,11[&rate=0.26886194530687985]:0.2365292671858117)[&rate=0.004974189900537514]:0.9934707328141887)[&rate=0.3421846953076059]:0.4300861157123608,(((12[&rate=0.03378027170137922]:0.0,(24[&rate=0.2815599925163963]:0.0,25[&rate=0.256911286622288]:0.30299999999999994)[&rate=0.45806384088144886]:3.2969999999999997)[&rate=0.029948033434719842]:0.6312547872311276,14[&rate=0.06735800237450151]:0.6312547872311276)[&rate=0.06735800237450151]:0.004653614093525604,13[&rate=0.022493890313629618]:0.6359084013246532)[&rate=0.6521307020449918]:1.024177714387708)[&rate=0.015303666797557876]:4.03991388428764,17[&rate=0.6521307020449918]:0.0)[&rate=0.11325035408230572]:0.8219637988473938,((15[&rate=0.11325035408230572]:0.3768870597611276,29[&rate=0.16511193171774052]:0.3768870597611276)[&rate=0.3606613002114273]:0.41528386699913433,16[&rate=0.10760825231700787]:0.7921709267602619)[&rate=0.11325035408230572]:0.029792872087131883)[&rate=0.2456249052345384]:3.405240775119829,32[&rate=0.01180181103963139]:4.227204573967223)[&rate=0.08648767087140469]:0.06397783847569194,(((((18[&rate=0.02618676663814861]:0.708419363832494,19[&rate=0.02618676663814861]:0.708419363832494)[&rate=0.04166874292695007]:0.11235281910255424,(27[&rate=0.06284442545874523]:0.5350522946748555,28[&rate=0.10760825231700787]:0.5350522946748555)[&rate=0.02618676663814861]:1.9257198882601916)[&rate=0.06284442545874523]:0.5145261229290767,30[&rate=0.045730930385971105]:8.675298305864125)[&rate=0.029948033434719842]:0.09601072254582732,((20[&rate=0.19703673280003273]:0.801610226343124,(21[&rate=0.40357872705829295]:0.1859147557682448,26[&rate=0.049876025327501926]:1.7859147557682444)[&rate=0.008359311635589239]:0.015695470574879522)[&rate=0.3096186857923134]:0.39846778179600584,22[&rate=0.38098851110735477]:0.21007800813913136)[&rate=0.01180181103963139]:0.8712310202708213)[&rate=0.16511193171774052]:1.1290164923205488,23[&rate=0.45806384088144886]:0.5003255207305006)[&rate=0.4289996871240829]:0.09085689171241462)[&rate=0.1375302852905185]:0.26654156026609144,31[&rate=0.10760825231700787]:0.12772397270900626)[&rate=0.7558807156341311]:3.439555066791563)[&rate=0.018866961745987815]:6.075069687413908)[&rate=0.12502771702049825]:0.4554570873912134)[&rate=0.0915655004141656]:0.7585210467838444)[&rate=0.015303666797557876]:3.8297921504994896,(3[&rate=0.049876025327501926]:0.2799604634247892,6[&rate=0.03768621135774622]:2.869960463424789)[&rate=0.1311828123714009]:0.3161585481642355)[&rate=0.07669769854824487]:0.027345268758267594)[&rate=1.0]:0.0;
tree STATE_30000 = (1[&rate=0.0015934200500532414]:5.042781837526185,(((2[&rate=0.1332532217190485]:1.1673740314669914,(4[&rate=0.4766924381415812]:0.7299999999999969,5[&rate=0.08379798499106225]:0.0)[&rate=0.3691401238334995]:2.277574031466994)[&rate=0.0148277370368402]:0.8381321774892498,(7[&rate=0.16726631951122778]:1.023341794544514,(8[&rate=0.011434785726127878]:0.35636155464094443,(((((((((9[&rate=0.15997710467311374]:0.0,(10[&rate=0.12710314928620123]:0.22997284917697192,11[&rate=0.2605005896273108]:0.22997284917697192)[&rate=0.0015934200500532414]:1.0000271508230285)[&rate=0.22762663424039828]:0.4210969171593666,(((12[&rate=0.06526323133847552]:0.40627138624595016,(24[&rate=0.33154307050530774]:0.0,25[&rate=0.34944507023331894]:0.30299999999999994)[&rate=0.4438184827546687]:3.70327138624595)[&rate=0.03272973676485139]:0.25743911933551633,13[&rate=0.06526323133847552]:0.6637105055814665)[&rate=0.06089002245411413]:0.258359717936818,14[&rate=0.03272973676485139]:0.9220702235182845)[&rate=0.6318500455796766]:0.7290266936410825)[&rate=0.0148277370368402]:4.048903082840634,17[&rate=0.052424790365031934]:0.0)[&rate=0.12710314928620123]:0.7658672948377525,16[&rate=0.06526323133847552]:0.7658672948377525)[&rate=0.10426173605695355]:0.03879862326539474,(15[&rate=0.04430874111304045]:0.0033585460648293264,29[&rate=0.03651420534172985]:0.0033585460648293264)[&rate=0.33154307050530774]:0.8013073720383179)[&rate=0.18270845844703473]:2.909112187500428,23[&rate=0.3691401238334995]:0.013778105603575952)[&rate=0.4156581970654059]:0.3912899766863305,((((18[&rate=0.4156581970654059]:0.20553750086011036,30[&rate=0.04832492746882046]:7.54553750086011)[&rate=0.28592768831037596]:0.4504224192219368,19[&rate=0.025372382625158174]:0.6559599200820472)[&rate=0.10426173605695355]:0.6848360929867798,(((20[&rate=0.19946634855113554]:0.7846586831336442,21[&rate=0.21778526856432362]:0.18465868313364453)[&rate=0.33154307050530774]:0.28822315291149003,26[&rate=0.12113947165866519]:2.072881836045134)[&rate=0.2605005896273108]:0.3602552886734891,(27[&rate=0.03651420534172985]:0.24473171432992658,28[&rate=0.16726631951122778]:0.24473171432992658)[&rate=0.025372382625158174]:2.1884054103886967)[&rate=0.008099344842067223]:0.5476588883502025)[&rate=0.029016677533216184]:0.9361704554316521,22[&rate=0.3910278051426218]:1.9269664685004795)[&rate=0.052424790365031934]:0.1881016137894278)[&rate=0.0743124716741543]:0.43005470444837,32[&rate=0.0148277370368402]:4.535122786738276)[&rate=0.10972837372082889]:0.284406978197266,31[&rate=0.10426173605695355]:0.38952976493554203)[&rate=0.3691401238334995]:3.3168317897054003)[&rate=0.025372382625158174]:6.30698023990357)[&rate=0.1153512219910373]:1.4523644144117291)[&rate=0.008099344842067223]:2.944284408164542,(3[&rate=0.152948275319229]:0.0,6[&rate=0.040372883894407983]:2.59)[&rate=0.12710314928620123]:0.3199906171207836)[&rate=0.12113947165866519]:0.16279122040540273)[&rate=1.0]:0.0;
tree STATE_31000 = (1[&rate=0.0013538859213636902]:5.131302060445602,((2[&rate=0.04810159258952572]:2.084308693568257,((4[&rate=0.4385856147152276]:0.7299999999999969,5[&rate=0.2677614418408437]:0.0)[&rate=0.3136483795669102]:2.5083748889505735,(7[&rate=0.14855338378563052]:1.5197699487101808,(8[&rate=0.015532205844686233]:0.4108957916138607,((((((((9[&rate=0.11322165856752335]:0.0,(10[&rate=0.19340819479156174]:0.24195153213226162,11[&rate=0.0980108135708126]:0.24195153213226162)[&rate=0.006881794259823728]:0.9880484678677388)[&rate=0.3322457504075281]:0.43752032996545687,(((12[&rate=0.08406907521894622]:0.44397676196873004,(24[&rate=0.5368658948999334]:0.0,25[&rate=0.3322457504075281]:0.30299999999999994)[&rate=0.35317352827803566]:3.7409767619687297)[&rate=0.037647938962666855]:0.19296737805252473,13[&rate=0.02155822730265417]:0.6369441400212548)[&rate=0.0980108135708126]:0.29926938101954903,14[&rate=0.027809572130331396]:0.9362135210408038)[&rate=0.4385856147152276]:0.7313068089246535)[&rate=0.018518070863921]:4.4652090877133155,16[&rate=0.21150193875222897]:0.4327294176787717)[&rate=0.04810159258952572]:0.0545949999940607,(15[&rate=0.4806063918113186]:0.03538836017345304,29[&rate=0.14212166785337318]:0.03538836017345304)[&rate=0.3136483795669102]:0.4519360574993794)[&rate=0.10799610835436982]:0.6223973407393064,17[&rate=0.02155822730265417]:1.1097217584121388)[&rate=0.4050326722064619]:2.5902782415878605,23[&rate=0.05545240257828513]:0.0)[&rate=0.3322457504075281]:1.1124321576189065,((((((18[&rate=0.29691402518942095]:0.0,30[&rate=0.037647938962666855]:7.34)[&rate=0.5368658948999334]:0.22224358222851492,19[&rate=0.006881794259823728]:0.22224358222851492)[&rate=0.12995601294501266]:0.11396471033920363,26[&rate=0.0980108135708126]:1.9762082925677174)[&rate=0.05545240257828513]:0.49362557524091244,(20[&rate=0.16948116165613816]:0.6278740430270489,21[&rate=0.10799610835436982]:0.02787404302704921)[&rate=0.29691402518942095]:0.8419598247815809)[&rate=0.009715828169664197]:0.8986276333532679,(22[&rate=0.23179395921142326]:1.0632579455561988,(27[&rate=0.034303747532023005]:0.4580012001726459,28[&rate=0.08858837729557242]:0.4580012001726459)[&rate=0.037647938962666855]:2.5952567453835513)[&rate=0.02465468612351077]:0.31520355560570046)[&rate=0.07966871605875762]:1.0531292635462943,32[&rate=0.037647938962666855]:4.421590764708192)[&rate=0.05925265701989028]:0.39084139291071374)[&rate=0.805970347959023]:0.13453021153557287,31[&rate=0.05925265701989028]:0.5169623691544789)[&rate=0.37710056141345927]:3.2439334224593797)[&rate=0.009715828169664197]:6.748874157096321)[&rate=0.10292893276611054]:0.3486049402403921)[&rate=0.04810159258952572]:0.6861338046176861)[&rate=0.0013538859213636902]:2.9802983153239957,(3[&rate=0.07538119914866345]:0.3043877471106242,6[&rate=0.034303747532023005]:2.894387747110624)[&rate=0.0932332314695048]:0.1304192617816291)[&rate=0.0980108135708126]:0.13649505155335007)[&rate=1.0]:0.0;
tree STATE_32000 = (1[&rate=0.0012519481052728325]:5.094740022043901,((2[&rate=0.09986478262135126]:1.494702862391037,((4[&rate=0.4055632905832915]:0.9003053928562075,5[&rate=0.4964437766134533]:0.1703053928562106)[&rate=0.307230048812893]:1.6196543878487262,(7[&rate=0.27455854691982673]:0.5165525714565078,(8[&rate=0.13142093434875807]:0.0,(((((((9[&rate=0.04784121314332732]:0.0,(10[&rate=0.09517912869977405]:0.42395335365474995,11[&rate=0.04784121314332732]:0.42395335365474995)[&rate=0.02279836660635025]:0.8060466463452505)[&rate=0.3487076170223947]:0.4389962118551738,(((12[&rate=0.08191831331895046]:0.04664583805545064,(24[&rate=0.028689164662886204]:0.0,25[&rate=0.44442020713542935]:0.30299999999999994)[&rate=0.32658211639785056]:3.3436458380554503)[&rate=0.011650134117576606]:0.8851561394674228,13[&rate=0.014362743102000948]:0.9318019775228734)[&rate=0.09063130830301759]:0.06733351605915772,14[&rate=0.025715712518783185]:0.9991354935820311)[&rate=0.44442020713542935]:0.6698607182731431)[&rate=0.006363644933825539]:5.105287521924596,17[&rate=0.04784121314332732]:1.0742837337797688)[&rate=0.204674981713372]:0.03835467589479258,((15[&rate=0.014362743102000948]:0.02956883791213727,29[&rate=0.0037866728434524334]:0.02956883791213727)[&rate=0.307230048812893]:0.4771206926693523,16[&rate=0.13736838859729045]:0.5066895305814896)[&rate=0.0012519481052728325]:0.6059488790930718)[&rate=0.37453664192897446]:2.8821024428834807,23[&rate=0.04784121314332732]:0.29474085255804283)[&rate=0.26049296851862014]:0.7990199211886928,((((((18[&rate=0.2900329254662552]:0.20258574444702937,30[&rate=0.037968834005832494]:7.542585744447029)[&rate=0.14999701663498047]:1.0342298294684245,19[&rate=0.0012519481052728325]:1.2368155739154538)[&rate=0.09063130830301759]:0.15751351271817882,(22[&rate=0.2476009422124096]:0.6580537622512121,26[&rate=0.04447989062653494]:2.6480537622512106)[&rate=0.0199350487354309]:0.38627532438242085)[&rate=0.5754249507988942]:0.038846957284571104,(20[&rate=0.14999701663498047]:1.0081427415270898,21[&rate=0.09517912869977405]:0.4081427415270902)[&rate=0.2900329254662552]:1.0650333023911127)[&rate=0.01712379408454324]:0.0687600918067961,(27[&rate=0.13736838859729045]:0.09160132602356619,28[&rate=0.07773928199680712]:0.09160132602356619)[&rate=0.06970554014795168]:3.0503348097014324)[&rate=0.04119009106521168]:1.4053258188565998,32[&rate=0.03481332149776949]:4.547261954581598)[&rate=0.058387214411849464]:0.2464988191651365)[&rate=0.2900329254662552]:0.07650206335255305,31[&rate=0.2900329254662552]:0.44026283709928826)[&rate=0.2900329254662552]:2.9097371629007096)[&rate=0.00898429659118968]:6.156552571456508)[&rate=0.09517912869977405]:0.6334072092484284)[&rate=0.028689164662886204]:0.8149430816861027)[&rate=0.00898429659118968]:3.64264458457059,(3[&rate=0.025715712518783185]:0.12487328604028392,6[&rate=0.037968834005832494]:2.7148732860402838)[&rate=0.10469688670422415]:0.38267416092134354)[&rate=0.09517912869977405]:0.027192575082274573)[&rate=1.0]:0.0;
tree STATE_33000 = (1[&rate=0.0012568620773559117]:5.0863972639671005,(((2[&rate=0.14411726062224667]:1.0271096707651886,(7[&rate=0.2756362058332054]:0.6763863922544537,(8[&rate=0.09098704167325733]:0.0,(((((((9[&rate=0.3500763155235452]:0.0,(10[&rate=0.05861638776210272]:0.9549545174311431,11[&rate=0.0514785040594255]:0.9549545174311431)[&rate=0.011695861599072674]:0.2750454825688573)[&rate=0.3278639709699794]:0.4374459257065819,(((12[&rate=0.10025675793711497]:0.06467541196051707,13[&rate=0.011695861599072674]:0.06467541196051707)[&rate=0.03494996589160562]:0.3776775914050403,14[&rate=0.025816648246775084]:0.4423530033655574)[&rate=0.009019560499053968]:0.47434703691993985,(24[&rate=0.06997913861172214]:0.0,25[&rate=0.09098704167325733]:0.30299999999999994)[&rate=0.308435945348533]:4.213700040285497)[&rate=0.407155151044164]:0.7507458854210851)[&rate=0.0012568620773559117]:4.578077816953375,((15[&rate=0.01719100601268423]:0.026823817653969684,29[&rate=0.2485727908957947]:0.026823817653969684)[&rate=0.2485727908957947]:0.48160982263212304,16[&rate=0.14411726062224667]:0.5084336402860927)[&rate=0.11528994467529219]:0.03709010237386323)[&rate=0.0038015357635384256]:0.5640509773766258,17[&rate=0.0514785040594255]:1.1095747200365818)[&rate=0.407155151044164]:2.5904252799634175,23[&rate=0.022887851575073455]:0.0)[&rate=0.2485727908957947]:1.1568457395936989,((((18[&rate=0.07804441338354912]:1.0052883615101127,21[&rate=0.12618716332966656]:1.0452883615101118)[&rate=0.308435945348533]:0.6171262372481401,((19[&rate=0.02880177137050174]:0.9882767133132422,(27[&rate=0.0038015357635384256]:0.1711167037919683,28[&rate=0.0038015357635384256]:0.1711167037919683)[&rate=0.06231231518903552]:2.4571600095212727)[&rate=0.4461645833454511]:0.056969375769835295,30[&rate=0.025816648246775084]:8.385246089083077)[&rate=0.09098704167325733]:0.5771685096751753)[&rate=0.044654476889237564]:0.06556980813664914,((20[&rate=0.2911713222519625]:0.22782693787355512,26[&rate=0.044654476889237564]:1.2278269378735551)[&rate=0.13193676946988014]:1.0600802689593678,22[&rate=0.2485727908957947]:0.2979072068329245)[&rate=0.15058576400332993]:1.0400772000619778)[&rate=0.10025675793711497]:0.8534520156845549,32[&rate=0.0038015357635384256]:4.181436422579456)[&rate=0.09098704167325733]:0.6754093170142426)[&rate=0.308435945348533]:0.00924780959666549,31[&rate=0.19634502575902074]:0.4360935491903639)[&rate=0.308435945348533]:2.913906450809634)[&rate=0.006388622625328681]:6.316386392254454)[&rate=0.10510782832095973]:0.8209232785107368)[&rate=0.025816648246775084]:0.4603302023489171,(4[&rate=0.3278639709699794]:0.89375873029174,5[&rate=0.4983923484822252]:0.16375873029174315)[&rate=0.308435945348533]:2.433881142822365)[&rate=0.011695861599072674]:3.410206214773325,(3[&rate=0.10025675793711497]:0.14011126027755338,6[&rate=0.038117863977239395]:2.7301112602775532)[&rate=0.07804441338354912]:0.12773482760987775)[&rate=0.16439233674117457]:0.2585511760796706)[&rate=1.0]:0.0;
tree STATE_34000 = (1[&rate=0.001445209161078099]:5.017312429710646,(((2[&rate=0.15170815585593114]:1.4431382498639778,(7[&rate=0.2158500743000286]:0.9064790077035703,(8[&rate=0.055226378170650334]:0.8221832831336506,(((((((((9[&rate=0.010371186860497277]:0.04842241964824723,(10[&rate=0.07600357205554284]:0.6353848697936293,11[&rate=0.10462190604255944]:0.6353848697936293)[&rate=0.01657989482295635]:0.6430375498546184)[&rate=0.43235321320065545]:0.41414795410768157,(((12[&rate=0.01657989482295635]:0.10715059822020478,13[&rate=0.013448545098313822]:0.10715059822020478)[&rate=0.5730789406527498]:0.1358312661271377,14[&rate=0.04754853392274778]:0.24298186434734248)[&rate=0.08973976001420239]:0.961903571172944,(24[&rate=0.3348048047141442]:0.0,25[&rate=0.28582266986135313]:0.30299999999999994)[&rate=0.3348048047141442]:4.501885435520286)[&rate=0.4681693917498443]:0.48768493823564274)[&rate=0.001445209161078099]:5.019511673356691,(15[&rate=0.1450969424092591]:0.6840676122285174,29[&rate=0.08046586338158425]:0.6840676122285174)[&rate=0.12085876336569587]:0.32801443488410165)[&rate=0.010371186860497277]:0.004992606402343114,16[&rate=0.16571395467584893]:1.0170746535149622)[&rate=0.09456390114733483]:0.48173001704882523,17[&rate=0.12085876336569587]:1.4988046705637874)[&rate=0.3546566181400168]:2.2313377652423156,23[&rate=0.18091312095844797]:0.030142435806103762)[&rate=0.28582266986135313]:0.9323114831879344,31[&rate=0.20645409670764805]:0.23245391899403778)[&rate=0.11528073576340248]:0.19559633785824992,32[&rate=0.03661762738669649]:4.858050256852287)[&rate=0.3348048047141442]:0.07561214571763308,(((((18[&rate=0.06740034734862037]:1.1338599277150312,19[&rate=0.010371186860497277]:1.1338599277150312)[&rate=0.3546566181400168]:0.03787467860256122,21[&rate=0.05134617413172351]:1.2117346063175916)[&rate=0.03311786121154406]:0.47504151520453597,30[&rate=0.04383001700276109]:8.986776121522128)[&rate=0.029685402421450267]:0.01575002679760118,((20[&rate=0.3348048047141442]:0.6940667347096863,26[&rate=0.1266167580678996]:1.6940667347096863)[&rate=0.007345989755868258]:0.5521815900308535,22[&rate=0.22576831226860108]:0.2562483247405414)[&rate=0.25933231763854825]:1.0562778235791885)[&rate=0.5130245830599977]:0.0839735235873924,(27[&rate=0.004371214957165099]:2.6890238256590173,28[&rate=0.004371214957165099]:2.6890238256590173)[&rate=0.10462190604255944]:0.6974758462481034)[&rate=0.07165012803045931]:1.5471627306627997)[&rate=0.2720864819026936]:3.6685208805637277)[&rate=0.004371214957165099]:5.72429572456992)[&rate=0.12085876336569587]:1.0068592421604095)[&rate=0.04383001700276109]:0.16200802018658322,(4[&rate=0.37699603080559874]:1.2290911013107468,5[&rate=0.19752811900822884]:0.49909110131074996)[&rate=0.31694167321284666]:2.2162551687398135)[&rate=0.001445209161078099]:3.3448827611852856,(3[&rate=0.16571395467584893]:0.16783617740838963,6[&rate=0.03661762738669649]:2.7578361774083895)[&rate=0.20645409670764805]:0.1523928538274575)[&rate=0.1890273526027504]:0.13708339847480033)[&rate=1.0]:0.0;
tree STATE_35000 = (1[&rate=0.0042583451250710995]:5.003148236489594,((2[&rate=0.1413503713328948]:1.5851485719228045,((4[&rate=0.39214303490465435]:1.210880835443696,5[&rate=0.11773805014023112]:0.4808808354436991)[&rate=0.3261597569499277]:1.7048371448768442,(7[&rate=0.27844239754071853]:0.7074603741846346,(8[&rate=0.03914970846871415]:0.4737098695073598,((((((9[&rate=0.03914970846871415]:0.04448792251215927,(10[&rate=0.06980003875332243]:0.2832277495314641,11[&rate=0.2102765754255825]:0.2832277495314641)[&rate=0.013101288090358373]:0.9912601729806956)[&rate=0.4211893525675221]:0.2995897934852749,((12[&rate=0.2011232128552504]:0.019713117318314488,13[&rate=0.13513993490052367]:0.019713117318314488)[&rate=0.016151782738983954]:0.7022183116668943,(14[&rate=0.2650608938617612]:0.21259395460530683,(24[&rate=0.16143502846810506]:0.0,25[&rate=0.2102765754255825]:0.30299999999999994)[&rate=0.34549897356459414]:3.5095939546053065)[&rate=0.08284668679658808]:0.509337474379902)[&rate=0.36726155672594185]:0.8521462870122258)[&rate=0.0014078921869759183]:6.0429261397215654,(((15[&rate=0.1544791515151901]:0.2808760074389287,29[&rate=0.07838814160899307]:0.2808760074389287)[&rate=0.5582813787753461]:0.23372171223034677,16[&rate=0.23016953051811814]:0.5145977196692755)[&rate=0.09212215171399757]:0.40501823203302223,17[&rate=0.1233473667514225]:0.9196159517022977)[&rate=0.010103390805846376]:0.9973879040167013)[&rate=0.3261597569499277]:1.807049263124032,23[&rate=0.061616234838930785]:0.02405311884303174)[&rate=0.27844239754071853]:0.6040705285039163,32[&rate=0.016151782738983954]:4.328123647346947)[&rate=0.09695228828454042]:0.5940591622026172,((((((18[&rate=0.11773805014023112]:1.1241222372854818,19[&rate=0.013101288090358373]:1.1241222372854818)[&rate=0.29294026932498574]:0.0639319157376832,30[&rate=0.04269827520825846]:8.528054153023165)[&rate=0.05766438893195266]:0.08618955722600496,21[&rate=0.16143502846810506]:1.314243710249169)[&rate=0.0014078921869759183]:0.4085294251925813,((20[&rate=0.4560807159111651]:0.24189259804157714,26[&rate=0.1544791515151901]:1.2418925980415771)[&rate=0.010103390805846376]:1.7787518184722266,22[&rate=0.34549897356459414]:1.0306444165138053)[&rate=0.2011232128552504]:0.30212871892794624)[&rate=0.4560807159111651]:0.11189376726711764,(27[&rate=0.0042583451250710995]:1.2715515241093343,28[&rate=0.0042583451250710995]:1.2715515241093343)[&rate=0.01925675337617849]:2.1631153785995334)[&rate=0.08742257549131455]:1.2989510625158864,31[&rate=0.2102765754255825]:0.30361796522475437)[&rate=0.1413503713328948]:0.18856484432481047)[&rate=0.21993871300441184]:3.331527059957793)[&rate=0.0042583451250710995]:5.873750504677275)[&rate=0.12914369465796685]:0.8382576061359082)[&rate=0.04269827520825846]:0.5096305916022636)[&rate=0.0014078921869759183]:3.342185079329891,(3[&rate=0.23016953051811814]:0.1490169916269224,6[&rate=0.03567211784408239]:2.7390169916269222)[&rate=0.1477908755925386]:0.14851665962577343)[&rate=0.053800369133720334]:0.14561458523689907)[&rate=1.0]:0.0;
tree STATE_36000 = (1[&rate=0.0013465170394012212]:4.924444277340818,(((2[&rate=0.11797020583856892]:0.8198974387585665,(4[&rate=0.6188910689540656]:0.7299999999999969,5[&rate=0.4361984965878612]:0.0)[&rate=0.3119412653630634]:1.930097438758569)[&rate=0.037443030104417775]:0.18451753688135142,(7[&rate=0.2663040794236038]:1.0401670121808309,(8[&rate=0.047839786958485564]:2.7911529337872416,(((((((9[&rate=0.05893015877343355]:0.0,(10[&rate=0.07497091704885671]:0.2832277495314641,11[&rate=0.2103507835500767]:0.2832277495314641)[&rate=0.0013465170394012212]:0.9467722504685363)[&rate=0.37504809193934163]:0.3788238529408332,((12[&rate=0.0667572008721019]:0.3656554435816104,13[&rate=0.024520496477988138]:0.3656554435816104)[&rate=0.05145501511748148]:0.40077457445718023,(14[&rate=0.006844338275689142]:0.13315357227769065,(24[&rate=0.2011098537350758]:0.0,25[&rate=0.3304374150975493]:0.30299999999999994)[&rate=0.35125128800573246]:3.4301535722776904)[&rate=0.009662947206933028]:0.6332764457611)[&rate=0.3304374150975493]:0.842393834902043)[&rate=0.015447667709175538]:4.091176147059167,17[&rate=0.09272578496545492]:0.0)[&rate=0.07497091704885671]:1.0812561669462717,((15[&rate=0.129248692996859]:0.3027796502611064,29[&rate=0.1023687148451557]:0.3027796502611064)[&rate=0.533943860371937]:0.21181806940816905,16[&rate=0.004072708353382913]:0.5145977196692755)[&rate=0.04083690189691078]:0.5666584472769962)[&rate=0.2663040794236038]:2.6187438330537276,23[&rate=0.05893015877343355]:0.0)[&rate=0.2535059242216569]:1.1866992415702668,(((((18[&rate=0.14774484273134503]:0.20210803035859826,30[&rate=0.04083690189691078]:7.542108030358598)[&rate=0.09747736381344942]:0.1325264408111213,19[&rate=0.129248692996859]:0.33463447116971956)[&rate=0.06279763414921628]:0.7144577897859836,21[&rate=0.129248692996859]:1.0890922609557023)[&rate=0.07923509801496621]:0.7950492373002209,(((20[&rate=0.4779905644984098]:0.6221165421272481,26[&rate=0.2011098537350758]:1.622116542127248)[&rate=0.0013465170394012212]:0.7002204335359714,22[&rate=0.3304374150975493]:0.33233697566322107)[&rate=0.2952979921322054]:0.9519768380577371,(27[&rate=0.006844338275689142]:0.10973259849334127,28[&rate=0.0013465170394012212]:0.10973259849334127)[&rate=0.0184172813688715]:3.1645812152276154)[&rate=0.2663040794236038]:0.20982768453496625)[&rate=0.07923509801496621]:1.2494764669688312,31[&rate=0.07497091704885671]:0.30361796522475437)[&rate=0.80158364132027]:0.15308127634551205)[&rate=0.024520496477988138]:0.035483567979298414,32[&rate=0.015447667709175538]:4.9221828095495646)[&rate=0.1840390894056055]:5.648970124237675)[&rate=0.006844338275689142]:3.88901407839359)[&rate=0.04083690189691078]:0.434447963459089)[&rate=0.004072708353382913]:3.8806555084747814,(3[&rate=0.2103507835500767]:0.08025145336731399,6[&rate=0.04430148441473031]:2.670251453367314)[&rate=0.35125128800573246]:0.17501903074738578)[&rate=0.03085627024160484]:0.10917379322611964)[&rate=1.0]:0.0;
tree STATE_37000 = (1[&rate=0.0012797010140964498]:4.912773605493992,(((2[&rate=0.11211636216049406]:1.661267742764025,(7[&rate=0.2530897051610665]:1.2371104953398735,(8[&rate=0.03242410590976674]:2.217105641029132,((((((((9[&rate=0.24092661200200916]:0.0,(10[&rate=0.006504712807877593]:0.2556945361894942,11[&rate=0.45427201603713685]:0.2556945361894942)[&rate=0.0038706149699084666]:0.9743054638105062)[&rate=0.3338217165551097]:0.35472399793809917,((12[&rate=0.0038706149699084666]:0.09435833793690795,(13[&rate=0.2806449000899929]:0.0,(24[&rate=0.04546591100856482]:0.0,25[&rate=0.3338217165551097]:0.30299999999999994)[&rate=0.3140406566141817]:3.2969999999999997)[&rate=0.038810518724124624]:0.09435833793690795)[&rate=0.006504712807877593]:0.4264150413730836,14[&rate=0.10207856304492299]:0.5207733793099916)[&rate=0.29646231123904476]:1.063950618628108)[&rate=0.014681133215846765]:4.1152760020619015,17[&rate=0.02330375575713742]:0.0)[&rate=0.05600596333839406]:0.6910931570390932,((15[&rate=0.0012797010140964498]:0.14210889923442593,29[&rate=0.0038706149699084666]:0.14210889923442593)[&rate=0.7618079598434409]:0.2866376023456425,16[&rate=0.017503390566171496]:0.42874650158006844)[&rate=0.07125075715181903]:0.2623466554590248)[&rate=0.2530897051610665]:3.008906842960906,23[&rate=0.06729949605486533]:0.0)[&rate=0.1343342445675557]:0.8379707071199896,((((18[&rate=0.09728903858309187]:0.878309983455555,(21[&rate=0.1828105744389662]:0.5715338026206496,30[&rate=0.03558505551238691]:7.87153380262065)[&rate=0.35643769038611]:0.3467761808349046)[&rate=0.1404135406670378]:0.662068144214798,19[&rate=0.038810518724124624]:1.540378127670353)[&rate=0.07530334360037055]:0.1483599165061218,((20[&rate=0.2806449000899929]:1.124796166869622,26[&rate=0.1343342445675557]:2.124796166869622)[&rate=0.029325139722684156]:0.5337487771954574,22[&rate=0.0881246041312252]:0.668544944065081)[&rate=0.588180843896297]:0.6701931001113941)[&rate=0.0012797010140964498]:0.07430772313627543,(27[&rate=0.0038706149699084666]:0.1058361973352131,28[&rate=0.011908391715144963]:0.1058361973352131)[&rate=0.02037696448866271]:3.297209569977536)[&rate=0.1673795747580614]:1.1349249398072399)[&rate=0.1284801600654875]:0.31205262499170594,31[&rate=0.10701778414284899]:0.42002333211169507)[&rate=0.2296330792855379]:0.06627032713628722,32[&rate=0.014681133215846765]:4.916293659247982)[&rate=0.17490681696124027]:5.080811981781148)[&rate=0.0038706149699084666]:4.660004854310742)[&rate=0.11738492375111764]:0.8943572474241535)[&rate=0.08373426037853716]:0.0838307299330161,(4[&rate=0.45427201603713685]:0.7299999999999969,5[&rate=0.7618079598434409]:0.0)[&rate=0.3140406566141817]:2.8552984726970436)[&rate=0.0038706149699084666]:3.165913414579652,(3[&rate=0.35643769038611]:0.0,6[&rate=0.038810518724124624]:2.59)[&rate=0.2530897051610665]:0.2812118872766938)[&rate=0.3140406566141817]:0.07156171821729984)[&rate=1.0]:0.0;
tree STATE_38000 = (1[&rate=0.0013021514033808132]:4.912773605493992,(((2[&rate=0.13073414718983473]:1.0757542437115468,(4[&rate=0.389555614846406]:0.7299999999999969,5[&rate=0.009344568169666742]:0.0)[&rate=0.31955001771841074]:2.1859542437115493)[&rate=0.1140832715775558]:0.5578085471486176,(7[&rate=0.33967810598176673]:0.609315550468601,(8[&rate=0.13073414718983473]:0.31959884720942,(((((((9[&rate=0.362690842346326]:0.0,(10[&rate=0.14931033130178184]:0.29904509835570137,11[&rate=0.27093877381877124]:0.29904509835570137)[&rate=0.003938518966144403]:0.9309549016442991)[&rate=0.362690842346326]:0.35472399793809917,((12[&rate=0.023712584368486812]:0.21830673786340205,(13[&rate=0.19448359776515842]:0.0,(24[&rate=0.06848016237334911]:0.0,25[&rate=0.06072855006183942]:0.30299999999999994)[&rate=0.31955001771841074]:3.2969999999999997)[&rate=0.0298396042697467]:0.21830673786340205)[&rate=0.10386937468975477]:0.20161557341976488,14[&rate=0.1140832715775558]:0.4199223112831669)[&rate=0.22293667769167227]:1.1648016866549327)[&rate=0.003938518966144403]:4.317453853646348,17[&rate=0.25752977541352506]:0.20217785158444634)[&rate=0.10386937468975477]:0.10152500168113576,(15[&rate=0.0013021514033808132]:0.18599295685238992,29[&rate=0.25752977541352506]:0.18599295685238992)[&rate=0.7751727107266678]:0.11770989641319218)[&rate=0.17797528849171043]:0.38739030377351114,16[&rate=0.003938518966144403]:0.6910931570390932)[&rate=0.25752977541352506]:3.312960920717181,23[&rate=0.15601191845856094]:0.304054077756275)[&rate=0.10386937468975477]:1.188632738060651,(((((18[&rate=0.08967061499351504]:0.46318029402570815,(((20[&rate=0.30166328726558794]:0.5226630112051218,26[&rate=0.12499015017725829]:1.5226630112051218)[&rate=0.09426563673044161]:0.07733698879487783,21[&rate=0.06072855006183942]:0.0)[&rate=0.362690842346326]:0.27036565515628475,30[&rate=0.04284181960901666]:7.5703656551562855)[&rate=0.5984995736383382]:0.23281463886942255)[&rate=0.1140832715775558]:1.0188946985774638,19[&rate=0.036209340669746765]:1.482074992603172)[&rate=0.4622415210142249]:0.11161921555271448,(27[&rate=0.003938518966144403]:0.020840808360880203,28[&rate=0.01211730616219997]:0.020840808360880203)[&rate=0.020734447041356574]:3.212853399795005)[&rate=0.08085663832519548]:1.3222962533348994,(22[&rate=0.4622415210142249]:1.083320966113158,32[&rate=0.009344568169666742]:3.0733209661131564)[&rate=0.03949138968076748]:1.4826694953776283)[&rate=0.2128824777580764]:0.4471533411557882,31[&rate=0.2855683839258951]:0.5731438026465732)[&rate=0.2336616390551552]:0.18954301317035238)[&rate=0.18601770525799638]:2.9069120313924923)[&rate=0.014938691154928399]:5.9297167032591815)[&rate=0.06072855006183942]:1.4944472403915654)[&rate=0.0013021514033808132]:3.3256663763125616,(3[&rate=0.18601770525799638]:0.056127083382001786,6[&rate=0.04284181960901666]:2.6461270833820016)[&rate=0.2855683839258951]:0.27330208379072474)[&rate=0.14931033130178184]:0.02334443832126709)[&rate=1.0]:0.0;
tree STATE_39000 = (1[&rate=0.003938518966144403]:4.899421265096823,(((2[&rate=0.07250074227900391]:1.0699954262921771,(4[&rate=0.33967810598176673]:1.128326296738397,5[&rate=0.12499015017725829]:0.39832629673840003)[&rate=0.2855683839258951]:1.7818691295537796)[&rate=0.12499015017725829]:0.6156831745383506,(7[&rate=0.4622415210142249]:0.6929905795461657,(8[&rate=0.06072855006183942]:0.24296716581320155,((((((9[&rate=0.049759652633883114]:0.0,(10[&rate=0.17797528849171043]:0.07399931263255732,11[&rate=0.27093877381877124]:0.07399931263255732)[&rate=0.003938518966144403]:1.156000687367443)[&rate=0.33967810598176673]:0.8724704773791849,(12[&rate=0.026746916269323833]:0.4289976902771686,((13[&rate=0.08967061499351504]:0.10224894067251178,(24[&rate=0.03949138968076748]:0.0,25[&rate=0.06848016237334911]:0.30299999999999994)[&rate=0.5984995736383382]:3.3992489406725115)[&rate=0.03949138968076748]:0.32421029230577414,14[&rate=0.06455765523772211]:0.4264592329782859)[&rate=0.27093877381877124]:0.0025384572988826903)[&rate=0.24515329946167874]:1.6734727871020167)[&rate=0.08085663832519548]:3.694009346078653,17[&rate=0.2034200533576535]:0.09647982345783745)[&rate=0.10386937468975477]:0.3647518703739827,((15[&rate=0.020734447041356574]:0.30443382645033523,29[&rate=0.362690842346326]:0.30443382645033523)[&rate=0.7751727107266678]:0.14335775895883884,16[&rate=0.10386937468975477]:0.4477915854091741)[&rate=0.1703159923823163]:0.013440108422646091)[&rate=0.25752977541352506]:3.3521232363972455,23[&rate=0.1140832715775558]:0.1133549302290664)[&rate=0.1140832715775558]:1.4655733042135317,(((18[&rate=0.01211730616219997]:0.9553866018383239,(19[&rate=0.06455765523772211]:0.8326336390414042,((20[&rate=0.30166328726558794]:0.45622561630742986,26[&rate=0.1140832715775558]:1.4562256163074299)[&rate=0.036209340669746765]:0.26101557943182563,(21[&rate=0.31955001771841074]:0.028583007916312297,30[&rate=0.04284181960901666]:7.328583007916313)[&rate=0.15601191845856094]:0.08865818782294355)[&rate=0.2128824777580764]:0.7553924433021475)[&rate=0.0013021514033808132]:0.12275296279691972)[&rate=0.020734447041356574]:0.6775605065957926,(27[&rate=0.0013021514033808132]:0.6020630119093671,28[&rate=0.01211730616219997]:0.6020630119093671)[&rate=0.023712584368486812]:2.6708840965247482)[&rate=0.036209340669746765]:1.902808143622826,((22[&rate=0.4622415210142249]:0.7087141577689771,32[&rate=0.01211730616219997]:2.6987141577689755)[&rate=0.03949138968076748]:2.2225562408094905,31[&rate=0.31955001771841074]:0.4912703985784663)[&rate=0.2128824777580764]:0.25448485347847516)[&rate=0.2336616390551552]:0.1031729823856562)[&rate=0.362690842346326]:2.7440389313706017)[&rate=0.009344568169666742]:6.090023413732965)[&rate=0.09426563673044161]:1.462888021284364)[&rate=0.003938518966144403]:3.226251449615294,(3[&rate=0.31955001771841074]:0.08620016020075383,6[&rate=0.023712584368486812]:2.6762001602007537)[&rate=0.2855683839258951]:0.19592989024506835)[&rate=0.036209340669746765]:0.057291214651002065)[&rate=1.0]:0.0;
tree STATE_40000 = (1[&rate=0.006559773152775232]:4.978718271788274,(((2[&rate=0.03269856575251757]:0.15571373960413126,(4[&rate=0.33664741223003436]:0.9461681372660955,5[&rate=0.042459574086813764]:0.21616813726609863)[&rate=0.7682564242497324]:1.0497456023380352)[&rate=0.18435800836523503]:1.2587227179352638,(7[&rate=0.5117442270201549]:0.5207620198206442,(8[&rate=0.023501014708807725]:2.1004522117535913,(((((((9[&rate=0.09811255964810452]:0.0,(10[&rate=0.03913903753959311]:0.29226534535489357,11[&rate=0.3166989118478512]:0.29226534535489357)[&rate=0.003903378506363301]:0.9377346546451069)[&rate=0.3166989118478512]:0.8885286497168039,((12[&rate=0.04585076562323516]:0.4028073250284665,(14[&rate=0.05285760776278078]:0.05473791507205661,(24[&rate=0.012009192499803435]:0.0,25[&rate=0.1479781468595803]:0.30299999999999994)[&rate=0.7682564242497324]:3.3517379150720563)[&rate=0.11306539184889927]:0.3480694099564099)[&rate=0.2429659798793711]:0.03753603367697167,13[&rate=0.001290533280067774]:0.44034335870543817)[&rate=0.10294262592577796]:1.6781852910113662)[&rate=0.017651551253647868]:3.6614612825231365,17[&rate=0.003903378506363301]:0.07998993223993978)[&rate=0.2685213897293809]:0.40872941652824046,((15[&rate=0.118378550153761]:0.04531526555990162,29[&rate=0.09342457493926053]:0.04531526555990162)[&rate=0.7682564242497324]:0.36886056020017755,16[&rate=0.16879639013288286]:0.41417582576007916)[&rate=0.16879639013288286]:0.07454352300810108)[&rate=0.25523202979057724]:3.4205550183100577,23[&rate=0.0759407626829718]:0.20927436707823865)[&rate=0.10792365597441553]:1.5365665313766854,((22[&rate=0.3860799013780477]:1.1387775487153693,32[&rate=0.023501014708807725]:3.1287775487153677)[&rate=0.026508273534958438]:1.8317994272537845,31[&rate=0.25523202979057724]:0.5305769759691525)[&rate=0.06398165555181372]:0.4852639224857711)[&rate=0.08013521500045695]:0.21975101462809654,(((18[&rate=0.22094758041335552]:0.17745225064798298,19[&rate=0.04931568446027944]:0.17745225064798298)[&rate=0.09811255964810452]:0.535514977505553,((20[&rate=0.2016050883250788]:0.8604690142457425,26[&rate=0.03913903753959311]:1.8604690142457425)[&rate=0.03913903753959311]:0.1857924203426844,(21[&rate=0.12387495652627084]:0.4389504553969079,30[&rate=0.029573367792853068]:7.738950455396909)[&rate=0.026508273534958438]:0.007310979191519351)[&rate=0.2830204707645359]:0.30670579356510785)[&rate=0.09811255964810452]:1.466808431756606,(27[&rate=0.05285760776278078]:0.05735880170422902,28[&rate=0.003903378506363301]:0.05735880170422902)[&rate=0.012009192499803435]:3.7624168582059117)[&rate=0.04585076562323516]:1.8458162531728792)[&rate=0.3594548231553554]:4.214860298670569)[&rate=0.009261193575114669]:4.060309808067053)[&rate=0.08013521500045695]:1.3638744377187528)[&rate=0.003903378506363301]:3.612595844380646,(3[&rate=0.118378550153761]:0.2810767203281017,6[&rate=0.020549449074201052]:2.8710767203281016)[&rate=0.2830204707645359]:0.11615558159193995)[&rate=0.29897177131639124]:0.021485969868233923)[&rate=1.0]:0.0;
tree STATE_41000 = (1[&rate=0.001139432524582633]:4.970261071161261,(((2[&rate=0.03748823873174416]:0.8288586120318477,(4[&rate=0.31736842663972303]:1.4566066977363477,5[&rate=0.2639669704233332]:0.7266066977363508)[&rate=0.6783059147174627]:1.2124519142954995)[&rate=0.06344093597303534]:0.5512432729174428,(7[&rate=0.45182718302587366]:0.20283984165426006,(8[&rate=0.22534845133428447]:0.4974479509783549,((((((((9[&rate=0.005791728891922518]:0.36528217698840226,(10[&rate=0.013071928911205384]:0.28683387851446085,11[&rate=0.1780003648932521]:0.28683387851446085)[&rate=0.003446355467619983]:1.3084482984739418)[&rate=0.2972313978538654]:0.5152665443368116,((12[&rate=0.05649042952890836]:0.3562128258906534,(14[&rate=0.05649042952890836]:0.05686981101404065,(24[&rate=0.010603108606026212]:0.0,25[&rate=0.2972313978538654]:0.30299999999999994)[&rate=0.6783059147174627]:3.3538698110140404)[&rate=0.09982724728381298]:0.29934301487661275)[&rate=0.1950781612835221]:0.07849243031415165,13[&rate=0.08248605512560715]:0.43470525620480505)[&rate=0.22534845133428447]:1.6758434651204093)[&rate=0.013071928911205384]:3.5894512786747867,17[&rate=0.001139432524582633]:0.0)[&rate=0.22534845133428447]:0.4750596673652687,((15[&rate=0.05649042952890836]:0.034638303636386425,29[&rate=0.04986712950556361]:0.034638303636386425)[&rate=0.6783059147174627]:0.36598186257886844,16[&rate=0.14263561268185732]:0.40062016621525487)[&rate=0.07455611791051159]:0.07443950115001385)[&rate=0.2639669704233332]:3.16035631907182,(((18[&rate=0.02611080058536086]:0.5998204406372274,19[&rate=0.05992277402943015]:0.5998204406372274)[&rate=0.0784652345016577]:0.014602302486148133,(20[&rate=0.279618547024544]:1.1075598391749164,(21[&rate=0.06704931695991982]:0.355842720749056,(26[&rate=0.031684564748525074]:1.9545304321554333,30[&rate=0.02611080058536086]:7.654530432155434)[&rate=0.22534845133428447]:0.0013122885936223128)[&rate=0.043541608507101606]:0.15171711842586078)[&rate=0.24988331141283304]:0.1468629039484579)[&rate=0.05992277402943015]:0.9085895386959262,(27[&rate=0.010603108606026212]:0.04430106294904945,28[&rate=0.02611080058536086]:0.04430106294904945)[&rate=0.02887008797143587]:3.118711218870251)[&rate=0.14903303922502892]:0.472403704617788)[&rate=0.0952875262408249]:1.0807710832760673,31[&rate=0.08248605512560715]:0.2861870697131561)[&rate=0.040482376111513986]:0.3851449506010134,(22[&rate=0.14903303922502892]:1.3312745004344197,32[&rate=0.02074942268711126]:3.321274500434418)[&rate=0.06704931695991982]:1.780057519879751)[&rate=0.12502276185253589]:1.0873460045123107,23[&rate=0.07075266616227639]:2.4886780248264806)[&rate=0.3408761350925412]:2.0887699261518726)[&rate=0.003446355467619983]:5.345391890675906)[&rate=0.07075266616227639]:1.6474620432950324)[&rate=0.003446355467619983]:3.4782697077598,(3[&rate=0.09982724728381298]:0.08300497616246716,6[&rate=0.015584837615878828]:2.673004976162467)[&rate=0.40447909658484127]:0.14556661654662406)[&rate=0.09088969494813404]:0.18168947845217076)[&rate=1.0]:0.0;
tree STATE_42000 = (1[&rate=0.003446355467619983]:4.967373723613502,((2[&rate=0.03748823873174416]:3.453506699887118,((4[&rate=0.17018062278788695]:2.080337462843378,5[&rate=0.09982724728381298]:1.350337462843381)[&rate=0.5237101295454546]:1.137451409537011,(7[&rate=0.3691143443734463]:0.8400562686082012,(8[&rate=0.3691143443734463]:0.0,((((((((9[&rate=0.20446291467757172]:0.040914481000872804,(10[&rate=0.013071928911205384]:0.5187908112206951,11[&rate=0.20446291467757172]:0.5187908112206951)[&rate=0.001139432524582633]:0.7521236697801781)[&rate=0.279618547024544]:0.8390501742115513,((12[&rate=0.09088969494813404]:0.2923913973365364,13[&rate=0.10937118525132508]:0.2923913973365364)[&rate=0.03455648377477797]:0.1419011954395435,(14[&rate=0.02887008797143587]:0.0,(24[&rate=0.3691143443734463]:0.19286039195852267,25[&rate=0.12502276185253589]:0.4958603919585226)[&rate=0.6783059147174627]:3.104139608041477)[&rate=0.0952875262408249]:0.4342925927760799)[&rate=0.22534845133428447]:1.6756720624363446)[&rate=0.013071928911205384]:3.5900353447875766,17[&rate=0.1780003648932521]:0.0)[&rate=0.2639669704233332]:0.384099386684543,(15[&rate=0.023404579721243973]:0.05816404556490795,29[&rate=0.23708184029761528]:0.05816404556490795)[&rate=0.5237101295454546]:0.32593534111963507)[&rate=0.05313981533295493]:0.08996050265924005,16[&rate=0.14263561268185732]:0.47405988934378307)[&rate=0.279618547024544]:3.7216502549647306,((((18[&rate=0.015584837615878828]:0.6046937277708384,(27[&rate=0.010603108606026212]:0.043345342253033436,28[&rate=0.21451855920143825]:0.043345342253033436)[&rate=0.05649042952890836]:2.2013483855178038)[&rate=0.45182718302587366]:0.05157932788419117,19[&rate=0.06344093597303534]:0.6562730556550296)[&rate=0.005791728891922518]:0.4998815258873961,(((20[&rate=0.16277264146771495]:0.7871703887368824,26[&rate=0.02887008797143587]:1.7871703887368824)[&rate=0.16277264146771495]:0.26284203940013384,21[&rate=0.05992277402943015]:0.4500124281370166)[&rate=0.12502276185253589]:0.5838062110306925,30[&rate=0.02887008797143587]:8.33381863916771)[&rate=0.45182718302587366]:0.1623359423747157)[&rate=0.14903303922502892]:1.0449485848481004,(22[&rate=0.2972313978538654]:0.9792236606859337,32[&rate=0.02887008797143587]:2.969223660685932)[&rate=0.008176856295706834]:0.8718795057045927)[&rate=0.11439740340095222]:0.3546069779179888)[&rate=0.07455611791051159]:0.3654870070768812,31[&rate=0.10451831993906281]:0.13119715138539512)[&rate=0.043541608507101606]:1.2523309074264386,23[&rate=0.07075266616227639]:2.113528058811834)[&rate=0.40447909658484127]:1.9664719411881642)[&rate=0.003446355467619983]:6.480056268608202)[&rate=0.09088969494813404]:1.0077326037721903)[&rate=0.001139432524582633]:2.0759178275067285)[&rate=0.08662515198928693]:1.3355694851807627,(3[&rate=0.02074942268711126]:0.0,6[&rate=0.06704931695991982]:2.59)[&rate=0.40447909658484127]:0.15927618506788122)[&rate=0.10937118525132508]:0.2480975385456219)[&rate=1.0]:0.0;
tree STATE_43000 = (1[&rate=0.005097975026530626]:4.695875667867913,((2[&rate=0.02541192625528219]:4.653244362375748,((4[&rate=0.13708069997471684]:1.6189726516618563,5[&rate=0.04972380516256661]:0.8889726516618595)[&rate=0.4609782694226917]:1.2069701573868556,(7[&rate=0.32490051669622044]:0.8573628352393037,(8[&rate=0.022983156116395044]:0.0,(((((((9[&rate=0.04972380516256661]:0.0,(10[&rate=0.038326039931488386]:0.5187908112206951,11[&rate=0.17997162027588]:0.5187908112206951)[&rate=0.0030335387643881787]:0.7112091887793053)[&rate=0.3000447804567754]:0.9132586365437536,(((12[&rate=0.08000260434510215]:0.1560555859772963,13[&rate=0.020601096002914064]:0.1560555859772963)[&rate=0.03041718536484384]:0.5103408748424849,14[&rate=0.03041718536484384]:0.6663964608197812)[&rate=0.08387364777952486]:0.011673852080150482,(24[&rate=0.02541192625528219]:0.16675018331478025,25[&rate=0.07260558235967227]:0.4697501833147802)[&rate=0.5970560221491629]:3.808320129585151)[&rate=0.1983554131429989]:1.4651883236438223)[&rate=0.00933303058306147]:3.7153427889860744,17[&rate=0.005097975026530626]:0.15860142552982737)[&rate=0.24612484394322628]:0.23241817422605493,16[&rate=0.055841755248821005]:0.3910195997558823)[&rate=0.08000260434510215]:0.08304028958790077,(15[&rate=0.0010029472482457346]:0.058170252759468966,29[&rate=0.00933303058306147]:0.058170252759468966)[&rate=0.397705717646081]:0.4158896365843141)[&rate=0.24612484394322628]:5.229993579854185,(((((18[&rate=0.015970152587505098]:0.6879056510751429,(19[&rate=0.04677453944014437]:0.6046937277708384,(27[&rate=0.00933303058306147]:0.6999493069673228,28[&rate=0.0438938675494089]:0.6999493069673228)[&rate=0.10069447595369353]:1.5447444208035144)[&rate=0.09199874421045473]:0.08321192330430449)[&rate=0.24612484394322628]:0.2781131287427083,30[&rate=0.02541192625528219]:8.306018779817851)[&rate=0.13708069997471684]:0.4812871843826301,((20[&rate=0.24612484394322628]:0.7689989972923552,21[&rate=0.06227766041652781]:0.16899899729235557)[&rate=0.16396702773030433]:0.3604993146949731,26[&rate=0.03041718536484384]:2.1294983119873283)[&rate=0.00933303058306147]:0.9578076522131518)[&rate=0.13118133225413423]:0.7171765263357486,(22[&rate=0.2616279649196097]:1.4979070331002724,32[&rate=0.005097975026530626]:3.487907033100271)[&rate=0.04972380516256661]:0.31657545743595783)[&rate=0.2086833350861434]:1.1170483032425729,31[&rate=0.05274501124327828]:0.4915307937788018)[&rate=0.09199874421045473]:0.7825226754191661)[&rate=0.06906638991652435]:0.042155256769497385,23[&rate=0.06227766041652781]:2.0462087259674657)[&rate=0.3560291532324672]:2.0337912740325326)[&rate=0.005097975026530626]:6.497362835239304)[&rate=0.07624888349430572]:0.5985799738094109)[&rate=0.02541192625528219]:3.6675015533270354)[&rate=0.09199874421045473]:0.04239097481082865,(3[&rate=0.022983156116395044]:0.0,6[&rate=0.05901791154007981]:2.59)[&rate=0.397705717646081]:0.06583533718657719)[&rate=0.32490051669622044]:0.07004033068133708)[&rate=1.0]:0.0;
tree STATE_44000 = (1[&rate=0.005930955827575292]:4.666939523146368,((2[&rate=0.029564093846934432]:4.236484968543962,((4[&rate=0.1594789248931333]:2.2541534106334993,5[&rate=0.032446227619793336]:1.5241534106335024)[&rate=0.3779874563632478]:1.0502298858474894,(7[&rate=0.4142023391958083]:0.34508850811533165,(8[&rate=0.026738476158713487]:1.8768256593300698,(((((9[&rate=0.09307458549570309]:0.0,(10[&rate=0.19075832925550051]:0.525733324726029,11[&rate=0.07245348418792254]:0.525733324726029)[&rate=0.005930955827575292]:0.7042666752739715)[&rate=0.4626886227291461]:0.5225984177272789,(((12[&rate=0.029564093846934432]:0.07420120969941424,13[&rate=0.19976763054479252]:0.07420120969941424)[&rate=0.06496598786605265]:0.16633236581213806,14[&rate=0.28634027626642944]:0.2405335755115523)[&rate=0.01338616402810049]:0.6071615155376424,(24[&rate=0.041455528909085326]:0.08977644476429913,25[&rate=0.08870752750909838]:0.39277644476429907)[&rate=0.6946116596346624]:4.054918646284896)[&rate=0.2196753547275407]:0.9049033266780846)[&rate=0.008373419129804972]:5.207360658628199,((15[&rate=0.19976763054479252]:0.26272071586472734,29[&rate=0.03538718449172746]:0.26272071586472734)[&rate=0.4626886227291461]:0.0896532520743154,(16[&rate=0.4142023391958083]:0.1691689984537934,17[&rate=0.3779874563632478]:0.1691689984537934)[&rate=0.28634027626642944]:0.18320496948524934)[&rate=0.026738476158713487]:0.9075851084164341)[&rate=0.2307655858236297]:3.658752038317056,((((18[&rate=0.041455528909085326]:0.5862658539494845,(19[&rate=0.06866111045235357]:0.4690944980934564,(27[&rate=0.05441723936091314]:0.2970540987012633,28[&rate=0.13379301875695404]:0.2970540987012633)[&rate=0.05106588168482092]:1.8120403993921919)[&rate=0.10703082797875829]:0.11717135585602811)[&rate=0.076348366826949]:0.6039252622456512,(((20[&rate=0.09757813592439378]:0.5999999999999996,21[&rate=0.057848398719763945]:0.0)[&rate=0.27031245259133363]:0.7479689549570239,30[&rate=0.08035145437810565]:8.047968954957025)[&rate=0.14606441945773163]:0.03590088536336644,26[&rate=0.01338616402810049]:2.38386984032039)[&rate=0.12802817463072225]:0.44632127587474457)[&rate=0.13979813285958148]:1.127137083438809,(22[&rate=0.1822793022902919]:1.4433958444805253,32[&rate=0.010857995937107857]:3.4333958444805237)[&rate=0.1171473939856914]:0.5239323551534198)[&rate=0.057848398719763945]:0.9034401983004265,31[&rate=0.09757813592439378]:0.4307683979343704)[&rate=0.07245348418792254]:0.05794271673816276)[&rate=0.30437652109343877]:0.8082739619682755,23[&rate=0.018579586809115763]:2.026985076640809)[&rate=0.27031245259133363]:3.929840582689259)[&rate=0.005930955827575292]:4.108262848785262)[&rate=0.003529202147753113]:1.5892947883656596)[&rate=0.029564093846934432]:2.772301672062973)[&rate=0.10703082797875829]:0.4746634913021879,(3[&rate=0.02396720065458469]:0.0,6[&rate=0.06136325309183354]:2.59)[&rate=0.4626886227291461]:0.08134845984615069)[&rate=0.005930955827575292]:0.025591063300218764)[&rate=1.0]:0.0;
tree STATE_45000 = (1[&rate=0.003529202147753113]:4.736145300068223,((2[&rate=0.029564093846934432]:4.304451064150889,((4[&rate=0.27031245259133363]:1.2286779281792235,5[&rate=0.19075832925550051]:0.4986779281792266)[&rate=0.34907043089120765]:1.7222680220626998,(7[&rate=0.255890237560101]:0.6565797939343234,(8[&rate=0.032446227619793336]:1.9238025880636584,((((((((9[&rate=0.4142023391958083]:0.0,(10[&rate=0.018579586809115763]:0.8308248129150151,11[&rate=0.08035145437810565]:0.8308248129150151)[&rate=0.003529202147753113]:0.39917518708498534)[&rate=0.4626886227291461]:0.5358626972500131,((12[&rate=0.09307458549570309]:0.08330625141276471,13[&rate=0.27031245259133363]:0.08330625141276471)[&rate=0.06496598786605265]:0.8277715932888317,(14[&rate=0.05106588168482092]:0.6775915939421822,(24[&rate=0.15261563325688332]:0.0,25[&rate=0.19075832925550051]:0.30299999999999994)[&rate=0.6946116596346624]:3.974591593942182)[&rate=0.010857995937107857]:0.2334862507594142)[&rate=0.2307655858236297]:0.8547848525484172)[&rate=0.010857995937107857]:4.8888432861384326,((15[&rate=0.044588301962365226]:0.2666537069692527,29[&rate=0.10703082797875829]:0.2666537069692527)[&rate=0.4626886227291461]:0.154978518029127,(16[&rate=0.047790697862733766]:0.3537080216793953,17[&rate=0.1224851110560917]:0.3537080216793953)[&rate=0.4626886227291461]:0.06792420331898441)[&rate=0.041455528909085326]:0.5330737583900653)[&rate=0.2307655858236297]:2.811854795581043,(((20[&rate=0.1171473939856914]:0.5999999999999996,21[&rate=0.076348366826949]:0.0)[&rate=0.255890237560101]:0.558035821898148,26[&rate=0.044588301962365226]:2.1580358218981477)[&rate=0.10703082797875829]:0.06804461922656735,30[&rate=0.018579586809115763]:7.926080441124716)[&rate=0.12802817463072225]:1.5404803378447731)[&rate=0.14606441945773163]:0.28758108457073206,((18[&rate=0.03838941568581734]:0.8992860431246932,19[&rate=0.057848398719763945]:0.8992860431246932)[&rate=0.057848398719763945]:0.11141938846423116,(27[&rate=0.0011668232574261529]:0.27902692982305766,28[&rate=0.09757813592439378]:0.27902692982305766)[&rate=0.026738476158713487]:2.3716785017658655)[&rate=0.06496598786605265]:1.403436431951297)[&rate=0.076348366826949]:0.7650712120267684,(22[&rate=0.14606441945773163]:1.9650006808858933,32[&rate=0.005930955827575292]:3.9550006808858917)[&rate=0.06866111045235357]:0.8642123946810969)[&rate=0.08035145437810565]:0.3925053993371055,31[&rate=0.02396720065458469]:0.7817184749040944)[&rate=0.1594789248931333]:0.9409706444689139,23[&rate=0.08446893120691695]:2.4526891193730087)[&rate=0.30437652109343877]:3.551113468690648)[&rate=0.005930955827575292]:4.3727772058706655)[&rate=0.029564093846934432]:0.9243661563076024)[&rate=0.026738476158713487]:3.1937051139089654)[&rate=0.19075832925550051]:0.392041147830021,(3[&rate=0.026738476158713487]:0.0,6[&rate=0.05441723936091314]:2.59)[&rate=0.4142023391958083]:0.0666922119809108)[&rate=0.076348366826949]:0.10945308808731369)[&rate=1.0]:0.0;
tree STATE_46000 = (1[&rate=0.006189931899339233]:5.221343681023733,((2[&rate=0.0432656907686385]:4.319745436837209,(7[&rate=0.24084199958430014]:1.0945522218531138,(8[&rate=0.03693237118623031]:1.989892723452975,(((((((((9[&rate=0.11689086300291121]:0.0,(10[&rate=0.01939086724125971]:0.43007204480495,11[&rate=0.08386001263082636]:0.43007204480495)[&rate=0.006189931899339233]:0.7999279551950504)[&rate=0.48289199052479703]:0.5388475506923749,(((12[&rate=0.09713870116836838]:0.01573414773112214,13[&rate=0.013970672879079826]:0.01573414773112214)[&rate=0.09713870116836838]:0.2171824591287601,14[&rate=0.13361854399189946]:0.23291660685988225)[&rate=0.03693237118623031]:0.07260732493465616,(24[&rate=0.19023855524097702]:0.0,25[&rate=0.19908782018462765]:0.30299999999999994)[&rate=0.7249419814652938]:3.602523931794538)[&rate=0.24084199958430014]:1.463323618897837)[&rate=0.011332111950912434]:4.452274342099208,((15[&rate=0.006189931899339233]:0.10794682152448942,29[&rate=0.006189931899339233]:0.10794682152448942)[&rate=0.22926751189151456]:0.26045625686686513,(16[&rate=0.31766716733353717]:0.3556983960626532,17[&rate=0.19023855524097702]:0.3556983960626532)[&rate=0.7249419814652938]:0.012704682328701367)[&rate=0.016656353448983387]:0.1527188144002274)[&rate=0.25338210289140917]:2.791522935223787,30[&rate=0.027906015712513936]:9.01264482801537)[&rate=0.13361854399189946]:0.014897208498952708,((20[&rate=0.06780273742631578]:0.7007219031573957,21[&rate=0.07968212966404621]:0.10072190315739604)[&rate=0.31766716733353717]:0.5121603610124978,26[&rate=0.033862996993367984]:2.2128822641698935)[&rate=0.006189931899339233]:1.114659772344428)[&rate=0.145902439204198]:0.3002032189192452,(18[&rate=0.02501373204971734]:1.53456531108454,(19[&rate=0.013970672879079826]:1.3250383248239679,(27[&rate=0.01939086724125971]:0.28435542835519634,28[&rate=0.0036833052864810273]:0.28435542835519634)[&rate=0.0432656907686385]:2.6806828964687703)[&rate=0.16644259596044003]:0.2095269862605722)[&rate=0.10669074363047144]:0.45317994434902786)[&rate=0.07561717639304052]:1.612476158270372,31[&rate=0.20849051395989815]:0.810221413703939)[&rate=0.0012177727691804105]:0.3313892952343753,(22[&rate=0.09258095494273179]:2.823673179095376,32[&rate=0.00873904572634573]:4.813673179095375)[&rate=0.06404268870025494]:0.7579375298429394)[&rate=0.159279617670133]:0.5896742346132253,23[&rate=0.09258095494273179]:2.46128494355154)[&rate=0.2988433671831591]:3.6086077799014333)[&rate=0.0036833052864810273]:4.744659498400139)[&rate=0.02501373204971734]:3.6953932149840973)[&rate=0.10183889979895437]:0.6681596529643379,(3[&rate=0.19908782018462765]:0.0,((4[&rate=0.2988433671831591]:1.4127844618159955,5[&rate=0.10183889979895437]:0.6827844618159986)[&rate=0.33918869210886504]:2.4672155381840035,6[&rate=0.060374357687224905]:0.0)[&rate=0.04006569525367419]:2.59)[&rate=0.13963511089765382]:0.35810508980154765)[&rate=0.04006569525367419]:0.3032385912221862)[&rate=1.0]:0.0;
tree STATE_47000 = (1[&rate=0.0034272315542250016]:4.998872282431336,((2[&rate=0.04025773838564577]:4.486654357649439,(7[&rate=0.2955820533320271]:0.5935186548558882,(8[&rate=0.03728021554969806]:1.2377074294895039,((((((((((9[&rate=0.6745419780921678]:0.026995711336074812,(10[&rate=0.03728021554969806]:0.5550944910449882,11[&rate=0.14820605113227173]:0.5550944910449882)[&rate=0.0034272315542250016]:0.701901220291087)[&rate=0.2955820533320271]:1.1575262169801652,(((12[&rate=0.010544271688997667]:0.061061402715951285,13[&rate=0.17701263637990625]:0.061061402715951285)[&rate=0.08614446683651182]:0.4029131140361062,(24[&rate=0.056176962710959316]:0.0,25[&rate=0.1939956676473637]:0.30299999999999994)[&rate=0.6745419780921678]:3.760974516752057)[&rate=0.03728021554969806]:0.041166474402154485,14[&rate=0.020634283617391846]:0.505140991154212)[&rate=0.07414240413217887]:1.9093809371620285)[&rate=0.00575959044225388]:3.545068628186522,(15[&rate=0.22409798709532242]:0.08181722934018332,29[&rate=0.020634283617391846]:0.08181722934018332)[&rate=0.18524667556147836]:0.1777733271625781)[&rate=0.11894610168517819]:0.2615313362888205,(16[&rate=0.17701263637990625]:0.43457348811256225,17[&rate=0.17701263637990625]:0.43457348811256225)[&rate=0.6745419780921678]:0.0865484046790197)[&rate=0.2955820533320271]:1.9867556604316956,(20[&rate=0.12432900739437476]:1.2128822641698935,(21[&rate=0.07802982893678632]:0.0,26[&rate=0.10876428178640268]:1.5999999999999996)[&rate=0.07036005783360452]:0.6128822641698939)[&rate=0.056176962710959316]:0.294995289053384)[&rate=0.09475877335489291]:0.3288174826821759,30[&rate=0.02596591109448866]:8.536695035905455)[&rate=0.0630889006195601]:0.8504007436114254,(18[&rate=0.03728021554969806]:1.6413732561874763,(19[&rate=0.008131482713929938]:1.3158493808406,(27[&rate=0.04640986286882779]:0.31671077348060095,28[&rate=0.0034272315542250016]:0.31671077348060095)[&rate=0.04025773838564577]:2.639138607359998)[&rate=0.015498356958952646]:0.3255238753468763)[&rate=0.10393834514613062]:0.40572252332940373)[&rate=0.12432900739437476]:0.7006399628369451,22[&rate=0.11376260932477371]:2.3977357423538255)[&rate=0.001133109784771179]:0.8745136572060179,(31[&rate=0.20332834480817874]:0.5896403145032796,32[&rate=0.010544271688997667]:5.019640314503279)[&rate=0.0630889006195601]:0.24260908505656253)[&rate=0.07802982893678632]:0.8990355439916975,23[&rate=0.0666772586093575]:2.46128494355154)[&rate=0.2955820533320271]:2.856422485937962)[&rate=0.0034272315542250016]:4.995811225366385)[&rate=0.010544271688997667]:4.363335702793552)[&rate=0.020634283617391846]:0.4331141256893467,(3[&rate=0.6745419780921678]:0.10852253218319419,((4[&rate=0.26250221104812066]:1.4127844618159955,5[&rate=0.07036005783360452]:0.6827844618159986)[&rate=0.3156073412373658]:2.4672155381840035,6[&rate=0.07414240413217887]:0.0)[&rate=0.03436472897491679]:2.698522532183194)[&rate=0.10393834514613062]:0.1814459511555917)[&rate=0.03728021554969806]:0.14890379909255103)[&rate=1.0]:0.0;
tree STATE_48000 = (1[&rate=0.0037663412884171078]:4.910897178145849,((2[&rate=0.07732188113973076]:2.2761764822316657,(7[&rate=0.3248286186578551]:0.579891352539093,(8[&rate=0.022675956706014123]:2.013873906627289,((((((((((9[&rate=0.1558789864509666]:0.0,(10[&rate=0.047584342191388025]:0.39942463100098724,11[&rate=0.1628703986704967]:0.39942463100098724)[&rate=0.006329476997342444]:0.8305753689990132)[&rate=0.20357603262875407]:1.4228853039145237,(((12[&rate=0.037764970226168634]:0.17916120458916351,13[&rate=0.06933127437840263]:0.17916120458916351)[&rate=0.0901446870635111]:0.08479760291665972,(24[&rate=0.1628703986704967]:0.19894030252701222,25[&rate=0.21319069962856108]:0.5019403025270122)[&rate=0.7412849883828683]:3.3620185049788107)[&rate=0.17788568995407208]:0.3328651947276451,14[&rate=0.019828012675741417]:0.5968240022334683)[&rate=0.14278302844372284]:2.056061301681056)[&rate=0.006329476997342444]:3.229733515933691,(15[&rate=0.034626400421865544]:0.0027304558178613547,29[&rate=0.051001918004973716]:0.0027304558178613547)[&rate=0.19452727089517108]:0.17988836403035258)[&rate=0.4937782508647438]:0.1825552735574032,(16[&rate=0.24627151334661926]:0.34066998159118356,17[&rate=0.20357603262875407]:0.34066998159118356)[&rate=0.1195260368947536]:0.02450411181443357)[&rate=0.3468353221609606]:1.3329459260118028,(20[&rate=0.14278302844372284]:0.6643404108635238,21[&rate=0.25909431927039966]:0.06434041086352416)[&rate=0.23443609176220248]:0.03377960855389617)[&rate=0.1041347439995184]:1.6325078618176807,(((18[&rate=0.047584342191388025]:0.43085619007641895,19[&rate=0.008936057747183574]:0.43085619007641895)[&rate=0.3468353221609606]:0.12635087328775896,(27[&rate=0.06548645955531396]:0.31108957888773503,28[&rate=0.047584342191388025]:0.31108957888773503)[&rate=0.037764970226168634]:1.8861174844764417)[&rate=0.06548645955531396]:0.7675542433934694,26[&rate=0.06933127437840263]:2.964761306757646)[&rate=0.0901446870635111]:0.3658665744774545)[&rate=0.022675956706014123]:0.3604230210025907,30[&rate=0.03155060624148094]:9.391050902237692)[&rate=0.0901446870635111]:1.0886047846528566,22[&rate=0.14919164666378743]:2.7896556868905495)[&rate=0.04096893158351775]:0.7995200020779016,(31[&rate=0.09932858464283625]:1.0984419104820944,32[&rate=0.0037663412884171078]:5.528441910482094)[&rate=0.4937782508647438]:0.05073377848635552)[&rate=0.0901446870635111]:0.5625018073957921,23[&rate=0.0901446870635111]:2.4416774963642425)[&rate=0.3468353221609606]:3.652196410263045)[&rate=0.011587581752275231]:4.2060174459118045)[&rate=0.019828012675741417]:2.1664851296925747)[&rate=0.022675956706014123]:2.627688543099584,(3[&rate=0.3248286186578551]:0.05355614620001958,((4[&rate=0.37252566483564253]:1.0562729276886564,5[&rate=0.05807371944879066]:0.32627292768865956)[&rate=0.3248286186578551]:2.8237270723113426,6[&rate=0.0037663412884171078]:0.0)[&rate=0.037764970226168634]:2.6435561462000194)[&rate=0.22344680481611776]:0.22050887913123063)[&rate=0.06548645955531396]:0.07683215281459965)[&rate=1.0]:0.0;
tree STATE_49000 = (1[&rate=0.0013774826456790417]:6.0591178378131545,((2[&rate=0.04177602066685077]:3.5872570772652637,((4[&rate=0.38367300436926965]:1.0562729276886564,5[&rate=0.38367300436926965]:0.32627292768865956)[&rate=0.1967790843036038]:3.8055841636034664,(7[&rate=0.38367300436926965]:0.5363661076466357,(8[&rate=0.03830410062497916]:2.6187123273182173,(((((((((((9[&rate=0.23583386986206847]:0.0,(10[&rate=0.06424177986541753]:0.3514352339576021,11[&rate=0.38367300436926965]:0.3514352339576021)[&rate=0.03830410062497916]:0.8785647660423983)[&rate=0.23583386986206847]:1.1876551987247401,(((12[&rate=0.09013237408555487]:0.03309685617428171,13[&rate=0.10987836028989631]:0.03309685617428171)[&rate=0.07669500952722177]:0.9797668237971515,(24[&rate=0.07244183356686404]:0.19894030252701222,25[&rate=0.23583386986206847]:0.5019403025270122)[&rate=0.8200175138295277]:4.11092337744442)[&rate=0.04893994979640259]:0.14403057726923585,14[&rate=0.02193396320356082]:1.156894257240669)[&rate=0.09971903293498494]:1.2607609414840715)[&rate=0.007001736272205735]:3.556587899170281,(15[&rate=0.1882714027113449]:0.018893046770431354,29[&rate=0.015802914900407253]:0.018893046770431354)[&rate=0.21518818207756896]:0.255350051124589)[&rate=0.5462228697501543]:0.0909309955105968,(16[&rate=0.09485818289657874]:0.2867944147806032,17[&rate=0.22519802069064504]:0.2867944147806032)[&rate=0.07669500952722177]:0.07837967862501394)[&rate=0.38367300436926965]:1.875166440559692,(20[&rate=0.10472286947246826]:0.5999999999999996,21[&rate=0.03156586624933784]:0.0)[&rate=0.1801690058307558]:0.6403405339653094)[&rate=0.11519498602561058]:0.6285797855309863,(26[&rate=0.07669500952722177]:2.43535082379902,30[&rate=0.015802914900407253]:8.13535082379902)[&rate=0.09971903293498494]:0.43356949569727554)[&rate=0.11519498602561058]:0.6873837698416345,((18[&rate=0.10472286947246826]:0.5555790673308305,(27[&rate=0.015802914900407253]:0.03489260835829633,28[&rate=0.09971903293498494]:0.03489260835829633)[&rate=0.03490162366081918]:2.160686458972533)[&rate=0.38367300436926965]:0.03351177974528596,19[&rate=0.06028536486520277]:0.5890908470761165)[&rate=0.009885164237937932]:1.3272132422618146)[&rate=0.07669500952722177]:0.3075551366377933,22[&rate=0.17243502961882237]:1.8738592259757247)[&rate=0.0526383166966845]:1.6530841465801753,32[&rate=0.0041663676830942745]:5.5169433725558985)[&rate=0.5462228697501543]:0.02950632158044897,31[&rate=0.09485818289657874]:1.1164496941363478)[&rate=0.25933575363252986]:0.6643772815821674,23[&rate=0.0526383166966845]:2.5108269757185155)[&rate=0.25933575363252986]:4.1878853515997)[&rate=0.012818308921277406]:3.557653780328419)[&rate=0.02193396320356082]:2.9554909836454897)[&rate=0.0526383166966845]:0.5655999859731402)[&rate=0.02829426201190306]:1.348949936279535,(3[&rate=0.25933575363252986]:0.05370253666294644,6[&rate=0.03156586624933784]:2.6437025366629463)[&rate=0.24717928493086863]:0.2527044768818527)[&rate=0.02829426201190306]:1.1927108242683566)[&rate=1.0]:0.0;
tree STATE_50000 = (1[&rate=0.0011835811504301416]:5.7459825766147965,((2[&rate=0.03589541454940808]:5.173169262984317,((3[&rate=0.02998869278965663]:0.0,(4[&rate=0.3540837736528481]:1.219083475040211,5[&rate=0.008493678013026371]:0.4890834750402142)[&rate=0.19349799668236928]:5.250916524959788)[&rate=0.03589541454940808]:0.2656581117740444,6[&rate=0.04522867829079314]:2.8556581117740443)[&rate=0.18489719409625444]:0.2777111512102728)[&rate=0.11360889782489585]:0.10931847681839102,(7[&rate=0.2340798366937791]:0.717076641149216,(8[&rate=0.04847706693900352]:2.771778580124284,((((((((((9[&rate=0.29045268976338884]:0.0,(10[&rate=0.016188690103808853]:0.5239066801851564,11[&rate=0.3087479707889665]:0.5239066801851564)[&rate=0.02998869278965663]:0.706093319814844)[&rate=0.09897955122096294]:1.2344145968337399,((12[&rate=0.24626784932993787]:0.0742799958404805,13[&rate=0.011013938264271588]:0.0742799958404805)[&rate=0.06224455094319619]:1.1195770824644247,(14[&rate=0.04205091241165164]:0.0,(24[&rate=0.3540837736528481]:0.0,25[&rate=0.18489719409625444]:0.30299999999999994)[&rate=0.7045876588251118]:3.2969999999999997)[&rate=0.003579888480584662]:1.1938570783049052)[&rate=0.12986691279290996]:1.2705575185288351)[&rate=0.003579888480584662]:3.5073166191579235,(15[&rate=0.011013938264271588]:0.050157607872119314,29[&rate=0.10369516898574449]:0.050157607872119314)[&rate=0.19349799668236928]:0.2215736081195434)[&rate=0.4201511051619208]:0.16854484126893254,(16[&rate=0.08150546040825062]:0.3897759443599256,17[&rate=0.08150546040825062]:0.3897759443599256)[&rate=0.46933374775944553]:0.05050011290066969)[&rate=0.32966523195398406]:2.4943865470347593,30[&rate=0.04847706693900352]:8.634662604295356)[&rate=0.1690794549835052]:0.12394381464699933,(20[&rate=0.15480749602322583]:0.8944053391536109,21[&rate=0.02998869278965663]:0.2944053391536112)[&rate=0.17677446707428773]:1.164201079788743)[&rate=0.15480749602322583]:0.0507390979858382,((18[&rate=0.09441132088831787]:0.6547608008191865,(19[&rate=0.22283032791367505]:0.4918885081825266,26[&rate=0.032912219711890435]:2.1318885081825254)[&rate=0.2340798366937791]:0.16287229263665992)[&rate=0.06224455094319619]:0.5646689555526336,(27[&rate=0.016188690103808853]:0.09572570044037576,28[&rate=0.11360889782489585]:0.09572570044037576)[&rate=0.04522867829079314]:2.763704055931443)[&rate=0.04205091241165164]:0.2499157605563731)[&rate=0.3540837736528481]:0.0988355170113433,(22[&rate=0.21238506585813208]:0.8123787612054727,32[&rate=0.02155338297348331]:2.802378761205471)[&rate=0.11882986258718188]:0.4058022727340642)[&rate=0.04205091241165164]:3.293503680006989,31[&rate=0.01884642647469827]:2.0716847139465244)[&rate=0.08150546040825062]:0.7082424547775794,23[&rate=0.02998869278965663]:3.5099271687241043)[&rate=0.32966523195398406]:3.341851411400178)[&rate=0.016188690103808853]:3.5852980610249325)[&rate=0.01884642647469827]:5.035611098653494)[&rate=0.01884642647469827]:0.5332948368120896)[&rate=1.0]:0.0;
tree STATE_51000 = (1[&rate=0.0010360247033795315]:6.028560936730425,(2[&rate=0.02880907038117435]:5.690772985558013,((3[&rate=0.21556576451157594]:0.14330231831531037,((4[&rate=0.2885660387760878]:1.219083475040211,5[&rate=0.1480004071822179]:0.4890834750402142)[&rate=0.09076754614696546]:5.290648821909752,6[&rate=0.031420351868328276]:2.629732296949964)[&rate=0.15473608611387168]:0.10357002136534632)[&rate=0.1480004071822179]:0.13312337295637988,(7[&rate=0.19505018671244445]:1.1408938877346202,(8[&rate=0.023741146445998944]:3.926172570981752,(((((((((((9[&rate=0.30994033356891404]:0.0,(10[&rate=0.042433456191777325]:0.35288224967046355,11[&rate=0.2885660387760878]:0.35288224967046355)[&rate=0.01188560180673317]:0.8771177503295369)[&rate=0.09076754614696546]:3.301102039647848,((12[&rate=0.02880907038117435]:0.0742799958404805,13[&rate=0.01886633391703923]:0.0742799958404805)[&rate=0.05448455511857459]:0.9374804667299386,(14[&rate=0.2702565216921735]:0.0,(24[&rate=0.19505018671244445]:0.0,25[&rate=0.11367647225219246]:0.30299999999999994)[&rate=0.6167470814940542]:3.2969999999999997)[&rate=0.0010360247033795315]:1.011760462570419)[&rate=0.042433456191777325]:3.5193415770774292)[&rate=0.10401540536090342]:1.3295684570157729,(15[&rate=0.19505018671244445]:0.10776239967349355,29[&rate=0.15473608611387168]:0.10776239967349355)[&rate=0.16937470197504423]:0.05290809699012655)[&rate=0.3677710851864849]:0.11944172229082639,16[&rate=0.07500013291770605]:0.2801122189544465)[&rate=0.10401540536090342]:0.031005688660465935,17[&rate=0.16184615697847413]:0.3111179076149124)[&rate=0.2272054535926149]:2.623544696680442,30[&rate=0.042433456191777325]:8.634662604295356)[&rate=0.01188560180673317]:0.018877448677997677,(18[&rate=0.036808447010403304]:0.9797554784494942,(19[&rate=0.060964337261344745]:0.7789251039974481,(26[&rate=0.09944533556278558]:2.1590637233452323,(27[&rate=0.0340860389486448]:0.09572570044037576,28[&rate=0.09944533556278558]:0.09572570044037576)[&rate=0.02880907038117435]:2.0633380229048566)[&rate=0.016496852278458003]:0.25986138065221454)[&rate=0.11367647225219246]:0.2008303744520461)[&rate=0.20489722507803276]:0.33378457452385923)[&rate=0.14160165629724938]:0.15580546395483985,(20[&rate=0.07134421700834107]:0.7878417965520104,21[&rate=0.11879508887891539]:0.18784179655201072)[&rate=0.12969089009830367]:1.3215037203761817)[&rate=0.30994033356891404]:0.19151470826763628,(22[&rate=0.18590713005014245]:1.0537342221837882,32[&rate=0.014170454520001794]:3.0437342221837866)[&rate=0.4108221532860436]:0.2571260030120417)[&rate=0.00964083630356526]:1.9107040638097637,31[&rate=0.13550772592999055]:0.7815642890055923)[&rate=0.06778986756733173]:2.5697862330757015,23[&rate=0.02880907038117435]:4.081350522081294)[&rate=0.2885660387760878]:3.924822048900456)[&rate=0.016496852278458003]:2.854721316752869)[&rate=0.01886633391703923]:4.2355318035370715)[&rate=0.08264111056807716]:0.7845472942863232)[&rate=0.026250018041308516]:0.4075879511724132)[&rate=1.0]:0.0;
tree STATE_52000 = (1[&rate=0.001028089086053901]:5.099220848802908,((2[&rate=0.044994197103760486]:5.009105227314247,(7[&rate=0.19355616476876525]:0.9526014810459351,(8[&rate=0.03382495081014711]:3.9744795652126967,(((((((((9[&rate=0.08597618871828361]:0.0,(10[&rate=0.044994197103760486]:0.177849557183833,11[&rate=0.4076753872034058]:0.177849557183833)[&rate=0.011794561904580851]:1.0521504428161674)[&rate=0.09430496471162263]:1.4389782273664968,(((12[&rate=0.12317626832420692]:0.04559355190180581,13[&rate=0.03652650609830683]:0.04559355190180581)[&rate=0.05724159393011244]:0.09657722644105471,14[&rate=0.06383883408742937]:0.14217077834286052)[&rate=0.2681864433157515]:1.1053510324084748,(24[&rate=0.2033277779750835]:0.15531073184697275,25[&rate=0.22546513260593778]:0.4583107318469727)[&rate=0.4725340525440737]:4.389211078904363)[&rate=0.04210842951138696]:1.421456416615162)[&rate=0.023559296869967952]:3.26378365967824,17[&rate=0.16807734601902094]:0.23276188704473633)[&rate=0.21391459981435326]:0.07353457474478198,(15[&rate=0.30756628990667506]:0.05329775703131112,29[&rate=0.14051703297370804]:0.05329775703131112)[&rate=0.4725340525440737]:0.2529987047582072)[&rate=0.047947081551619065]:0.3330771555509582,16[&rate=0.09868361615081506]:0.6393736173404765)[&rate=0.3649540764935921]:2.4560164582338206,32[&rate=0.014061913378044301]:3.095390075574297)[&rate=0.15355085726569848]:0.3016329522465302,((((18[&rate=0.05097027933834082]:0.4971252756981226,(19[&rate=0.06383883408742937]:0.4561029211683021,(26[&rate=0.0672706188990184]:2.070974024145446,(27[&rate=0.16060646726526984]:0.2560189074180581,28[&rate=0.14051703297370804]:0.2560189074180581)[&rate=0.031179682038882738]:1.814955116727388)[&rate=0.016370491674958625]:0.0251288970228547)[&rate=0.04210842951138696]:0.041022354529820504)[&rate=0.018721823843278623]:0.7120773035498527,(20[&rate=0.07442565592669909]:0.5999999999999996,21[&rate=0.07079774316198575]:0.0)[&rate=0.13446978016080274]:1.2492025792479744)[&rate=0.03652650609830683]:0.08261495589935564,30[&rate=0.044994197103760486]:8.63181753514733)[&rate=0.09430496471162263]:0.3244874984495869,22[&rate=0.3649540764935921]:1.2663050335969182)[&rate=0.12317626832420692]:0.14071799422391074)[&rate=0.026048951312602903]:1.8111667174655341,31[&rate=0.13446978016080274]:0.7781897452863618)[&rate=0.11788515655545612]:1.2676391157542568,23[&rate=0.026048951312602903]:2.775828861040619)[&rate=0.28635571536446425]:5.278650704172076)[&rate=0.009566990586031134]:2.618121915833239)[&rate=0.031179682038882738]:4.526703746268314)[&rate=0.08597618871828361]:0.08636487356404032,(3[&rate=0.15355085726569848]:0.19884490470878902,((4[&rate=0.4076753872034058]:0.8750099683700725,5[&rate=0.12317626832420692]:0.14500996837007563)[&rate=0.1286974994280973]:5.217630638875601,6[&rate=0.031179682038882738]:2.2126406072456746)[&rate=0.1079217482848619]:0.5762042974631143)[&rate=0.2033277779750835]:0.2668251961694992)[&rate=0.009566990586031134]:0.07355074792462091)[&rate=1.0]:0.0;
tree STATE_53000 = (1[&rate=0.003091859896517917]:5.4871683371432525,((2[&rate=0.028425458721541293]:4.960463243346609,(7[&rate=0.13370335171904504]:2.24211545778185,(8[&rate=0.031001969283712134]:3.5822971667411423,((((((((9[&rate=0.08154069000054454]:0.0,(10[&rate=0.09812115572243449]:0.13105298761998752,11[&rate=0.40535178697602653]:0.13105298761998752)[&rate=0.009512462247556912]:1.098947012380013)[&rate=0.1526756736807772]:1.2523242504394805,(((12[&rate=0.12247420875899935]:0.03930513799675772,13[&rate=0.056915337833113394]:0.03930513799675772)[&rate=0.05067976743505278]:0.19064926239391555,14[&rate=0.13370335171904504]:0.22995440039067327)[&rate=0.2847235927830727]:0.7803162569933,(24[&rate=0.11216279549674982]:0.1606790813896708,25[&rate=0.20216888419349818]:0.46367908138967073)[&rate=0.46984078170555726]:4.146591575994302)[&rate=0.01172733722635997]:1.4720535930555076)[&rate=0.02590048184132046]:3.6350113944091653,17[&rate=0.12247420875899935]:0.41733564484864516)[&rate=0.13370335171904504]:0.2048931936312961,((15[&rate=0.060152557141895414]:0.0371639212550523,29[&rate=0.20216888419349818]:0.0371639212550523)[&rate=0.46984078170555726]:0.5655513076336689,16[&rate=0.09812115572243449]:0.6027152288887212)[&rate=0.16711936677453879]:0.01951360959122006)[&rate=0.46984078170555726]:1.7946210569555063,32[&rate=0.041868426902795776]:2.4168498954354476)[&rate=0.0010222293552261258]:0.6965977928480083,((((18[&rate=0.02342501751614314]:0.43167282134604434,19[&rate=0.1596910692903856]:0.43167282134604434)[&rate=0.3628739720729139]:0.038351251823883103,(26[&rate=0.20216888419349818]:1.9858706298796207,(27[&rate=0.009512462247556912]:0.30346210845307375,28[&rate=0.10730663389060303]:0.30346210845307375)[&rate=0.04473774667799839]:1.682408521426547)[&rate=0.020997161237388064]:0.12415344329030553)[&rate=0.07771480219665444]:0.7571603626213701,22[&rate=0.30581327482753623]:0.8771844357912979)[&rate=0.01627718587487297]:0.11956486209024852,((20[&rate=0.21269536503008515]:0.9071084148550099,21[&rate=0.06347497614050071]:0.3071084148550103)[&rate=0.19245296559956215]:0.8161348138883611,30[&rate=0.028425458721541293]:8.423243228743372)[&rate=0.031001969283712134]:0.26350606913817387)[&rate=0.3628739720729139]:0.126698390401911)[&rate=0.02590048184132046]:2.4102704771676926,31[&rate=0.056915337833113394]:1.0937181654511487)[&rate=0.07039422198491001]:2.494428941965827,23[&rate=0.02590048184132046]:4.318147107416976)[&rate=0.2847235927830727]:3.344150059324164)[&rate=0.005195985864106445]:4.299818291040708)[&rate=0.02342501751614314]:3.1885477855647615)[&rate=0.17501222645948017]:0.1420887181397532,(3[&rate=0.1596910692903856]:0.20611158834148924,((4[&rate=0.11216279549674982]:1.4488925757656084,5[&rate=0.11721325438727292]:0.7188925757656115)[&rate=0.12796397087003142]:4.403870036527664,6[&rate=0.007335776677077737]:1.9727626122932733)[&rate=0.041868426902795776]:0.8233489760482158)[&rate=0.20216888419349818]:0.2666403731448739)[&rate=0.009512462247556912]:0.45441637565689064)[&rate=1.0]:0.0;
tree STATE_54000 = (1[&rate=0.0037875209666462404]:5.7149199888659155,((2[&rate=0.03172802821069645]:5.019374663162246,(7[&rate=0.17115193363335748]:1.0405063911269856,(8[&rate=0.04119931665005402]:3.5822971667411423,(((((((9[&rate=0.01165274346603753]:0.0,(10[&rate=0.22470333763269695]:0.07263118331770269,11[&rate=0.575553832079967]:0.07263118331770269)[&rate=0.00636507023648269]:1.1573688166822977)[&rate=0.18702733452250794]:1.3042188157463306,(((12[&rate=0.022803472889438108]:0.14799055909535763,13[&rate=0.04119931665005402]:0.14799055909535763)[&rate=0.23575442183603007]:0.19463757650256808,14[&rate=0.21438955816893365]:0.3426281355979257)[&rate=0.3746205290842908]:0.18125315781634788,(24[&rate=0.054803632510728534]:0.1606790813896708,25[&rate=0.32665526289849917]:0.46367908138967073)[&rate=0.4445197465202801]:3.6602022120246023)[&rate=0.07368673840263536]:2.0103375223320574)[&rate=0.025721472216843757]:3.565691943659684,17[&rate=0.17888601397844586]:0.39991075940601384)[&rate=0.022803472889438108]:0.37714296814009707,((15[&rate=0.09065160752553685]:0.13699222827321655,29[&rate=0.01165274346603753]:0.13699222827321655)[&rate=0.20472082396232238]:0.2135006683986962,16[&rate=0.22470333763269695]:0.35049289667191275)[&rate=0.18702733452250794]:0.42656083087419816)[&rate=0.575553832079967]:2.336393960737345,(((18[&rate=0.12572195990282306]:0.4503371244402121,(19[&rate=0.1956211773388122]:0.44317923740369736,(27[&rate=0.17888601397844586]:0.0750327929906458,28[&rate=0.10970945849388283]:0.0750327929906458)[&rate=0.09520044652414227]:2.0081464444130503)[&rate=0.06208259370393675]:0.007157887036514765)[&rate=0.05128872265959596]:0.1924955978536751,(((20[&rate=0.22470333763269695]:0.5999999999999996,21[&rate=0.3487857191004143]:0.0)[&rate=0.2605513126475053]:0.17831391978062783,30[&rate=0.04119931665005402]:7.4783139197806285)[&rate=0.4965549680204678]:0.3600658440691209,26[&rate=0.14358595583862446]:2.1383797638497484)[&rate=0.06585471671406168]:0.14445295844413764)[&rate=0.022803472889438108]:0.811764645296913,32[&rate=0.04448985304696522]:3.094597367590799)[&rate=0.022803472889438108]:0.018850320692656908)[&rate=0.03172802821069645]:1.4829202927203138,31[&rate=0.3746205290842908]:0.16636798100376993)[&rate=0.06972115250417583]:2.7326775303202524,(22[&rate=0.3746205290842908]:1.8278874265682337,23[&rate=0.04785192841875886]:0.11788742656823281)[&rate=0.001252228511389078]:3.51115808475579)[&rate=0.3487857191004143]:4.033251655417118)[&rate=0.001252228511389078]:3.098209224385844)[&rate=0.02869559034235931]:4.449068272035262)[&rate=0.12572195990282306]:0.08317729832411658,(3[&rate=0.1956211773388122]:0.0767117500070924,((4[&rate=0.2605513126475053]:1.4488925757656084,5[&rate=0.054803632510728534]:0.7188925757656115)[&rate=0.18702733452250794]:3.908303645582663,6[&rate=0.014365960009311165]:1.4771962213482723)[&rate=0.04785192841875886]:1.18951552865882)[&rate=0.07775669371703148]:0.3960402114792707)[&rate=0.10472033627634306]:0.6821680273795536)[&rate=1.0]:0.0;
tree STATE_55000 = (1[&rate=0.006773739723306296]:5.165595056959482,((2[&rate=0.018227309255995628]:5.0031347226097935,(7[&rate=0.17430218795143648]:0.7141714090786877,(8[&rate=0.04041567400875063]:2.380103387814419,((((((((9[&rate=0.19037139478594653]:0.0,(10[&rate=0.19037139478594653]:0.07051689011050843,11[&rate=0.7933153993936561]:0.07051689011050843)[&rate=0.018227309255995628]:1.159483109889492)[&rate=0.19903542901032878]:1.3006874137279398,(((12[&rate=0.0273729199559364]:0.003898396144857763,13[&rate=0.17430218795143648]:0.003898396144857763)[&rate=0.04384451976130277]:0.35221783089224656,14[&rate=0.08719740632374484]:0.3561162270371043)[&rate=0.1668200521140957]:0.9825363024698839,(24[&rate=0.021219730658991735]:0.0,25[&rate=0.29225202772683045]:0.30299999999999994)[&rate=0.6125072796393229]:4.635652529506988)[&rate=0.15966333139630468]:1.192034884220952)[&rate=0.024267570411898816]:3.509942925810935,17[&rate=0.0040306988409297305]:0.34063033953887434)[&rate=0.29225202772683045]:0.21975483132424678,((15[&rate=0.11675335690138358]:0.10651719681392358,29[&rate=0.0660686081180819]:0.10651719681392358)[&rate=0.3986730491172928]:0.3056824846481092,16[&rate=0.19903542901032878]:0.4121996814620328)[&rate=0.015288326815427966]:0.14818548940108833)[&rate=0.6125072796393229]:2.1802710759078803,((18[&rate=0.22815444488063993]:0.2672647438513138,(19[&rate=0.3476281718684288]:0.1772445989057676,(27[&rate=0.13989014357799123]:0.0696356901610784,28[&rate=0.3986730491172928]:0.0696356901610784)[&rate=0.018227309255995628]:1.747608908744688)[&rate=0.27728001590997126]:0.09002014494554622)[&rate=0.0660686081180819]:0.18231756164910173,(((20[&rate=0.3476281718684288]:0.5999999999999996,21[&rate=0.0040306988409297305]:0.0)[&rate=0.43169915988498964]:0.042055748847937835,26[&rate=0.04384451976130277]:1.6420557488479375)[&rate=0.5284362916227622]:0.31811793041537406,30[&rate=0.0273729199559364]:7.660173679263313)[&rate=0.07841779720480042]:0.1294086262371028)[&rate=0.0040306988409297305]:0.651073941270587)[&rate=0.23913042080164096]:0.36564515678764486,32[&rate=0.04384451976130277]:3.1063014035586463)[&rate=0.04384451976130277]:1.379305521133391,31[&rate=0.25089104013065655]:0.05560692469203765)[&rate=0.18214074762725666]:2.8338654288026834,(22[&rate=0.11144390797249727]:1.7100000000000009,23[&rate=0.08274906409753482]:0.0)[&rate=0.0040306988409297305]:3.6194723534947215)[&rate=0.27728001590997126]:2.8406310343196957)[&rate=0.0013326278729235473]:3.9740680212642694)[&rate=0.030537991406859224]:4.759163313531108)[&rate=0.3087236275321968]:0.17310902125300132,(3[&rate=0.04384451976130277]:0.1635092715785973,((4[&rate=0.25089104013065655]:1.4350764128393187,5[&rate=0.0660686081180819]:0.7050764128393219)[&rate=0.19903542901032878]:3.632657665671296,6[&rate=0.0660686081180819]:1.1877340785106156)[&rate=0.08719740632374484]:1.5657751930679815)[&rate=0.07008292037632345]:0.3829344722841981)[&rate=0.0964718961556381]:0.059151313096688085)[&rate=1.0]:0.0;
tree STATE_56000 = (1[&rate=0.0036442328816165613]:5.157216687062373,((2[&rate=0.056190913612611644]:2.153263809342903,(7[&rate=0.15758998370709795]:0.7072642482644973,(8[&rate=0.04280672946758705]:2.1981497969109043,((((((((((9[&rate=0.10555897104954498]:0.22134735481386958,(10[&rate=0.059733908100912975]:0.17124048284471627,11[&rate=0.7172518161382373]:0.17124048284471627)[&rate=0.016479663293021297]:1.2801068719691537)[&rate=0.17211846480649748]:0.5173632902373342,(24[&rate=0.1882205096886606]:0.4739476658766516,25[&rate=0.019185169435458917]:0.7769476658766515)[&rate=0.4277028407400411]:4.791762979174552)[&rate=0.19697590186431116]:0.33568796648958443,((12[&rate=0.12096569345854644]:0.003735540409993021,13[&rate=0.10075859544880963]:0.003735540409993021)[&rate=0.03654059357146414]:0.5174869187088218,14[&rate=0.07481503138986069]:0.5212224591188148)[&rate=0.15082523979562537]:1.7831761524219738)[&rate=0.016479663293021297]:3.6650558875771537,17[&rate=0.3355905874521131]:0.2694544991179413)[&rate=0.1882205096886606]:0.41950626438722693,(15[&rate=0.13220112201837636]:0.10718827567981037,29[&rate=0.47776948508685685]:0.10718827567981037)[&rate=0.36044802450992675]:0.5817724878253578)[&rate=0.10075859544880963]:0.2527714153298408,16[&rate=0.10555897104954498]:0.941732178835009)[&rate=0.5537796934926216]:1.207985764894346,((18[&rate=0.2268354482013901]:0.2639614318407588,(19[&rate=0.29567324466399203]:0.17396782009780765,(27[&rate=0.056190913612611644]:0.06687401451432251,28[&rate=0.001204854667918216]:0.06687401451432251)[&rate=0.13815386534184484]:1.747093805583484)[&rate=0.0708990491117307]:0.08999361174295117)[&rate=0.08297042783928678]:0.16469044001041233,(((20[&rate=0.0036442328816165613]:0.5999999999999996,21[&rate=0.001204854667918216]:0.0)[&rate=0.3903075708470057]:0.30596766681231635,26[&rate=0.0708990491117307]:1.905967666812316)[&rate=0.7172518161382373]:0.08031643604392613,30[&rate=0.024748387043044936]:7.686284102856243)[&rate=0.14435470999580918]:0.08236776899492781)[&rate=0.011211901207659457]:0.08106607187818504)[&rate=0.2062788521132027]:0.9529267348950992,32[&rate=0.0708990491117307]:3.102644678624454)[&rate=0.03964067942023957]:1.4375748572830247,31[&rate=0.7172518161382373]:0.11021953590747913)[&rate=0.006124269265795892]:2.774354271520103,(22[&rate=0.3355905874521131]:1.7100000000000009,23[&rate=0.12096569345854644]:0.0)[&rate=0.0670834877845976]:3.6145738074275826)[&rate=0.29567324466399203]:2.66357598948332)[&rate=0.001204854667918216]:4.149114451353594)[&rate=0.019185169435458917]:1.9161995610784075)[&rate=0.016479663293021297]:2.978539261495971,(3[&rate=0.0915988586262689]:0.3821594443019549,((4[&rate=0.3903075708470057]:1.7429206692640271,5[&rate=0.11051938833120153]:1.0129206692640302)[&rate=0.19697590186431116]:3.016705733256977,6[&rate=0.013822472351427683]:0.879626402521005)[&rate=0.07883686374429646]:2.09253304178095)[&rate=0.2062788521132027]:0.1198436265369196)[&rate=0.2062788521132027]:0.0952136162235)[&rate=1.0]:0.0;
tree STATE_57000 = (1[&rate=0.0013845790837267414]:5.090133918609226,((2[&rate=0.015884327473491635]:4.541892151681861,(7[&rate=0.1733233707596576]:1.2082882356951465,(8[&rate=0.02521361821096225]:1.2510588587893245,(((((((((9[&rate=0.8242420341914894]:0.0,(10[&rate=0.1157884411114519]:0.15946700419157134,11[&rate=0.8242420341914894]:0.15946700419157134)[&rate=0.018937883306541215]:1.070532995808429)[&rate=0.1977928397837356]:0.36992231619287885,(24[&rate=0.21629677651794235]:0.0,25[&rate=0.04199124003347705]:0.30299999999999994)[&rate=0.4485285347723281]:4.896922316192879)[&rate=0.0013845790837267414]:1.6488950082699203,((12[&rate=0.0284400268083618]:0.11840882236977013,13[&rate=0.04199124003347705]:0.11840882236977013)[&rate=0.05670953183038803]:0.2790052879838605,14[&rate=0.12700522104798945]:0.3974141103536306)[&rate=0.1329021703297932]:2.851403214109169)[&rate=0.04555375602670311]:2.9051983631469236,17[&rate=0.08147483930641225]:0.4540156876097221)[&rate=0.08147483930641225]:0.13090808619272387,((15[&rate=0.15192115137680276]:0.10337303212147297,29[&rate=0.05670953183038803]:0.10337303212147297)[&rate=0.4142149329672885]:0.3178794994481624,16[&rate=0.15192115137680276]:0.4212525315696354)[&rate=0.21629677651794235]:0.1636712422328106)[&rate=0.32075892003937373]:1.6778181469494111,((18[&rate=0.1213048737798785]:0.08040509208459845,(27[&rate=0.06457273707371264]:0.0376314637519819,28[&rate=0.12700522104798945]:0.0376314637519819)[&rate=0.09534686797755201]:1.6827736283326153)[&rate=0.06059593963599271]:0.3127548558924129,(19[&rate=0.015884327473491635]:0.36631749804883107,(((20[&rate=0.23704882560200116]:0.5999999999999996,21[&rate=0.11044442548064555]:0.0)[&rate=0.031728485513517375]:0.11544978563535402,30[&rate=0.035081427893453296]:7.415449785635355)[&rate=0.8242420341914894]:0.06564871971097119,26[&rate=0.038501433548127545]:1.7810985053463249)[&rate=0.4142149329672885]:0.225218992702505)[&rate=0.22635818325770804]:0.0268424499281803)[&rate=0.3611801204692381]:0.22958197277484693)[&rate=0.08147483930641225]:0.16728532341921465,32[&rate=0.018937883306541215]:2.4300272441710717)[&rate=0.015884327473491635]:2.2108739288935517,31[&rate=0.8242420341914894]:0.21090117306462375)[&rate=0.009936090074155116]:2.6218034069979375,(22[&rate=0.20679463301612175]:2.0417602590302018,23[&rate=0.012884345568215544]:0.3317602590302009)[&rate=0.0859749564565675]:3.2309443210323607)[&rate=0.3397779010863833]:1.7683542787267612)[&rate=0.0013845790837267414]:5.597229376905823)[&rate=0.018937883306541215]:3.803803915986716)[&rate=0.018937883306541215]:0.4753101088482765,(3[&rate=0.10526237489398473]:0.2439945327428532,((4[&rate=0.32075892003937373]:1.3184654941782021,5[&rate=0.031728485513517375]:0.5884654941782053)[&rate=0.14534362574354567]:4.4511218513997655,6[&rate=0.0013845790837267414]:1.8895873455779686)[&rate=0.09059671300902271]:0.9444071871648845)[&rate=0.2484526893455732]:0.1434077277872845)[&rate=0.2880895095808862]:0.14273165807908939)[&rate=1.0]:0.0;
tree STATE_58000 = (1[&rate=0.001412105996688072]:5.090133918609226,((2[&rate=0.029005444957294485]:3.1711474119050322,(7[&rate=0.12953022067171086]:1.4849415083540372,(8[&rate=0.016200124891603124]:3.4360849689240567,(((((((((9[&rate=0.36836076753835256]:0.0,(10[&rate=0.1846975962630158]:0.13082242943336553,11[&rate=0.8406288473399228]:0.13082242943336553)[&rate=0.004271090316934313]:1.099177570566635)[&rate=0.2308584260259641]:0.5932973505937627,(24[&rate=0.24176160977346836]:0.0,25[&rate=0.061800651721979426]:0.30299999999999994)[&rate=0.4224499688284284]:5.120297350593763)[&rate=0.001412105996688072]:1.0784681909336618,((12[&rate=0.022485278539110237]:0.33144404433854735,13[&rate=0.022485278539110237]:0.33144404433854735)[&rate=0.14823321246513477]:0.06597006601508326,14[&rate=0.15494150634249984]:0.3974141103536306)[&rate=0.14177343182932278]:2.504351431173794)[&rate=0.025714891906405676]:2.890596615830006,17[&rate=0.21090593148278883]:0.09236215735742981)[&rate=0.04645941341525299]:0.49256161644501617,((15[&rate=0.1767692247358882]:0.01793924357621357,29[&rate=0.061800651721979426]:0.01793924357621357)[&rate=0.3096819819564002]:0.44731587790829863,16[&rate=0.32713595041435867]:0.4652551214845122)[&rate=0.08768423053924691]:0.11966865231793378)[&rate=0.2205969877597589]:2.1998066535656395,((18[&rate=0.06585651214585853]:0.5176871708146855,(27[&rate=0.01931438868032446]:0.0376314637519819,28[&rate=0.08768423053924691]:0.0376314637519819)[&rate=0.0972424656843216]:2.1200557070627024)[&rate=0.5012735247588647]:0.11232704483133027,(19[&rate=0.013140500137635555]:0.5002847412429947,((20[&rate=0.01931438868032446]:0.6015652526319961,(21[&rate=0.15494150634249984]:0.0,30[&rate=0.08309464624737037]:7.300000000000001)[&rate=0.0923978725548318]:0.0015652526319964721)[&rate=0.8406288473399228]:0.4137921093584609,26[&rate=0.013140500137635555]:2.015357361990457)[&rate=0.16191820217780642]:0.1249273792525365)[&rate=0.21090593148278883]:0.12972947440302107)[&rate=0.1767692247358882]:0.5147162117220709)[&rate=0.11809043915393579]:0.21296294637477864,32[&rate=0.04645941341525299]:2.997693373742864)[&rate=0.03926688322349974]:1.6432077993217593,31[&rate=0.6490373045374583]:0.21090117306462375)[&rate=0.08768423053924691]:0.7464638198459426,(22[&rate=0.20172517297372322]:1.7548455455521292,23[&rate=0.04645941341525299]:0.044845545552128385)[&rate=0.12953022067171086]:1.6425194473584384)[&rate=0.15494150634249984]:5.828719976013488)[&rate=0.001412105996688072]:3.688856539429981)[&rate=0.01931438868032446]:2.156405903550997)[&rate=0.013140500137635555]:1.906788460118804,(3[&rate=0.12371654440351398]:0.0,((4[&rate=0.32713595041435867]:1.3184654941782021,5[&rate=0.022485278539110237]:0.5884654941782053)[&rate=0.14177343182932278]:4.747378359391444,6[&rate=0.04645941341525299]:2.185843853569647)[&rate=0.061800651721979426]:0.4041561464303527)[&rate=0.2658542189325295]:0.44813587202383687)[&rate=0.21090593148278883]:0.08199804658539023)[&rate=1.0]:0.0;
tree STATE_59000 = (1[&rate=0.0013876688310299795]:5.064883162997884,((2[&rate=0.028503491941677724]:4.859380313025568,((7[&rate=0.15226016990834657]:1.2219305685772177,8[&rate=0.022096160103371475]:6.861930568577218)[&rate=0.0013876688310299795]:1.5917212556297464,(((((((((9[&rate=0.4151392712641317]:0.0,(10[&rate=0.17371014925695466]:0.12749947915505677,11[&rate=0.2072561040633124]:0.12749947915505677)[&rate=0.0013876688310299795]:1.1025005208449437)[&rate=0.17371014925695466]:0.6546101792946226,(24[&rate=0.6378054053978308]:0.0,25[&rate=0.09555963858175102]:0.30299999999999994)[&rate=0.4151392712641317]:5.181610179294623)[&rate=0.1982342229452353]:0.22921417410371792,((12[&rate=0.11069088692860274]:0.024099111083078384,13[&rate=0.01898014400119069]:0.024099111083078384)[&rate=0.28873239361386094]:0.3697546024460556,14[&rate=0.025269883475827086]:0.393853713529134)[&rate=0.18150131654526327]:1.719970639869207)[&rate=0.025269883475827086]:4.078191825791871,17[&rate=0.14566796624598577]:0.4920161791902107)[&rate=0.09079888343972749]:0.08410334010092946,((15[&rate=0.11604682795831031]:0.024724311080001726,29[&rate=0.22686331120201003]:0.024724311080001726)[&rate=0.28873239361386094]:0.3504310307080498,16[&rate=0.2490071221229495]:0.37515534178805154)[&rate=0.038587351139888315]:0.2009641775030886)[&rate=0.23757781017084803]:2.5100663501825284,32[&rate=0.022096160103371475]:3.0861858694736686)[&rate=0.015919774028009037]:0.5992088951054786,(((18[&rate=0.22686331120201003]:0.0,(27[&rate=0.06879741153384705]:0.02931466882053968,28[&rate=0.09079888343972749]:0.02931466882053968)[&rate=0.07726215248541934]:1.6106853311794591)[&rate=0.012913097535106617]:0.693377432576229,19[&rate=0.17371014925695466]:0.693377432576229)[&rate=0.038587351139888315]:0.7672736930021546,((20[&rate=0.06073116206082781]:0.5999999999999996,21[&rate=0.12728863861787934]:0.0)[&rate=0.3405361299704683]:0.26559187771601955,(26[&rate=0.11604682795831031]:0.6385251729240125,30[&rate=0.03179928898274743]:6.3385251729240135)[&rate=0.3214747072557411]:1.2270667047920067)[&rate=0.13931997518537742]:1.2350592478623632)[&rate=0.12728863861787934]:0.5847436390007648)[&rate=0.028503491941677724]:1.1245279985571148,31[&rate=0.27444277330244377]:0.3799227631362623)[&rate=0.0861668132403221]:0.2341764923931624,(22[&rate=0.16625783756946316]:1.7148122544244178,23[&rate=0.44952944533570893]:0.004812254424416906)[&rate=0.17371014925695466]:1.3392870011050082)[&rate=0.13931997518537742]:11.189552568677538)[&rate=0.01898014400119069]:2.5159284888186058)[&rate=0.025269883475827086]:0.21282792492857183,(3[&rate=0.09555963858175102]:0.0,((4[&rate=0.3214747072557411]:1.2982752586075001,5[&rate=0.21677945200379947]:0.5682752586075033)[&rate=0.21677945200379947]:2.763148178953543,6[&rate=0.14566796624598577]:0.18142343756104395)[&rate=0.06073116206082781]:2.408576562438956)[&rate=0.27444277330244377]:0.4424082379541403)[&rate=0.14566796624598577]:0.062474925043744634)[&rate=1.0]:0.0;
tree STATE_60000 = (1[&rate=0.0013103220110187806]:5.05734348489408,((2[&rate=0.02691474510842412]:4.159159106529575,((7[&rate=0.13754862702420406]:1.0471707235238483,8[&rate=0.02086454944797787]:6.687170723523849)[&rate=0.02086454944797787]:0.2970764643499315,(((((((((9[&rate=0.3919999589325186]:0.0,(10[&rate=0.053668113772107846]:0.203900737300847,(11[&rate=0.20469645288950863]:0.0,(24[&rate=0.2873602394757252]:0.0,25[&rate=0.07710522031003016]:0.30299999999999994)[&rate=0.4244732703171291]:3.2969999999999997)[&rate=0.6022549780982138]:0.203900737300847)[&rate=0.0013103220110187806]:1.0260992626991534)[&rate=0.259145697144696]:0.8645772888765064,((12[&rate=0.036436543370349676]:0.09763032436038,14[&rate=0.12019373873939747]:0.09763032436038)[&rate=0.22433553815966498]:0.06660880456831775,13[&rate=0.0013103220110187806]:0.16423912892869774)[&rate=0.12019373873939747]:1.930338159947809)[&rate=0.023861373689340038]:3.605422711123494,17[&rate=0.030026838794032673]:0.0)[&rate=0.4244732703171291]:0.36627904274441647,16[&rate=0.23512779542361376]:0.36627904274441647)[&rate=0.09961699434636272]:0.10314137341977236,(15[&rate=0.3418094837309126]:0.022242203058313592,29[&rate=0.08136398936361156]:0.022242203058313592)[&rate=0.2726388329739798]:0.44717821310587524)[&rate=0.23512779542361376]:3.1738769951370056,32[&rate=0.015032426939979807]:3.6432974113011944)[&rate=0.053668113772107846]:0.20614630936614375,(((18[&rate=0.10452112371370664]:0.17521240014191086,(27[&rate=0.11479910972640375]:0.3468336703880386,28[&rate=0.07710522031003016]:0.3468336703880386)[&rate=0.09023327107933196]:1.468378729753871)[&rate=0.08573787411416837]:0.06398388274822508,19[&rate=0.20469645288950863]:0.23919628289013595)[&rate=0.0094032025188387]:1.4451486772605815,(((20[&rate=0.10957853169464069]:0.5999999999999996,21[&rate=0.13155446456521758]:0.0)[&rate=0.36496661808100767]:0.8390356984059082,26[&rate=0.07710522031003016]:2.439035698405908)[&rate=0.09485712519289528]:0.2770663449400068,30[&rate=0.02691474510842412]:8.416102043345916)[&rate=0.061109603412232996]:0.6082429168048016)[&rate=0.17138467390783932]:0.525098760516622)[&rate=0.0465538303785805]:0.8384650508832259,31[&rate=0.2726388329739798]:0.25790877155056435)[&rate=0.17138467390783932]:0.3523722902566355,(22[&rate=0.12577442570240652]:2.6568299502068005,23[&rate=0.08573787411416837]:0.9468299502067996)[&rate=0.21421825115143417]:0.3934511116004007)[&rate=0.08573787411416837]:9.723966126066578)[&rate=0.02086454944797787]:3.2851119186557973)[&rate=0.061109603412232996]:0.7027724177149395,(3[&rate=0.11479910972640375]:0.0,((4[&rate=0.30355613348349103]:1.3028643839857565,5[&rate=0.14377338999844957]:0.5728643839857597)[&rate=0.23512779542361376]:3.2295307113284544,6[&rate=0.061109603412232996]:0.6523950953142119)[&rate=0.015032426939979807]:1.937604904685788)[&rate=0.2726388329739798]:0.23213152424451522)[&rate=0.061109603412232996]:0.265211960649566)[&rate=1.0]:0.0;
tree STATE_61000 = (1[&rate=0.0035669796950311555]:5.145688366707372,((2[&rate=0.0693960778012565]:3.0591724812003633,(7[&rate=0.11840137180546902]:2.8345537105961185,(8[&rate=0.013529453197513794]:2.5572022616139307,((((((((9[&rate=0.08537310980270145]:0.03510628967842866,(10[&rate=0.051612504881474994]:0.638579358781997,(11[&rate=0.1081765153026623]:0.0,(24[&rate=0.289405341080342]:0.0,25[&rate=0.38203353771689336]:0.30299999999999994)[&rate=0.38203353771689336]:3.2969999999999997)[&rate=0.12379622526266207]:0.638579358781997)[&rate=0.008463050503642953]:0.6265269308964321)[&rate=0.2453798275736835]:0.7614119321234956,(12[&rate=0.032793540934980235]:0.17445371308902002,(13[&rate=0.1928002587059623]:0.1588321489807596,14[&rate=0.11840137180546902]:0.1588321489807596)[&rate=0.0620201021749293]:0.015621564108260433)[&rate=0.1081765153026623]:1.8520645087129046)[&rate=0.013529453197513794]:4.095587533707138,(15[&rate=0.46764136858738237]:0.11566941886258064,29[&rate=0.024223752140712325]:0.11566941886258064)[&rate=0.2453798275736835]:0.30643633664648107)[&rate=0.051612504881474994]:0.07831545059346823,(16[&rate=0.12379622526266207]:0.39250931595965,17[&rate=0.05499973640886667]:0.39250931595965)[&rate=0.38203353771689336]:0.10791189014287994)[&rate=0.21161922265245706]:3.070736667320052,((((18[&rate=0.21161922265245706]:0.36969238840977425,19[&rate=0.2453798275736835]:0.36969238840977425)[&rate=0.07322904614492484]:0.13657367911980423,(27[&rate=0.027024692137549298]:0.14429429461551635,28[&rate=0.07716562067545486]:0.14429429461551635)[&rate=0.07716562067545486]:2.001971772914061)[&rate=0.0187784677996917]:0.40102569195937576,((20[&rate=0.06566140160981823]:0.5999999999999996,21[&rate=0.5420402554878756]:0.0)[&rate=0.23323576391590686]:0.6044395063590446,26[&rate=0.0035669796950311555]:2.2044395063590443)[&rate=0.2586293568121877]:0.34285225312990875)[&rate=0.09862263904120558]:0.5441339457556982,30[&rate=0.03576597861549964]:8.791425705244652)[&rate=0.1081765153026623]:0.4797321681779305)[&rate=0.058467623838105845]:0.6266999284657988,32[&rate=0.008463050503642953]:4.1978578018883805)[&rate=0.08537310980270145]:0.5430386475525335,31[&rate=0.168469768274625]:0.3108964494409143)[&rate=0.0693960778012565]:0.33829818899397246,(22[&rate=0.11319923341581002]:1.7100000000000009,23[&rate=0.010974222902208178]:0.0)[&rate=0.18423046991169442]:1.3791946384348872)[&rate=0.32847648604560703]:5.258007623179042)[&rate=0.016130315009144417]:5.917351448982188)[&rate=0.1928002587059623]:0.6948187706042468)[&rate=0.032793540934980235]:1.7575845869834268,(3[&rate=0.07716562067545486]:0.0,((4[&rate=0.32847648604560703]:1.4223406887670755,5[&rate=0.08121155837315758]:0.6923406887670787)[&rate=0.3076346508164001]:3.0409094872068714,6[&rate=0.0187784677996917]:0.5832501759739479)[&rate=0.048302262593903814]:2.006749824026052)[&rate=0.1761370327801265]:0.18695706818379065)[&rate=0.008463050503642953]:0.39873129852358247)[&rate=1.0]:0.0;
tree STATE_62000 = (1[&rate=0.0030170748243544825]:5.230907625838274,((2[&rate=0.05869760333504989]:2.4364933439782774,(7[&rate=0.07956840581237203]:2.048229616736748,(8[&rate=0.009282377379728113]:2.724707459981321,(((((((9[&rate=0.13633672120950202]:0.0,(10[&rate=0.0030170748243544825]:0.7068266002163588,(11[&rate=0.32313718250494555]:0.21396071043532583,(24[&rate=0.26020803016349553]:0.11226154779959363,25[&rate=0.0686915455547913]:0.41526154779959357)[&rate=0.3540968744371939]:3.398699162635732)[&rate=0.10471113001018409]:0.49286588978103296)[&rate=0.009282377379728113]:0.5231733997836416)[&rate=0.07956840581237203]:1.9921707923625114,((12[&rate=0.09574782770724015]:0.05888690230361204,13[&rate=0.0302521020233288]:0.05888690230361204)[&rate=0.458476399766794]:0.07122058293240618,14[&rate=0.005070306761296834]:0.13010748523601823)[&rate=0.2075507469830265]:3.0920633071264936)[&rate=0.013643578456807503]:2.4778292076374893,17[&rate=0.32313718250494555]:0.0)[&rate=0.395547247425344]:0.2897594720980834,16[&rate=0.13046937115671012]:0.2897594720980834)[&rate=0.04365564214360097]:0.6700118421792425,(15[&rate=0.3540968744371939]:0.0050442918436832684,29[&rate=0.2447890493527453]:0.0050442918436832684)[&rate=0.17899485940544926]:0.9547270224336426)[&rate=0.1489827957186558]:3.470228685722674,31[&rate=0.14249755815382206]:0.0)[&rate=0.04945393890733555]:0.48025282850689344,(((((18[&rate=0.0686915455547913]:0.551526411995777,(19[&rate=0.1489827957186558]:0.19790764168357278,(27[&rate=0.04652067974944692]:0.18791238122656928,28[&rate=0.0686915455547913]:0.18791238122656928)[&rate=0.04945393890733555]:1.6499952604570023)[&rate=0.17077907799114378]:0.35361877031220423)[&rate=0.0302521020233288]:0.23188646676884517,((20[&rate=0.1489827957186558]:0.5999999999999996,21[&rate=0.018164858905980987]:0.0)[&rate=0.08739268987032195]:0.11949337630867696,(26[&rate=0.06526935148240845]:0.0,30[&rate=0.027737911402801758]:5.700000000000001)[&rate=0.11951183567394574]:1.7194933763086766)[&rate=0.32313718250494555]:0.7039195024559444)[&rate=0.0686915455547913]:1.3366193690197168,22[&rate=0.09574782770724015]:1.7700322477843393)[&rate=0.022858419518818805]:0.35439967797048944,32[&rate=0.018164858905980987]:4.114431925754827)[&rate=0.16307712866465005]:0.7095344274830673,23[&rate=0.17899485940544926]:1.1239663532378952)[&rate=0.32313718250494555]:0.08628647526899869)[&rate=0.26020803016349553]:5.5944546314744255)[&rate=0.009282377379728113]:4.9635221567554275)[&rate=0.10471113001018409]:0.8584637272415314)[&rate=0.027737911402801758]:2.5631650139870885,(3[&rate=0.09149943896812936]:0.0,((4[&rate=0.2075507469830265]:1.1547874252502304,5[&rate=0.21875765717534548]:0.4247874252502335)[&rate=0.19727887782204545]:2.7252125747497686,6[&rate=0.08341843991349715]:0.0)[&rate=0.040855724700208464]:2.59)[&rate=0.14249755815382206]:0.3698583579653665)[&rate=0.00715834089197378]:0.30104926787290864)[&rate=1.0]:0.0;
tree STATE_63000 = (1[&rate=0.003386288200739557]:5.198361473948317,((2[&rate=0.0980873368303286]:1.799104508953807,(7[&rate=0.09362673955678737]:1.7143917405083293,(8[&rate=0.2008992867876231]:0.26172329852117926,(((((((9[&rate=0.0893055590067245]:0.0,((10[&rate=0.003386288200739557]:0.0,(24[&rate=0.11240354657884728]:0.0,25[&rate=0.1916781022685847]:0.30299999999999994)[&rate=0.44395219037301514]:3.2969999999999997)[&rate=0.039776800116033934]:0.6616116594280843,11[&rate=0.09362673955678737]:0.6616116594280843)[&rate=0.010418304757327414]:0.5683883405719161)[&rate=0.122843713384413]:1.2599321510282007,((12[&rate=0.05550584574508697]:0.1336652403272418,13[&rate=0.036834848197327845]:0.1336652403272418)[&rate=0.44395219037301514]:0.058223401861473345,14[&rate=0.0732566633782744]:0.19188864218871515)[&rate=0.24552804170933817]:2.298043508839486)[&rate=0.01782721220046314]:3.2100678489718,17[&rate=0.15993564227023366]:0.0)[&rate=0.16721450829885065]:0.8822511474858405,(15[&rate=0.1830336298423565]:0.0050442918436832684,29[&rate=0.01782721220046314]:0.0050442918436832684)[&rate=0.16721450829885065]:0.8772068556421573)[&rate=0.09362673955678737]:0.2732054968922206,16[&rate=0.03395419142483005]:1.1554566443780612)[&rate=0.23294969017338737]:3.760360088443557,(((((18[&rate=0.031132327689805728]:0.3422890549353941,(19[&rate=0.05550584574508697]:0.15882406039662023,(27[&rate=0.0732566633782744]:0.22880851072205388,28[&rate=0.0658807000677212]:0.22880851072205388)[&rate=0.07709764713989864]:1.5700155496745651)[&rate=0.14643551049497222]:0.18346499453877385)[&rate=0.03395419142483005]:0.4411238238292281,((20[&rate=0.10746493146083702]:0.6873169433264863,21[&rate=0.6664835757890751]:0.08731694332648665)[&rate=0.3349349319949072]:0.5295196260644079,(26[&rate=0.06233521032516188]:1.6170981821914996,30[&rate=0.039776800116033934]:7.317098182191501)[&rate=0.052213630120903805]:0.5997383871993947)[&rate=0.3626809714839734]:0.20657630937372673)[&rate=0.04585542836663989]:1.835049334092977,22[&rate=0.12837511193470286]:2.2684622128575995)[&rate=0.3626809714839734]:0.17720657767603143,23[&rate=0.2747450155369638]:0.7356687905336301)[&rate=0.17489795844582898]:0.21933831061504705,32[&rate=0.020387776559231654]:4.655007101148676)[&rate=0.0256557098548897]:0.2608096316729416)[&rate=0.0893055590067245]:0.17670765276692357,31[&rate=0.1530208752638519]:0.6625243855885419)[&rate=0.39742934386188905]:2.9491989129326353)[&rate=0.010418304757327414]:7.092668441987151)[&rate=0.11752511445103342]:0.5549127684454795)[&rate=0.031132327689805728]:3.363026661953125,(3[&rate=0.3118369444227844]:0.0,((4[&rate=0.2747450155369638]:1.1547874252502304,5[&rate=0.39742934386188905]:0.4247874252502335)[&rate=0.21077966933142264]:2.7252125747497686,6[&rate=0.44395219037301514]:0.0)[&rate=0.031132327689805728]:2.59)[&rate=0.14643551049497222]:0.5323311709069323)[&rate=0.020387776559231654]:0.10603030304138628)[&rate=1.0]:0.0;
tree STATE_64000 = (1[&rate=0.003385491878280115]:5.221320594005267,((((2[&rate=0.07323943627801188]:2.042390557388071,(7[&rate=0.09806427052744045]:2.152233003761541,(8[&rate=0.1283449231324489]:0.26580235239120853,(((((((9[&rate=0.07323943627801188]:0.0,((10[&rate=0.04584464496448064]:0.0,(24[&rate=0.3117636125774697]:0.0,25[&rate=0.20085204313774122]:0.30299999999999994)[&rate=0.5144612640243956]:3.2969999999999997)[&rate=0.036826186082596066]:0.6059961254570556,11[&rate=0.06586520750536451]:0.6059961254570556)[&rate=0.012841075036552406]:0.6240038745429448)[&rate=0.24547030312288434]:0.7616053615773319,((12[&rate=0.010415854779778026]:0.13454345879410257,14[&rate=0.10267249754406269]:0.13454345879410257)[&rate=0.10743965991469219]:0.058237096947515,13[&rate=0.010415854779778026]:0.19278055574161757)[&rate=0.1748568292907882]:1.7988248058357148)[&rate=0.017823019937837248]:3.7734352592114186,17[&rate=0.1283449231324489]:0.06504062078874995)[&rate=0.017823019937837248]:2.2005364374799754,((15[&rate=0.07707951679057568]:0.040998666164567155,29[&rate=0.036826186082596066]:0.040998666164567155)[&rate=0.1916330270804225]:1.0970553503748697,16[&rate=0.03394620672783412]:1.1380540165394368)[&rate=0.20085204313774122]:1.1275230417292885)[&rate=0.259305240825768]:2.604160785734692,31[&rate=0.15989803166639394]:0.4397378440034174)[&rate=0.1401166283701478]:0.07864678924913981,32[&rate=0.020382982152078517]:4.948384633252557)[&rate=0.4438477901922995]:0.07723525224925076,((((18[&rate=0.16717518599058584]:0.34468750103718193,(19[&rate=0.05886452129116818]:0.34335664743749916,(27[&rate=0.09806427052744045]:0.23104984063854062,28[&rate=0.036826186082596066]:0.23104984063854062)[&rate=0.04584464496448064]:1.7523068067989573)[&rate=0.010415854779778026]:0.0013308535996827686)[&rate=0.3348561684068756]:0.2270742890110391,((20[&rate=0.16717518599058584]:0.5999999999999996,21[&rate=0.5144612640243956]:0.0)[&rate=0.29198220928122354]:0.25796582961771364,(26[&rate=0.025649676635990635]:0.7289117906919351,30[&rate=0.031125006584724155]:6.428911790691936)[&rate=0.08509532788184491]:1.1290540389257782)[&rate=0.1283449231324489]:0.35379596043050654)[&rate=0.10267249754406269]:1.1218924140831188,22[&rate=0.1283449231324489]:1.3436542041313402)[&rate=0.04584464496448064]:1.6908653582297877,23[&rate=0.24547030312288434]:1.324519562361127)[&rate=0.4438477901922995]:0.0011003231406814251)[&rate=0.3973358840339602]:3.0201824668893984)[&rate=0.010415854779778026]:7.526430651370333)[&rate=0.24547030312288434]:0.36035755362653177)[&rate=0.031125006584724155]:0.7750235527367373,(4[&rate=0.4438477901922995]:1.029578091519074,5[&rate=0.15989803166639394]:0.2995780915190771)[&rate=0.23289490952294994]:3.6280360186057337)[&rate=0.017823019937837248]:0.3643544070083955,6[&rate=0.020382982152078517]:1.1419685171332041)[&rate=0.031125006584724155]:1.4480314828667957,3[&rate=0.23289490952294994]:0.0)[&rate=0.1529848907425966]:0.661320594005268)[&rate=1.0]:0.0;
tree STATE_65000 = (1[&rate=0.003082485512322933]:5.502974762746501,(((2[&rate=0.07018078977773377]:2.3962377700228927,((4[&rate=0.36177375403509066]:0.7299999999999969,5[&rate=0.2838603232826886]:0.0)[&rate=0.2015559169646676]:3.3352549575618227,(7[&rate=0.06328252278458422]:2.3116836730448256,(8[&rate=0.036208202850974626]:0.8126185226696805,((((((((9[&rate=0.06328252278458422]:0.19708015575576177,((10[&rate=0.028339273971943007]:1.1543565124262471,11[&rate=0.05997017721530369]:1.1543565124262471)[&rate=0.020933498761392638]:0.09394268818480711,(24[&rate=0.30488606233210974]:0.5658670864809334,25[&rate=0.18287549796370298]:0.8688670864809334)[&rate=0.30488606233210974]:3.9794321141301205)[&rate=0.08522696567492376]:0.17878095514470793)[&rate=0.17448159703105803]:0.6311245351672925,((12[&rate=0.00948362087739997]:0.12142645230439086,13[&rate=0.01855867609218361]:0.12142645230439086)[&rate=0.09348316214374305]:0.11652836467955385,14[&rate=0.2120504819710145]:0.23795481698394472)[&rate=0.2120504819710145]:1.82024987393911)[&rate=0.016227834158071032]:4.130575610826328,17[&rate=0.08928737803704791]:0.48878030174938125)[&rate=0.04174148366068172]:1.7320403006364344,16[&rate=0.05359606243156307]:2.2208206023858157)[&rate=0.038944438165882556]:0.18250932393576136,(15[&rate=0.04174148366068172]:0.9505579305026224,29[&rate=0.011691780451983535]:0.9505579305026224)[&rate=0.08129346218907416]:1.4527719958189547)[&rate=0.3301428507917298]:2.842965266000432,((23[&rate=0.13329796899501445]:1.2953312692393855,31[&rate=0.14558692910260523]:0.565331269239385)[&rate=0.03090797266659701]:0.14299714893683912,32[&rate=0.016227834158071032]:5.138328418176224)[&rate=0.11685786891828445]:0.10796677414578504)[&rate=0.023353993885926953]:0.37667420479407454,((18[&rate=0.08928737803704791]:0.5659323850162021,(19[&rate=0.08129346218907416]:0.19424552138827522,(27[&rate=0.011691780451983535]:0.5899757765265896,28[&rate=0.01855867609218361]:0.5899757765265896)[&rate=0.2120504819710145]:1.2442697448616844)[&rate=0.09348316214374305]:0.3716868636279269)[&rate=0.23609705084299265]:0.1429413013888574,((20[&rate=0.08522696567492376]:0.5999999999999996,21[&rate=0.2120504819710145]:0.0)[&rate=0.2015559169646676]:0.6723446331172891,(26[&rate=0.08129346218907416]:1.531406723831136,30[&rate=0.04174148366068172]:7.231406723831137)[&rate=0.08129346218907416]:0.7409379092861528)[&rate=0.025821952711365646]:0.0765290532877696)[&rate=0.03090797266659701]:3.274095710711025)[&rate=0.04460210378361959]:0.0019896949269568864,22[&rate=0.11685786891828445]:3.634959092043042)[&rate=0.4041227780582823]:2.9676594306266377)[&rate=0.011691780451983535]:7.139065150375146)[&rate=0.22350035985500719]:0.3835712845169965)[&rate=0.038944438165882556]:0.1711828124610726)[&rate=0.011691780451983535]:0.4022877838455834,6[&rate=0.08522696567492376]:0.7587255538684765)[&rate=0.028339273971943007]:1.9960199424796983,3[&rate=0.09348316214374305]:0.16474549634817492)[&rate=0.050526108593206914]:0.778229266398327)[&rate=1.0]:0.0;
tree STATE_66000 = (1[&rate=0.008876888192519151]:5.309338115729847,(((((2[&rate=0.0835750481893327]:1.9360389998041079,(4[&rate=0.3386285899735237]:0.7299999999999969,5[&rate=0.26569981915637214]:0.0)[&rate=0.15595330578507033]:3.0462389998041104)[&rate=0.20920149920255188]:0.15760187592308483,(8[&rate=0.03389171420022796]:0.31706017025114264,((((((((9[&rate=0.09156520215284045]:3.1352894780223295E-4,(24[&rate=0.0444884813321311]:0.0,25[&rate=0.30902133393181175]:0.30299999999999994)[&rate=0.30902133393181175]:4.527313528947802)[&rate=0.04174859935426626]:0.023232957963329248,(10[&rate=0.03389171420022796]:0.4186225379180666,11[&rate=0.09156520215284045]:0.4186225379180666)[&rate=9.539292201431647E-4]:0.8349239489930653)[&rate=0.10013695366907897]:0.8023173856107482,((12[&rate=0.050167152389868366]:0.2200193353847837,13[&rate=0.019594238359522672]:0.2200193353847837)[&rate=0.09156520215284045]:0.04944584049481948,14[&rate=0.10013695366907897]:0.26946517587960317)[&rate=0.14247466635989814]:1.786398696642277)[&rate=0.015189627600068421]:3.9199453969962486,17[&rate=0.3386285899735237]:0.27580926951812756)[&rate=0.03907099284501579]:2.122678949664346,((15[&rate=0.0289305763237174]:0.15022797441978675,29[&rate=9.539292201431647E-4]:0.15022797441978675)[&rate=0.076092558313343]:1.3099905316951865,16[&rate=0.0364528936561405]:1.4602185061149733)[&rate=0.0835750481893327]:0.9382697130675002)[&rate=0.18866099378769685]:2.781810516699977,23[&rate=0.24884116385975433]:1.4802987358824513)[&rate=0.5678755154737554]:0.0028535390409292205,(31[&rate=0.06241814050492144]:0.7309023910090371,32[&rate=0.019594238359522672]:5.160902391009037)[&rate=0.013047575588926405]:0.022249883914343016)[&rate=0.050167152389868366]:0.17346539356587343,((((18[&rate=0.10938166447329192]:0.0,(27[&rate=0.0028852776383288528]:0.0013013733221640678,28[&rate=0.015189627600068421]:0.0013013733221640678)[&rate=0.12476997787611194]:1.6386986266778347)[&rate=0.08750239902680026]:0.3629566427956945,19[&rate=0.047293604687827166]:0.3629566427956945)[&rate=0.021859877704325285]:1.2335536008488202,(((20[&rate=0.10938166447329192]:0.5999999999999996,21[&rate=0.0444884813321311]:0.0)[&rate=0.19848414903554837]:0.6637818384659067,30[&rate=0.04174859935426626]:7.963781838465907)[&rate=0.11941407308878262]:0.7095567556410227,26[&rate=0.08750239902680026]:2.973338594106929)[&rate=0.10466865140418857]:0.26317164953758443)[&rate=0.05613347105581038]:0.5583707242146598,22[&rate=0.19848414903554837]:1.8048809678591748)[&rate=0.021859877704325285]:1.56173670063008)[&rate=0.285380396556042]:2.740442501761887)[&rate=0.013047575588926405]:7.886780705476053)[&rate=0.013047575588926405]:1.0499556171679991,7[&rate=0.0835750481893327]:3.613796492895194)[&rate=0.010943776558072722]:0.4888461449173427,6[&rate=0.053112546177385506]:1.592642637812535)[&rate=0.026526215014098613]:1.5546670030085217,3[&rate=0.07977440843158014]:0.5573096408210567)[&rate=0.047293604687827166]:0.19202847490879194)[&rate=1.0]:0.0;
tree STATE_67000 = (1[&rate=0.001076109091781062]:5.159341392737893,((((2[&rate=0.10329293248051943]:0.7058835537628987,(8[&rate=0.2997308238821379]:0.22572091679483464,((((((((((9[&rate=0.22390612724864997]:0.0,(10[&rate=0.07790193096193512]:0.32899180124101957,11[&rate=0.10803982089330187]:0.32899180124101957)[&rate=0.001076109091781062]:0.9010081987589809)[&rate=0.06332308234286084]:0.06741633598607777,(24[&rate=0.16072291379789158]:0.0,25[&rate=0.3486009862958458]:0.30299999999999994)[&rate=0.3486009862958458]:4.594416335986078)[&rate=0.26407887627566184]:0.8439784301053672,(12[&rate=0.014718717511176716]:0.24914944109560855,(13[&rate=0.06682061963508075]:0.2252664477531905,14[&rate=0.11296255947624982]:0.2252664477531905)[&rate=0.05991523545169135]:0.023882993342418057)[&rate=0.16072291379789158]:1.8922453249958369)[&rate=0.014718717511176716]:3.718011888620283,17[&rate=0.38200035884509465]:0.1594066547117272)[&rate=0.09870976290176157]:0.7873697954783321,(15[&rate=0.08583854240839794]:0.40119529718316116,29[&rate=0.00546985625148081]:0.40119529718316116)[&rate=0.08181099944179074]:0.5455811530068981)[&rate=0.03263602325521164]:1.751573236486598,16[&rate=0.014718717511176716]:2.698349686676657)[&rate=0.21282481592179556]:2.1862779534256465,31[&rate=0.03823258688043655]:0.45462764010230394)[&rate=0.053351000171723735]:0.4552945115408793,32[&rate=0.02210388108463969]:5.339922151643183)[&rate=0.08999196627166481]:0.01460188328977452,23[&rate=0.10329293248051943]:1.6545240349329582)[&rate=0.05018659480192186]:0.15027171367606051,(((((18[&rate=0.029923709793612162]:0.0,(27[&rate=0.0440752308846607]:0.47825092205429875,28[&rate=0.00325482586480818]:0.47825092205429875)[&rate=0.1470803053784959]:1.1617490779457)[&rate=0.09870976290176157]:0.23954391915549245,(19[&rate=0.06332308234286084]:0.0,30[&rate=0.0440752308846607]:7.34)[&rate=0.08583854240839794]:0.23954391915549245)[&rate=0.007722431308708189]:0.7490889295571765,26[&rate=0.09870976290176157]:2.628632848712668)[&rate=0.007722431308708189]:0.10176954591658394,(20[&rate=0.118074679988947]:0.8626493126361137,21[&rate=0.3486009862958458]:0.262649312636114)[&rate=0.16810807737135455]:0.867753081993138)[&rate=0.05991523545169135]:1.2856717669645974,22[&rate=0.2997308238821379]:2.0260741615938507)[&rate=0.0440752308846607]:1.4887215870151689)[&rate=0.32193210236704184]:2.5009251681858142)[&rate=0.02465970498242644]:6.590362636968067)[&rate=0.01713512492965572]:2.406194798017701,((4[&rate=0.38200035884509465]:0.7299999999999969,5[&rate=0.035404847293494315]:0.0)[&rate=0.1842367831671514]:3.866392475319291,6[&rate=0.05659259372241613]:0.7163924753192887)[&rate=0.05659259372241613]:0.3558858764613113)[&rate=0.010013845774909994]:0.12989299978939428,7[&rate=0.07041269632073238]:3.712171351569996)[&rate=0.02726564625488551]:1.4805461290740105,3[&rate=0.19309998325454505]:0.09271748064400498)[&rate=0.05018659480192186]:0.5066239120938896)[&rate=1.0]:0.0;
tree STATE_68000 = (1[&rate=0.014718717511176716]:5.231025460506526,(((((2[&rate=0.10803982089330187]:1.6478816457966516,(4[&rate=0.38200035884509465]:0.7299999999999969,5[&rate=0.02210388108463969]:0.0)[&rate=0.16810807737135455]:2.758081645796654)[&rate=0.01713512492965572]:1.4523990151053852,(8[&rate=0.4267170973955357]:0.26937233199975097,(((((((((9[&rate=0.035404847293494315]:0.0,(10[&rate=0.10329293248051943]:0.255774205980174,11[&rate=0.11296255947624982]:0.255774205980174)[&rate=0.001076109091781062]:0.9742257940198265)[&rate=0.001076109091781062]:0.9288896235020356,(24[&rate=0.20259679000913097]:0.0,25[&rate=0.38200035884509465]:0.30299999999999994)[&rate=0.32193210236704184]:5.455889623502036)[&rate=0.21282481592179556]:0.39113659458021477,((12[&rate=0.014718717511176716]:0.22207168845814174,13[&rate=0.11296255947624982]:0.22207168845814174)[&rate=0.13470870482210584]:0.1767341647113363,14[&rate=0.08181099944179074]:0.39880585316947803)[&rate=0.17592790608032702]:2.151220364912773)[&rate=0.03263602325521164]:3.4832008941165737,17[&rate=0.2997308238821379]:0.3332271121988235)[&rate=0.07041269632073238]:0.8810428611235643,16[&rate=0.10803982089330187]:1.2142699733223878)[&rate=0.20259679000913097]:0.41731508108394166,(15[&rate=0.04112180385795688]:0.7274351899896239,29[&rate=0.01713512492965572]:0.7274351899896239)[&rate=0.09870976290176157]:0.9041498644167056)[&rate=0.2492971287672343]:2.79841494559367,31[&rate=0.035404847293494315]:0.0)[&rate=0.09427939442832438]:0.9592377472142086,23[&rate=0.10329293248051943]:1.689237747214209)[&rate=0.07410456557477653]:0.1249580716554668,(((((18[&rate=0.03263602325521164]:0.0,26[&rate=0.15372662759542305]:1.6399999999999988)[&rate=0.07790193096193512]:0.42056023986407887,(27[&rate=0.02210388108463969]:1.1584389736544392,28[&rate=0.01234546253944824]:1.1584389736544392)[&rate=0.11296255947624982]:0.9021212662096385)[&rate=0.014718717511176716]:0.468135586142024,((19[&rate=0.10803982089330187]:0.0,30[&rate=0.11296255947624982]:7.34)[&rate=0.04709578696783021]:0.7409790842288295,(20[&rate=0.20259679000913097]:0.5999999999999996,21[&rate=0.1233913388209135]:0.0)[&rate=0.2997308238821379]:0.7809790842288287)[&rate=0.01234546253944824]:0.14771674177727334)[&rate=0.00546985625148081]:0.5275047633873218,22[&rate=0.17592790608032702]:1.066200589393425)[&rate=0.0440752308846607]:2.3593601124863,32[&rate=0.04112180385795688]:5.415560701879723)[&rate=0.06332308234286084]:0.09863511698995175)[&rate=0.32193210236704184]:2.5351765131300734)[&rate=0.01234546253944824]:8.941108328902288)[&rate=0.08181099944179074]:0.1441129481528769,7[&rate=0.06332308234286084]:3.7145936090549156)[&rate=0.01234546253944824]:0.06424943403155581,6[&rate=0.04709578696783021]:1.26884304308647)[&rate=0.02726564625488551]:1.6113089504874054,3[&rate=0.16810807737135455]:0.29015199357387544)[&rate=0.05018659480192186]:0.3808734669326519)[&rate=1.0]:0.0;
tree STATE_69000 = (1[&rate=0.014718717511176716]:4.735488274481007,(((2[&rate=0.10329293248051943]:1.3863932147760565,(4[&rate=0.4267170973955357]:0.8310055520498238,5[&rate=0.02465970498242644]:0.10100555204982697)[&rate=0.2492971287672343]:2.395587662726232)[&rate=0.00546985625148081]:1.6863795114392133,(6[&rate=0.05018659480192186]:0.4721190893438596,(7[&rate=0.11296255947624982]:1.3781890621937087,(8[&rate=0.38200035884509465]:0.182841711208237,(((((((((9[&rate=0.21282481592179556]:0.0,(10[&rate=0.08583854240839794]:0.4477533831422278,11[&rate=0.10803982089330187]:0.4477533831422278)[&rate=0.00325482586480818]:0.7822466168577726)[&rate=0.16072291379789158]:0.7324351176091906,(24[&rate=0.06682061963508075]:0.0,25[&rate=0.20259679000913097]:0.30299999999999994)[&rate=0.3486009862958458]:5.259435117609191)[&rate=0.21282481592179556]:0.5569176227038843,((12[&rate=0.10803982089330187]:0.046862035695035775,13[&rate=0.01234546253944824]:0.046862035695035775)[&rate=0.05659259372241613]:0.3390538560279617,14[&rate=0.16072291379789158]:0.38591589172299745)[&rate=0.1470803053784959]:2.133436848590078)[&rate=0.035404847293494315]:3.1806472596869257,17[&rate=0.32193210236704184]:0.0)[&rate=0.05018659480192186]:0.0691371895052324,16[&rate=0.04112180385795688]:0.0691371895052324)[&rate=0.06332308234286084]:1.199813319212753,(15[&rate=0.10329293248051943]:0.27724775984092886,29[&rate=0.01713512492965572]:0.27724775984092886)[&rate=0.15372662759542305]:0.9917027488770565)[&rate=0.2492971287672343]:3.1610494912820144,31[&rate=0.2997308238821379]:0.0)[&rate=0.09427939442832438]:0.911167126126621,23[&rate=0.10329293248051943]:1.6411671261266214)[&rate=0.07790193096193512]:0.33826884291434567,((((((18[&rate=0.26407887627566184]:0.07925887404305243,(27[&rate=0.019596283168226657]:0.7818997677517849,28[&rate=0.035404847293494315]:0.7818997677517849)[&rate=0.118074679988947]:0.9373591062912663)[&rate=0.05991523545169135]:0.24504178232844964,26[&rate=0.15372662759542305]:1.9643006563715009)[&rate=0.10329293248051943]:0.13586511143537727,(20[&rate=0.07790193096193512]:0.5999999999999996,21[&rate=0.07410456557477653]:0.0)[&rate=0.2997308238821379]:0.5001657678068785)[&rate=0.019596283168226657]:0.841540049877727,22[&rate=0.20259679000913097]:0.9517058176846067)[&rate=0.04709578696783021]:0.2852706233900104,(19[&rate=0.029923709793612162]:0.0,30[&rate=0.10329293248051943]:7.34)[&rate=0.04112180385795688]:1.5869764410746168)[&rate=0.12892958794467083]:1.3567328043336548,32[&rate=0.05018659480192186]:4.58370924540827)[&rate=0.05991523545169135]:1.095726723632696)[&rate=0.3486009862958458]:2.283405742167268)[&rate=0.01234546253944824]:6.835347350985472)[&rate=0.16810807737135455]:1.6039300271501524)[&rate=0.014718717511176716]:0.5608536368714105)[&rate=0.02726564625488551]:1.5643380430595144,3[&rate=0.20259679000913097]:0.00731076927478469)[&rate=0.12892958794467083]:0.16817750520622354)[&rate=1.0]:0.0;
tree STATE_70000 = (1[&rate=0.019814255542826224]:5.874753288387261,(((2[&rate=0.10444187514371983]:1.2947789157227163,(4[&rate=0.38624940569752825]:0.9204277411310073,5[&rate=0.09532807816609926]:0.19042774113101046)[&rate=0.267016264924787]:2.2145511745917084)[&rate=0.007808329061643829]:0.8676347139896876,(7[&rate=0.11421905883985393]:2.410784358417036,(8[&rate=0.38624940569752825]:0.11225075999375989,((((((((((9[&rate=0.00553069827675766]:0.0,(10[&rate=0.09099296030786672]:0.443551214909796,11[&rate=0.1699779685389518]:0.443551214909796)[&rate=0.0010880788133884745]:0.7864487850902044)[&rate=0.05722208156623462]:0.43074556732688407,(24[&rate=0.15543655175647453]:0.13980243869859876,25[&rate=0.14871630150821916]:0.4428024386985987)[&rate=0.4314635351869812]:4.817943128628285)[&rate=0.06756387533357405]:0.7412951075601386,((12[&rate=0.10444187514371983]:0.016896377256170325,13[&rate=0.022349745844121083]:0.016896377256170325)[&rate=0.05722208156623462]:0.23634745968782056,14[&rate=0.09099296030786672]:0.2532438369439909)[&rate=0.14871630150821916]:2.1487968379430322)[&rate=0.03579866067997419]:3.496595916111878,17[&rate=0.07492884168817712]:0.19863659099890008)[&rate=0.05074482776621062]:0.7693933687468881,16[&rate=0.10924156390289505]:0.9680299597457882)[&rate=0.30306477445130525]:0.2899484111283144,(15[&rate=0.14871630150821916]:0.26730515650493025,29[&rate=0.02493399855155895]:0.26730515650493025)[&rate=0.041579207803275946]:0.9906732143691723)[&rate=0.25207009783855056]:2.3553028934643105,(((((18[&rate=0.022349745844121083]:0.0,26[&rate=0.09099296030786672]:1.6399999999999988)[&rate=0.11421905883985393]:0.14883295851907619,(27[&rate=0.09099296030786672]:0.13499327176574383,28[&rate=0.03579866067997419]:0.13499327176574383)[&rate=0.05074482776621062]:1.6538396867533312)[&rate=0.07119590722288313]:0.7412819085033071,(20[&rate=0.11938804222995628]:0.5999999999999996,21[&rate=0.053944431287964584]:0.0)[&rate=0.30306477445130525]:0.9301148670223824)[&rate=0.019814255542826224]:0.45444484052957,22[&rate=0.19524786311134235]:0.9945597075519537)[&rate=0.32551300106147135]:0.22215939131725015,(19[&rate=0.08679333729272892]:0.7022063163238546,30[&rate=0.014882435996944124]:8.042206316323854)[&rate=0.010125231272031717]:0.8645127825453489)[&rate=0.07119590722288313]:0.40656216546921087)[&rate=0.10924156390289505]:0.13507869100547332,32[&rate=0.01732572147482267]:3.7483599553438864)[&rate=0.060581681534041934]:0.8200555666399794,31[&rate=0.10444187514371983]:0.13841552198386609)[&rate=0.14231618720471886]:0.9438538974887827,23[&rate=0.14231618720471886]:1.8122694194726492)[&rate=0.38624940569752825]:2.379981340521109)[&rate=0.01732572147482267]:7.938533598423277)[&rate=0.06756387533357405]:0.22182927129536978)[&rate=0.01732572147482267]:2.7142224088453553,(3[&rate=0.053944431287964584]:0.15079723516774024,6[&rate=0.05074482776621062]:2.74079723516774)[&rate=0.32551300106147135]:0.09603880339001947)[&rate=0.0032910297773853696]:1.0679172498295024)[&rate=1.0]:0.0;
tree STATE_71000 = (1[&rate=0.015270916206666854]:4.849470588532252,((2[&rate=0.031552991795995654]:3.225428365020708,((4[&rate=0.4407948193905117]:0.909910597294683,5[&rate=0.011002343125387799]:0.17991059729468617)[&rate=0.23534852579784502]:3.0907716461288075,(7[&rate=0.08402230729222719]:2.03514488272738,(8[&rate=9.59034254916935E-4]:3.7111152804712297,(((((((((9[&rate=0.06604239047392804]:0.0,(10[&rate=0.031552991795995654]:0.332861965163485,11[&rate=0.21032105912964336]:0.332861965163485)[&rate=9.59034254916935E-4]:0.8971380348365154)[&rate=0.03407308864172885]:0.1501741209963967,(24[&rate=0.570914550438248]:0.1395933265525277,25[&rate=0.03407308864172885]:0.44259332655252764)[&rate=0.380292589930376]:4.537580794443869)[&rate=0.12005312783490338]:0.9852975249897993,((12[&rate=0.14981882966950763]:0.014902639298670195,13[&rate=9.59034254916935E-4]:0.014902639298670195)[&rate=0.10067284524240068]:0.29053189622756426,14[&rate=0.10067284524240068]:0.30543453552623445)[&rate=0.1896706294225039]:2.060037110459962)[&rate=0.008924393627879312]:4.297709266886421,(16[&rate=0.0962856739369018]:0.5494645517523971,17[&rate=0.06942662308801502]:0.5494645517523971)[&rate=0.11490274755193819]:0.41371636112021903)[&rate=0.34044079017737966]:0.14413619636721364,(15[&rate=0.13107876530265317]:0.12037162879924779,29[&rate=0.021976862731594077]:0.12037162879924779)[&rate=0.03664797447114187]:0.986945480440582)[&rate=0.22217495230386763]:2.450271935180865,32[&rate=0.01746431376792524]:3.557589044420695)[&rate=0.13700200368427387]:0.18460886140741017,(((18[&rate=0.10067284524240068]:0.10902166812614311,26[&rate=0.1099670299165113]:1.749021668126142)[&rate=0.01969909862177137]:0.4641710658699054,((19[&rate=0.14981882966950763]:0.12528799250907596,30[&rate=0.04197202059659674]:7.465287992509076)[&rate=0.008924393627879312]:0.4127879260186358,(20[&rate=0.16419281968946509]:0.5999999999999996,21[&rate=0.0564338741839055]:0.0)[&rate=0.2501728588826396]:0.5780759185277109)[&rate=0.006882272636537635]:0.03511681546833678)[&rate=0.011002343125387799]:0.06931448959009856,(27[&rate=0.0029007184512996934]:0.1305376240122591,28[&rate=0.021976862731594077]:0.1305376240122591)[&rate=0.05955089837476769]:2.151969599573887)[&rate=0.08402230729222719]:1.459690682241959)[&rate=0.10067284524240068]:1.4299389339639923,31[&rate=0.03664797447114187]:0.7421368397920975)[&rate=0.0764997742241382]:0.14671252898825848,(22[&rate=0.23534852579784502]:1.7412243432685628,23[&rate=0.0962856739369018]:0.031224343268561938)[&rate=0.09205522125613136]:1.5876250255117945)[&rate=0.34044079017737966]:6.172265911690872)[&rate=0.015270916206666854]:3.9640296022561508)[&rate=0.0564338741839055]:0.5955373606961132)[&rate=0.08020132808190707]:1.0649461215972167)[&rate=0.039280084644394364]:1.6556266501691184,(3[&rate=0.08402230729222719]:0.08111351120510335,6[&rate=0.044726565289973035]:2.671113511205103)[&rate=0.28690763444477374]:0.17014150398472339)[&rate=0.09205522125613136]:0.03821557334242698)[&rate=1.0]:0.0;
tree STATE_72000 = (1[&rate=0.0029007184512996934]:4.920567845106223,((2[&rate=0.05339678256456561]:3.150751858210249,(((4[&rate=0.4407948193905117]:0.7685404315541327,5[&rate=0.011002343125387799]:0.03854043155413578)[&rate=0.2501728588826396]:2.404317080642837,(8[&rate=0.013117400818815964]:0.3512438446708508,(((((((((9[&rate=0.08020132808190707]:0.060871724959530304,(24[&rate=0.14981882966950763]:0.2706469843839543,25[&rate=0.03407308864172885]:0.5736469843839542)[&rate=0.380292589930376]:4.317224740575576)[&rate=9.59034254916935E-4]:0.10189874558917644,(10[&rate=0.011002343125387799]:0.47344816522643285,11[&rate=0.12005312783490338]:0.47344816522643285)[&rate=0.0029007184512996934]:0.9193223053222743)[&rate=0.16419281968946509]:0.6336023481938895,((12[&rate=0.05955089837476769]:0.3281040551942671,13[&rate=0.011002343125387799]:0.3281040551942671)[&rate=0.10067284524240068]:0.3987066348853454,14[&rate=0.039280084644394364]:0.7268106900796125)[&rate=0.23534852579784502]:1.2995621286629842)[&rate=0.015270916206666854]:4.13336108915441,17[&rate=0.12005312783490338]:0.4597339078970055)[&rate=0.06604239047392804]:0.33285149428573924,(15[&rate=0.08020132808190707]:0.029421512955638107,29[&rate=0.021976862731594077]:0.029421512955638107)[&rate=0.09205522125613136]:0.7631638892271067)[&rate=0.1099670299165113]:0.34105492408217586,16[&rate=0.13107876530265317]:1.1336403262649206)[&rate=0.22217495230386763]:3.641697377292754,(((18[&rate=0.09205522125613136]:0.6180361164998747,((19[&rate=0.021976862731594077]:0.19268261788264773,(26[&rate=0.18055535729503908]:0.6054414471017218,30[&rate=0.10522879475010875]:6.305441447101723)[&rate=0.031552991795995654]:1.2272411707809248)[&rate=0.008924393627879312]:0.20374517036357354,(20[&rate=0.07291040610372468]:0.7415873517059737,21[&rate=0.1099670299165113]:0.14158735170597403)[&rate=0.4407948193905117]:0.2948404365402464)[&rate=0.0029007184512996934]:0.2216083282536534)[&rate=0.011002343125387799]:0.053766731322649974,(27[&rate=0.0029007184512996934]:0.15439027363698798,28[&rate=0.09205522125613136]:0.15439027363698798)[&rate=0.03664797447114187]:2.1574125741855354)[&rate=0.06942662308801502]:1.8629155008966176,32[&rate=0.008924393627879312]:4.174718348719141)[&rate=0.10067284524240068]:0.6006193548385337)[&rate=0.1099670299165113]:0.049974871353983374,31[&rate=0.172091751644333]:0.3953125749116584)[&rate=0.07291040610372468]:0.5305122353347649,(22[&rate=0.08402230729222719]:2.2834510742697613,23[&rate=0.18055535729503908]:0.5734510742697605)[&rate=0.0962856739369018]:1.0823737359766632)[&rate=0.3106750883427753]:2.7754190344244254)[&rate=0.015270916206666854]:7.091613667526122)[&rate=0.011002343125387799]:0.3257905901928453,7[&rate=0.08402230729222719]:2.1286481023898176)[&rate=0.05955089837476769]:1.4923037558204335)[&rate=0.039280084644394364]:1.8126080672812392,(3[&rate=0.570914550438248]:0.030639537649459925,6[&rate=0.044726565289973035]:2.62063953764946)[&rate=0.21032105912964336]:0.302920387842029)[&rate=0.021976862731594077]:0.027007919614735698)[&rate=1.0]:0.0;
tree STATE_73000 = (1[&rate=0.014281762812852835]:4.920567845106223,((2[&rate=0.05491252888670156]:2.3605163512233815,((4[&rate=0.4799218341059915]:0.7685404315541327,5[&rate=0.01197896268268442]:0.03854043155413578)[&rate=0.2723793747043303]:2.4206777595341578,(7[&rate=0.100226474270642]:1.6416517286077088,(8[&rate=0.03990102049924081]:1.3653822926383405,((((((((9[&rate=0.0427667691114024]:0.1226331193372392,(24[&rate=0.100226474270642]:0.7723797849260476,25[&rate=0.07190462267414266]:1.0753797849260476)[&rate=0.4140491431107604]:3.8772533344111917)[&rate=0.023927632100181784]:0.22764292429944977,(10[&rate=0.0010441626315540943]:0.48210401919783763,11[&rate=0.1559515312192828]:0.48210401919783763)[&rate=0.003158199820264961]:1.0981720244388518)[&rate=0.370659910777386]:0.4460967751059073,((12[&rate=0.06832235397564468]:0.8213154032199936,13[&rate=0.016626434322699356]:0.8213154032199936)[&rate=0.07558925564110829]:0.0495535929976576,14[&rate=0.05491252888670156]:0.8708689962176512)[&rate=0.3123749011663431]:1.1555038225249454)[&rate=0.014281762812852835]:3.6736271812574044,17[&rate=0.11972821904235056]:0.0)[&rate=0.11972821904235056]:0.6056117331629629,16[&rate=0.029035364353483264]:0.6056117331629629)[&rate=0.11972821904235056]:0.8164715355578593,(15[&rate=0.100226474270642]:0.48893236999896494,29[&rate=0.01901452813464172]:0.48893236999896494)[&rate=0.04569765391913032]:0.9331508987218573)[&rate=0.1707051327599132]:3.363657687203572,31[&rate=0.07190462267414266]:0.3557409559243947)[&rate=0.014281762812852835]:0.10259797618724065,((((((18[&rate=0.100226474270642]:0.33184016603401645,(20[&rate=0.07938227557005954]:0.5999999999999996,21[&rate=0.01197896268268442]:0.0)[&rate=0.4140491431107604]:0.3718401660340156)[&rate=0.00971656464587718]:0.14253665184068964,(27[&rate=0.100226474270642]:0.15439027363698798,28[&rate=0.09148052120317385]:0.15439027363698798)[&rate=0.0648369153026693]:1.959986544237717)[&rate=0.11972821904235056]:0.07525604312445289,(26[&rate=0.6215916025124214]:0.00708025840327231,30[&rate=0.11456939590865388]:5.707080258403273)[&rate=0.03990102049924081]:2.1825526025958855)[&rate=0.08732037396452605]:0.137108378627266,19[&rate=0.01197896268268442]:0.686741239626425)[&rate=0.05491252888670156]:1.7078673491943839,(22[&rate=0.100226474270642]:1.9180179776604689,32[&rate=0.01197896268268442]:3.9080179776604673)[&rate=0.1251020541148649]:0.12659061116034032)[&rate=0.14916294382784623]:0.6466024818401372,23[&rate=0.2065066837090992]:0.9812110706609456)[&rate=0.04569765391913032]:0.20712786145069018)[&rate=0.19658229729313148]:4.257043360526703)[&rate=0.016626434322699356]:5.916269435969369)[&rate=0.10960903896331405]:0.17756646248058416)[&rate=0.1251020541148649]:1.0114981601350905)[&rate=0.04569765391913032]:2.5353044513831584,(3[&rate=0.370659910777386]:0.03359744672139087,6[&rate=0.034353783275410915]:2.6235974467213907)[&rate=0.2562391643150838]:0.23242335588514962)[&rate=0.014281762812852835]:0.09454704249968415)[&rate=1.0]:0.0;
tree STATE_74000 = (1[&rate=0.010046714218178742]:5.216303068489609,(((2[&rate=0.06703994493677065]:2.475309141207994,(((4[&rate=0.49622862503909193]:0.77090989199354,5[&rate=0.017191367545561033]:0.04090989199354311)[&rate=0.3007146302840049]:2.4478981312312627,7[&rate=0.08207952766305109]:1.8488080232248052)[&rate=0.07815762844878515]:0.883334920284895,(8[&rate=0.02474064552539643]:3.188588204996165,((((((((9[&rate=0.6427120508596462]:0.0,(10[&rate=0.03274314446548324]:0.48254131676785406,11[&rate=0.09458884765906451]:0.48254131676785406)[&rate=0.060111895212750566]:0.7474586832321464)[&rate=0.01238598404779032]:0.41119449731874624,(24[&rate=0.14121258300697886]:0.7724949855590011,25[&rate=0.014767028753668286]:1.075494985559001)[&rate=0.32298878001925335]:4.165699511759746)[&rate=0.49622862503909193]:0.3857810496125662,((12[&rate=0.07064381189475254]:0.2689177793623978,13[&rate=0.005487809959170264]:0.2689177793623978)[&rate=0.014767028753668286]:0.4258322137186159,14[&rate=0.038358077689976046]:0.6947499930810137)[&rate=0.3497451992185376]:1.3322255538502992)[&rate=0.003265509178860724]:3.673024453068688,17[&rate=0.09903375792973947]:0.0)[&rate=0.13515085916737704]:0.9038497808013215,16[&rate=0.10363197084476158]:0.9038497808013215)[&rate=0.005487809959170264]:0.5193820968076803,(15[&rate=0.007747778642896524]:0.18946252607894998,29[&rate=0.08207952766305109]:0.18946252607894998)[&rate=0.07815762844878515]:1.2337693515300518)[&rate=0.20326177339798346]:3.3145271982195155,((((18[&rate=0.18484150351053025]:0.2749231480543113,(27[&rate=0.007747778642896524]:0.1336278237675117,28[&rate=0.014767028753668286]:0.1336278237675117)[&rate=0.05352611414510536]:1.7812953242867984)[&rate=0.10839443996809277]:0.17298896455962876,(26[&rate=0.10839443996809277]:1.5800875537185863,30[&rate=0.027355140278186717]:7.280087553718587)[&rate=0.08207952766305109]:0.5078245588953525)[&rate=0.09028734687813016]:0.26196873884719274,(19[&rate=0.07434779897024708]:0.3401231292967708,(20[&rate=0.05035132224841716]:0.6259363353762062,21[&rate=0.38325419851923864]:0.025936335376206543)[&rate=0.4281177108084856]:0.3541867939205634)[&rate=0.10363197084476158]:0.369757722164362)[&rate=0.060111895212750566]:2.3307878887986107,((22[&rate=0.12935277349618396]:1.8126138456608931,23[&rate=0.12935277349618396]:0.10261384566089227)[&rate=0.2135233707573248]:0.8505394792585363,32[&rate=0.030021928378145005]:4.653153324919428)[&rate=0.10363197084476158]:0.02751541534031432)[&rate=0.03274314446548324]:0.057090335568775075)[&rate=0.09458884765906451]:0.15209978965777005,31[&rate=0.07434779897024708]:0.4598588654862876)[&rate=0.18484150351053025]:6.078729339509875)[&rate=0.019660604043150356]:5.183554738513536)[&rate=0.022176432647523746]:0.21336619769829568)[&rate=0.07064381189475254]:2.1910721369940234,6[&rate=0.05677834757742927]:2.6265812782020177)[&rate=0.010046714218178742]:0.5439343548074511,3[&rate=0.11333333645455526]:0.580515633009469)[&rate=0.017191367545561033]:0.07578743548014089)[&rate=1.0]:0.0;
tree STATE_75000 = (1[&rate=0.004772348554280926]:5.126246711056581,(((2[&rate=0.04654776228717872]:2.4186997395714087,(4[&rate=0.43153388672667914]:0.7299999999999969,5[&rate=0.07851632847155894]:0.0)[&rate=0.24491682160971046]:3.5288997395714112)[&rate=0.04937599278976737]:0.3893176984193012,(7[&rate=0.07137858601030138]:1.8488080232248052,(8[&rate=0.004772348554280926]:3.172269840290788,(((((((((9[&rate=0.43153388672667914]:0.03330482313708227,(24[&rate=0.12832484995309287]:0.3344758990758834,25[&rate=0.004772348554280926]:0.6374758990758833)[&rate=0.43153388672667914]:4.225828924061199)[&rate=0.05227493633125574]:0.37545799186511175,(10[&rate=0.03335722591903134]:1.1314878329856644,11[&rate=0.16847616894265147]:1.1314878329856644)[&rate=0.017097395132065516]:0.5072749820165301)[&rate=0.43153388672667914]:0.3882127319291184,((12[&rate=0.2808798134122888]:0.015834059490927643,13[&rate=0.035878014369722384]:0.015834059490927643)[&rate=0.012841809182154884]:0.6822722876919105,14[&rate=0.04378687704679523]:0.6981063471828381)[&rate=0.3332882577628335]:1.3288691997484747)[&rate=0.004772348554280926]:3.9030248741713063,17[&rate=0.14667119264586487]:0.2300004211026181)[&rate=0.07137858601030138]:1.6138767802832579,((15[&rate=0.2059022931171962]:0.24541477641145626,29[&rate=0.028474327521371863]:0.24541477641145626)[&rate=0.11248868422551526]:0.5725849168690758,16[&rate=0.07851632847155894]:0.817999693280532)[&rate=0.05227493633125574]:1.025877508105344)[&rate=0.3332882577628335]:2.553468929230899,(22[&rate=0.10301797751812658]:1.7297903905604333,23[&rate=0.004772348554280926]:0.019790390560432414)[&rate=0.3723027862553478]:0.6775557400563432)[&rate=0.0822570303518832]:0.04677896212010069,32[&rate=0.026107884121014363]:4.444125092736876)[&rate=0.14667119264586487]:0.06179252200175078,((18[&rate=0.0985577467887586]:0.42615135055822684,(27[&rate=0.10301797751812658]:0.1336278237675117,28[&rate=0.12280229661260433]:0.1336278237675117)[&rate=0.05227493633125574]:1.932523526790714)[&rate=0.028474327521371863]:0.28372950090290594,(19[&rate=0.05227493633125574]:0.4591338451942395,((20[&rate=0.13412364333356802]:0.5999999999999996,21[&rate=0.008736895488569044]:0.0)[&rate=0.09426274829532022]:0.3290373376720481,(26[&rate=0.0215151371464318]:1.7379741885072697,30[&rate=0.05829975649274191]:7.437974188507271)[&rate=0.11753085696407324]:0.19106314916477807)[&rate=0.3332882577628335]:0.17009650752219052)[&rate=0.10765666415335054]:0.2507470062668933)[&rate=0.05227493633125574]:2.156036763277495)[&rate=0.11248868422551526]:1.0298140882104896,31[&rate=0.08612244501856953]:1.1057317029491163)[&rate=0.2304039421637638]:5.41653813734167)[&rate=0.017097395132065516]:4.316538182934018)[&rate=0.09012117582749855]:1.4294094147659067)[&rate=0.006737678687930797]:2.363794990411048,(3[&rate=0.05227493633125574]:0.37973729799650613,6[&rate=0.04378687704679523]:2.969737297996506)[&rate=0.30414792208104174]:0.1622751304052521)[&rate=0.006737678687930797]:0.024234282654823858)[&rate=1.0]:0.0;
tree STATE_76000 = (1[&rate=0.0028424919594220717]:5.09911859827476,(((2[&rate=0.026132858720365016]:0.9378119072007571,(4[&rate=0.43194668869398045]:0.9638382995675698,5[&rate=0.055301069821138193]:0.23383829956757296)[&rate=0.33360707872386286]:1.8141736076331867)[&rate=0.08620482908115644]:1.0889408636548694,(7[&rate=0.2177152061158376]:0.6152107095420476,(8[&rate=0.004776913745874101]:2.482072876839286,(((((((((((9[&rate=0.021535718359666695]:0.0,11[&rate=0.05232494212969205]:1.2300000000000004)[&rate=0.04942322548130795]:0.01942008100067394,10[&rate=0.012854093557164948]:1.2494200810006744)[&rate=0.019303676099677536]:0.11328485027399804,(24[&rate=0.021535718359666695]:0.3338666773544683,25[&rate=0.0647167131367201]:0.6368666773544682)[&rate=0.43194668869398045]:4.325838253920204)[&rate=0.20609925765297193]:0.6588930386626997,((12[&rate=0.038491610489491686]:0.012700422012065005,13[&rate=0.13425194496996948]:0.012700422012065005)[&rate=0.004776913745874101]:0.7298393659257751,14[&rate=0.026132858720365016]:0.7425397879378401)[&rate=0.33360707872386286]:1.279058181999532)[&rate=0.006744123899078684]:4.689619061473018,17[&rate=0.06803301361739793]:1.0112170314103892)[&rate=0.14036191462805575]:0.704618376712645,(15[&rate=0.04112951086758112]:0.544318403513607,29[&rate=0.004776913745874101]:0.544318403513607)[&rate=0.0943529193088522]:1.1715170046094272)[&rate=0.16089695625338124]:0.11739183447740587,16[&rate=0.07859143658208113]:1.8332272426004401)[&rate=0.30443886762308947]:2.2788503272566842,(22[&rate=0.09020738504494678]:1.9709918762341747,23[&rate=0.12291976833658717]:0.26099187623417386)[&rate=0.26175976604086026]:0.1510856936229512)[&rate=0.37265892821157687]:0.7056902938718892,(((18[&rate=0.12291976833658717]:0.5968532099288915,((20[&rate=0.37265892821157687]:0.5999999999999996,21[&rate=0.09020738504494678]:0.0)[&rate=0.021535718359666695]:0.025588572513610686,(26[&rate=0.02381152893183307]:1.2914905738655307,30[&rate=0.055301069821138193]:6.991490573865532)[&rate=0.11764328606979514]:0.33409799864807965)[&rate=0.37265892821157687]:0.6112646374152799)[&rate=0.10311652371599173]:0.2962428657855032,19[&rate=0.04942322548130795]:0.8930960757143946)[&rate=0.03338913518249044]:0.28699333688215845,(27[&rate=0.12844760450874573]:0.1438932861682467,28[&rate=0.09020738504494678]:0.1438932861682467)[&rate=0.04112951086758112]:2.676196126428305)[&rate=0.10311652371599173]:1.9976784511324617)[&rate=0.03338913518249044]:0.16945919370987284,32[&rate=0.021535718359666695]:4.987227057438886)[&rate=0.04382876323358812]:0.6693736554347876,31[&rate=0.01496438115564426]:1.2266007128736742)[&rate=0.20609925765297193]:4.60547216396561)[&rate=0.01711375036757154]:3.773137832702762)[&rate=0.0943529193088522]:1.881742061313581)[&rate=0.01496438115564426]:2.9762599200499302,(3[&rate=0.055301069821138193]:0.17680505728607798,6[&rate=0.04382876323358812]:2.766805057286078)[&rate=0.43194668869398045]:0.19640763361947933)[&rate=0.012854093557164948]:0.1659059073692042)[&rate=1.0]:0.0;
tree STATE_77000 = (1[&rate=0.002708192029516134]:5.1845824703171495,(((2[&rate=0.03421557590885368]:1.8069184929970774,(4[&rate=0.31784506147690855]:0.7937366297443731,5[&rate=0.05559838744667214]:0.06373662974437622)[&rate=0.2900549681552659]:2.8533818632527037)[&rate=0.08213188791951934]:0.5903075706644358,(7[&rate=0.1026683006053279]:1.3890613731782935,(8[&rate=0.006425482587211128]:3.8378307262053895,((((((((9[&rate=0.31784506147690855]:0.0,(24[&rate=0.006425482587211128]:0.10915046833626146,25[&rate=0.21972797857665813]:0.4121504683362614)[&rate=0.35505181844588646]:4.417849531663738)[&rate=0.05268824631742201]:0.12605383393773018,(10[&rate=0.012246772977766508]:1.3333776710760956,11[&rate=0.05268824631742201]:1.3333776710760956)[&rate=0.4115383952518776]:0.022676162861634985)[&rate=0.19636163438029694]:0.667625991516231,((12[&rate=0.002708192029516134]:0.17342789557227611,13[&rate=0.12790890968382268]:0.17342789557227611)[&rate=0.020518214877698955]:1.0128504598519399,14[&rate=0.027154945218575064]:1.186278355424216)[&rate=0.35505181844588646]:0.8374014700297456)[&rate=0.012246772977766508]:5.489569460283797,(16[&rate=0.022686499657467565]:0.5697460529396388,17[&rate=0.07142233287783159]:0.5697460529396388)[&rate=0.12790890968382268]:1.243503232798119)[&rate=0.06481864077464626]:0.7108124645997691,(15[&rate=0.13987505757430582]:0.05186951703225873,29[&rate=0.09824455148004657]:0.05186951703225873)[&rate=0.018391630477694237]:2.472192233305268)[&rate=0.2900549681552659]:2.744993243419426,(22[&rate=0.06807119822002027]:2.770434872596951,23[&rate=0.09824455148004657]:1.0604348725969501)[&rate=0.17708181454328367]:0.5086201211600034)[&rate=0.35505181844588646]:0.261130971626093,((((18[&rate=0.004551217705077546]:0.3949223667205217,((20[&rate=0.4115383952518776]:0.5999999999999996,21[&rate=0.05858719048977006]:0.0)[&rate=0.35505181844588646]:0.15309455520081094,(26[&rate=0.029458757312698182]:0.42091459769757833,30[&rate=0.047088113962042814]:6.120914597697579)[&rate=0.04439093193708879]:1.3321799575032323)[&rate=0.5330218223484892]:0.2818278115197099)[&rate=0.06807119822002027]:1.180818157120104,19[&rate=0.05559838744667214]:1.5757405238406257)[&rate=0.11208496425266325]:0.015486984586143393,(27[&rate=0.022686499657467565]:0.14739065852412025,28[&rate=0.006425482587211128]:0.14739065852412025)[&rate=0.03918625456098994]:3.0838368499026476)[&rate=0.14638158009239102]:1.3362832111752123,32[&rate=0.018391630477694237]:4.56751071960198)[&rate=0.024898152995779476]:0.9626752457810657)[&rate=0.16066968165760148]:0.26323269392206505,31[&rate=0.012246772977766508]:1.3634186593051112)[&rate=0.19636163438029694]:5.824412066900276)[&rate=0.016305172715425822]:3.1912306469729046)[&rate=0.09824455148004657]:1.4783646904832217)[&rate=0.006425482587211128]:2.4062208925810253,(3[&rate=0.03421557590885368]:0.0,6[&rate=0.04175797467405545]:2.59)[&rate=0.35505181844588646]:0.17364695624253912)[&rate=0.012246772977766508]:0.45093551407461163)[&rate=1.0]:0.0;
tree STATE_78000 = (1[&rate=0.002963705582918189]:5.218563404775448,((2[&rate=0.03744376035326731]:2.5796562109117325,((4[&rate=0.3478332307810513]:0.9688746349528685,5[&rate=0.12265999999126899]:0.23887463495287165)[&rate=0.2556051926490401]:2.3993773481596605,(7[&rate=0.13997690917163427]:1.8048046058078917,(8[&rate=0.007031716513863177]:1.868360664196139,(((((((((9[&rate=0.06411479749205448]:0.0,(24[&rate=0.03744376035326731]:0.42319122239747975,25[&rate=0.07449360606701501]:0.7261912223974797)[&rate=0.4503663795994182]:4.10380877760252)[&rate=0.057659297443915646]:0.04763944765231898,10[&rate=0.013402236271045781]:1.2776394476523194)[&rate=0.1463474289288169]:0.003379011441889901,11[&rate=0.05455625744220895]:1.2810184590942093)[&rate=0.13997690917163427]:0.8922958775537495,((12[&rate=9.798590325902155E-4]:0.8913809721731374,13[&rate=0.029716970536431103]:0.8913809721731374)[&rate=0.020126851172902034]:0.09775962411867667,14[&rate=0.03744376035326731]:0.9891405962918141)[&rate=0.3478332307810513]:1.1841737403561448)[&rate=0.029716970536431103]:3.77900814950657,17[&rate=0.07816091487902734]:0.2523224861545277)[&rate=0.07093417506856423]:1.5270844039114593,(15[&rate=0.5833115722571893]:0.06754471256246397,29[&rate=0.12265999999126899]:0.06754471256246397)[&rate=0.022454075383796256]:1.711862177503523)[&rate=0.10751376657907442]:0.1838347560270197,16[&rate=0.022454075383796256]:1.9632416460930067)[&rate=0.317421186941647]:3.2724300465660203,(((((18[&rate=0.004980617760707458]:0.4200289133188093,((20[&rate=0.317421186941647]:0.5999999999999996,21[&rate=0.015602513783333893]:0.0)[&rate=0.09405413788136663]:0.0952467770765999,(26[&rate=0.317421186941647]:0.0,30[&rate=0.06084400569866205]:5.700000000000001)[&rate=0.04857914482393525]:1.6952467770765995)[&rate=0.3885503853068113]:0.36478213624220857)[&rate=0.10285888772123909]:0.20262111186847598,(27[&rate=0.02724725360451153]:0.16322596242275722,28[&rate=0.04288341452537584]:0.16322596242275722)[&rate=0.04288341452537584]:2.099424062764527)[&rate=0.011241251535902492]:1.110572913862356,19[&rate=0.03744376035326731]:1.7332229390496412)[&rate=0.1677581552841549]:0.7371617705995082,32[&rate=0.015602513783333893]:4.110384709649148)[&rate=0.08988089917914009]:0.8507798954291026,(22[&rate=0.1937891983564331]:2.4400000000000013,31[&rate=0.02724725360451153]:0.0)[&rate=0.12265999999126899]:0.531164605078251)[&rate=0.0348129626263838]:0.27450708758077624)[&rate=0.21488803812328008]:0.5830458962636289,23[&rate=0.09837645196967565]:2.1187175889226566)[&rate=0.24045895923684554]:3.8296430752734807)[&rate=0.017843539483345546]:5.576443941611753)[&rate=0.013402236271045781]:0.1934473773046399)[&rate=0.0858467946449842]:1.0516042277992028)[&rate=0.013402236271045781]:2.283678569254885,(3[&rate=0.07816091487902734]:0.08177967763933935,6[&rate=0.04288341452537584]:2.671779677639339)[&rate=0.3885503853068113]:0.15175510252727875)[&rate=0.04013302501176216]:0.4250286246088315)[&rate=1.0]:0.0;
tree STATE_79000 = (1[&rate=0.0010628320065380122]:4.984850073301512,((2[&rate=0.040614441082807]:2.91006075613123,(((4[&rate=0.42145224151794974]:1.0979294547577751,5[&rate=0.02692924141238595]:0.3679294547577783)[&rate=0.24622128891533618]:1.186205774160893,7[&rate=0.15182994114021164]:0.9141352289186706)[&rate=0.029554509636534686]:0.9288004948670547,(8[&rate=0.0076271515833045]:4.434061387543078,(((((((((((9[&rate=0.014537117273285575]:0.0,11[&rate=0.0769407732262748]:1.2300000000000004)[&rate=0.2960327306971188]:0.045260155096187304,10[&rate=0.014537117273285575]:1.2752601550961877)[&rate=0.0888816411043521]:1.0947344562330503,(24[&rate=0.08080161143298768]:0.6849631130109772,25[&rate=0.1330466624041353]:0.9879631130109772)[&rate=0.4885027202755711]:4.9820314983182605)[&rate=0.10670682043582035]:0.44019795012672525,((12[&rate=0.016923710941911408]:0.178386848002122,13[&rate=0.037760871402005174]:0.178386848002122)[&rate=0.037760871402005174]:0.43982561683777854,14[&rate=0.08080161143298768]:0.6182124648399006)[&rate=0.17375729919344182]:2.1919800966160627)[&rate=0.05917599842216968]:2.8943002456516513,17[&rate=0.11156882203559973]:0.004492807107613572)[&rate=0.05917599842216968]:1.771066340807721,16[&rate=0.09311617076815049]:1.7755591479153345)[&rate=0.21019897320342096]:0.18768249817767213,(15[&rate=0.09311617076815049]:0.027142524486789554,29[&rate=0.040614441082807]:0.027142524486789554)[&rate=0.024355452367500346]:1.936099121606217)[&rate=0.3772872202181665]:2.138857343555184,32[&rate=0.02692924141238595]:4.102098989648191)[&rate=0.024355452367500346]:0.3235280490690915,(((18[&rate=0.0054023689044517655]:0.468560118549993,((20[&rate=0.3442999307186638]:0.5999999999999996,21[&rate=0.1660339519036378]:0.0)[&rate=0.10670682043582035]:0.10030530012083361,(26[&rate=0.42145224151794974]:0.7512994541681106,30[&rate=0.06599618364651383]:6.451299454168112)[&rate=0.024355452367500346]:0.9490058459527226)[&rate=0.3442999307186638]:0.40825481842915856)[&rate=0.1660339519036378]:0.04661472937532629,(27[&rate=0.09311617076815049]:0.16322596242275722,28[&rate=0.03223335844542323]:0.16322596242275722)[&rate=0.06599618364651383]:1.9919488855025609)[&rate=0.00989029446865332]:0.379792302498311,19[&rate=0.07319025991417939]:0.8949671504236303)[&rate=0.10670682043582035]:1.8906598882936532)[&rate=0.024355452367500346]:0.7251149118206843,(22[&rate=0.21019897320342096]:2.763931170911558,31[&rate=0.09311617076815049]:0.3239311709115569)[&rate=0.1330466624041353]:0.39681077962641)[&rate=0.26082065851876357]:0.20656060187597092,23[&rate=0.15182994114021164]:1.6573025524139382)[&rate=0.26082065851876357]:6.856758835129138)[&rate=0.02183116234673063]:3.0488743362426476)[&rate=0.10670682043582035]:1.5373250323455068)[&rate=0.0010628320065380122]:1.8968111900933877,(3[&rate=0.12733884854606634]:0.10191838373833662,6[&rate=0.04353142858614635]:2.6919183837383365)[&rate=0.4885027202755711]:0.0751535624862818)[&rate=0.016923710941911408]:0.24777812707689506)[&rate=1.0]:0.0;
tree STATE_80000 = (1[&rate=0.0010628320065380122]:4.974756853515313,((2[&rate=0.05269275298982366]:1.8308889529363306,(((4[&rate=0.3772872202181665]:0.9092095150446369,5[&rate=0.4885027202755711]:0.17920951504464)[&rate=0.2960327306971188]:1.4494811731069817,7[&rate=0.15182994114021164]:0.9886906881516211)[&rate=0.03223335844542323]:0.9496436332202158,(8[&rate=0.0076271515833045]:2.7964968237351826,((((((((((9[&rate=0.42145224151794974]:0.0,10[&rate=0.040614441082807]:1.2300000000000004)[&rate=0.2960327306971188]:0.0746055535097252,11[&rate=0.0769407732262748]:1.3046055535097256)[&rate=0.00989029446865332]:1.524976533715778,(((12[&rate=0.05917599842216968]:0.17352211967933417,13[&rate=0.00989029446865332]:0.17352211967933417)[&rate=0.1330466624041353]:0.25621747659681127,14[&rate=0.11156882203559973]:0.42973959627614544)[&rate=0.3442999307186638]:0.3581333534235105,(24[&rate=0.3772872202181665]:0.0,25[&rate=0.3442999307186638]:0.30299999999999994)[&rate=0.6327055098324783]:4.084872949699656)[&rate=0.11156882203559973]:2.0417091375258476)[&rate=0.08477946238259021]:2.8704179127744975,17[&rate=0.09311617076815049]:0.0)[&rate=0.0769407732262748]:1.2176963968412196,16[&rate=0.06599618364651383]:1.2176963968412196)[&rate=0.07319025991417939]:0.3739944654278524,(15[&rate=0.040614441082807]:0.45510828466295195,29[&rate=0.02692924141238595]:0.45510828466295195)[&rate=0.02692924141238595]:1.13658257760612)[&rate=0.42145224151794974]:1.8231331779602584,32[&rate=0.024355452367500346]:3.4148240402293304)[&rate=0.037760871402005174]:1.1935410588539952,(((18[&rate=0.14526562156344514]:0.7528434212180297,((20[&rate=0.0888816411043521]:0.64342397555024,21[&rate=0.1660339519036378]:0.04342397555024036)[&rate=0.21019897320342096]:0.5838804728440579,(26[&rate=0.4885027202755711]:0.0,30[&rate=0.06254179913603716]:5.700000000000001)[&rate=0.049567390204234965]:2.227304448394298)[&rate=0.11661786896185643]:0.16553897282373065)[&rate=0.1660339519036378]:0.19545890019315948,(19[&rate=0.03223335844542323]:0.42902431337114066,(27[&rate=0.019354503292878834]:0.7341382057228998,28[&rate=0.012193143634466365]:0.7341382057228998)[&rate=0.06599618364651383]:1.3348861076482397)[&rate=0.02692924141238595]:0.5192780080400485)[&rate=0.05589435160484961]:1.6889324630182774,22[&rate=0.24622128891533618]:2.287234784429467)[&rate=0.08477946238259021]:0.3311303146538602)[&rate=0.06954394111888196]:0.46491754592521595,31[&rate=0.15182994114021164]:0.6432826450085418)[&rate=0.02692924141238595]:1.435472861552725,23[&rate=0.0769407732262748]:2.8087555065612673)[&rate=0.2772494519610424]:4.067741317173914)[&rate=0.0054023689044517655]:4.781837497636655)[&rate=0.15873990683019273]:0.3627546315644956)[&rate=0.0010628320065380122]:3.1363018001553797,(3[&rate=0.26082065851876357]:0.0,6[&rate=0.04353142858614635]:2.59)[&rate=0.23308443066125925]:0.33739075309171085)[&rate=0.019354503292878834]:0.07736610042360326)[&rate=1.0]:0.0;
tree STATE_81000 = (1[&rate=0.0010786612331370666]:4.969904206461614,((2[&rate=0.06005733270876214]:1.8308889529363306,(((4[&rate=0.38290632546247877]:1.1327983141746643,5[&rate=0.3494277416877152]:0.4027983141746674)[&rate=0.28137865052916816]:1.54043194253288,7[&rate=0.1611040903889027]:1.3032302567075469)[&rate=0.642128672499767]:0.1192395677020599,(8[&rate=0.04720748113204851]:0.14863625665677915,((((((((((9[&rate=0.005482828771142084]:0.0,10[&rate=0.01475362498287687]:1.2300000000000004)[&rate=0.007740746121269842]:0.38552191949422454,11[&rate=0.09450299103519011]:1.615521919494225)[&rate=0.012374741509161045]:1.9085077779769382,(((12[&rate=0.06005733270876214]:0.15949877566195214,13[&rate=0.007740746121269842]:0.15949877566195214)[&rate=0.04720748113204851]:0.2336534323222592,14[&rate=0.10829605225228126]:0.39315220798421135)[&rate=0.15409121152729566]:0.29841100526912934,(24[&rate=0.07057968975628688]:0.0,25[&rate=0.42772911593519414]:0.30299999999999994)[&rate=0.38290632546247877]:3.9885632132533404)[&rate=0.11835471040240447]:2.8324664842178224)[&rate=0.08200502552766452]:2.175970302528838,17[&rate=0.005482828771142084]:0.0)[&rate=0.03832326074135813]:1.3203355951015645,((15[&rate=0.1611040903889027]:0.07853817374595806,29[&rate=0.13502818512314235]:0.07853817374595806)[&rate=0.1685067688979058]:1.082539307722298,16[&rate=0.01475362498287687]:1.161077481468256)[&rate=0.17634514341082833]:0.15925811363330844)[&rate=0.642128672499767]:1.436646357999276,32[&rate=0.027330310501230755]:2.7569819531008406)[&rate=0.0299946780048025]:0.612414869253195,22[&rate=0.28137865052916816]:1.3793968223540372)[&rate=0.08604212036874866]:1.2499485203075533,(((18[&rate=0.027330310501230755]:0.6058144968301917,(27[&rate=0.0010786612331370666]:0.24793748857807962,28[&rate=0.11323046578976523]:0.24793748857807962)[&rate=0.04720748113204851]:1.997877008252111)[&rate=0.23655586005645285]:0.26969661885883056,((20[&rate=0.08604212036874866]:0.5999999999999996,21[&rate=0.007740746121269842]:0.0)[&rate=0.21332955937062112]:0.5263269068930487,(26[&rate=0.642128672499767]:0.0,30[&rate=0.0742803147882314]:5.700000000000001)[&rate=0.024718188879080786]:2.1263269068930484)[&rate=0.30044167693332147]:0.3891842087959727)[&rate=0.12368397842519045]:0.046560811193090856,19[&rate=0.14742912663916288]:0.9220719268821131)[&rate=0.06347326177956593]:2.057273415779477)[&rate=0.08604212036874866]:0.5942262302217252,31[&rate=0.027330310501230755]:0.7835715728833144)[&rate=0.15409121152729566]:0.3122581596022034,23[&rate=0.09894386673943667]:1.8258297324855182)[&rate=0.30044167693332147]:2.4028065241712593)[&rate=0.0032625451339414074]:6.913833567752828)[&rate=0.21332955937062112]:0.8786191285267257)[&rate=0.044179761382893014]:2.935184413417524,(3[&rate=0.2030772762816894]:0.0,6[&rate=0.0299946780048025]:2.59)[&rate=0.42772911593519414]:0.1362733663538549)[&rate=0.012374741509161045]:0.27363084010776006)[&rate=1.0]:0.0;
tree STATE_82000 = (1[&rate=8.793428098873905E-4]:4.914656144972987,((2[&rate=0.05174447236194403]:1.8308889529363306,(7[&rate=0.13736955690601044]:1.2042389657728059,(8[&rate=0.028931079702307155]:1.3946112100381534,((((((((((9[&rate=0.08440584526481086]:0.0,10[&rate=0.014001971564496826]:1.2300000000000004)[&rate=0.06055456404532086]:0.4385647163767903,11[&rate=0.10082926296530584]:1.6685647163767907)[&rate=0.03848433394202328]:1.913531594259097,(((12[&rate=0.03601608579331503]:0.4242940555234247,13[&rate=0.024452166841764083]:0.4242940555234247)[&rate=0.006310386649482376]:0.28623665244075713,14[&rate=0.022280129565195237]:0.7105307079641818)[&rate=0.022280129565195237]:0.010266240625303347,(24[&rate=0.12561775167287062]:0.0,25[&rate=0.34869198143260705]:0.30299999999999994)[&rate=0.3121516874919025]:4.017796948589485)[&rate=0.09648475388883647]:2.8612993620464025)[&rate=0.05174447236194403]:2.4042820549863544,17[&rate=0.008182816545963964]:0.28637836562224095)[&rate=0.06365758210846768]:0.8736070797721265,16[&rate=0.07353695744512588]:1.1599854453943674)[&rate=0.08440584526481086]:0.7812718732153545,(15[&rate=0.13736955690601044]:0.07853817374595806,29[&rate=0.523474112018499]:0.07853817374595806)[&rate=0.07014298611036691]:1.8627191448637639)[&rate=0.40416674699511074]:2.457863497788626,22[&rate=0.22938461640921867]:2.4091208163983495)[&rate=0.022280129565195237]:0.2991744704474151,31[&rate=0.16555201694833416]:0.2682952868457633)[&rate=0.10082926296530584]:0.2265585514514683,((((18[&rate=0.15054913282693252]:0.0,(27[&rate=0.004469694385628172]:0.017337745152978812,28[&rate=0.10082926296530584]:0.017337745152978812)[&rate=0.1577916989654115]:1.62266225484702)[&rate=0.05460248582332674]:0.752068683168444,19[&rate=0.03601608579331503]:0.752068683168444)[&rate=0.028931079702307155]:0.17000324371366915,((20[&rate=0.07014298611036691]:0.5999999999999996,21[&rate=0.1577916989654115]:0.0)[&rate=0.13133476866960717]:0.48660728112927387,(26[&rate=0.11007725138583044]:0.0,30[&rate=0.06365758210846768]:5.700000000000001)[&rate=0.05174447236194403]:2.0866072811292735)[&rate=0.24492511669625885]:0.4754646457528384)[&rate=0.028931079702307155]:1.81797537760073,32[&rate=0.022280129565195237]:4.380047304482842)[&rate=0.04100998832633274]:0.5448065338143895)[&rate=0.13133476866960717]:0.6591210077082401,23[&rate=0.08440584526481086]:1.8839748460054722)[&rate=0.3121516874919025]:3.5906363640326795)[&rate=8.793428098873905E-4]:5.449627755734653)[&rate=0.04624465192494593]:1.0968499871635267)[&rate=0.004469694385628172]:2.935184413417524,(3[&rate=0.06365758210846768]:0.0,((4[&rate=0.24492511669625885]:1.7039089931683549,5[&rate=0.07704043042129732]:0.973908993168358)[&rate=0.22938461640921867]:4.5783329042081675,6[&rate=0.04359578295510859]:2.4022418973765234)[&rate=0.010088097760451413]:0.18775810262347647)[&rate=0.3121516874919025]:0.1362733663538549)[&rate=0.008182816545963964]:0.2183827786191337)[&rate=1.0]:0.0;
tree STATE_83000 = (1[&rate=9.411491550931687E-4]:5.355081200653483,((2[&rate=0.0715506946182685]:2.314808619117837,(7[&rate=0.14702484737911378]:1.192610216136675,(8[&rate=0.1861334480095711]:0.5193352597445262,(((((((((((9[&rate=0.01933172869365643]:0.07186799326383397,11[&rate=0.05844032932411378]:1.3018679932638344)[&rate=0.023846132452410823]:0.6351569509770334,10[&rate=0.008757961959685114]:1.9370249442408678)[&rate=0.0411892813207819]:2.862455957760469,(((12[&rate=0.09033847671543985]:0.16106205905762927,13[&rate=0.09449003537536861]:0.16106205905762927)[&rate=0.023846132452410823]:0.9602849882097582,14[&rate=0.0285429850438366]:1.1213470472673874)[&rate=0.11275991782562207]:1.5874862771571214,(24[&rate=0.04389245630910597]:0.0,25[&rate=0.3732004856616578]:0.30299999999999994)[&rate=0.30488128594282954]:6.005833324424509)[&rate=0.11275991782562207]:2.090647577576828)[&rate=0.030964557748810614]:1.284459172078126,17[&rate=0.038547547478647526]:0.3839400740794616)[&rate=0.06481076111327641]:1.1932120053653854,16[&rate=0.09033847671543985]:1.577152079444847)[&rate=0.16113077580997293]:0.3852499090628534,(15[&rate=0.17718816725737224]:0.07397958893448653,29[&rate=0.030964557748810614]:0.07397958893448653)[&rate=0.006753924631773706]:1.888422399573214)[&rate=0.432574404628287]:1.4502432084991597,((18[&rate=0.24550736697620032]:0.20532833710865184,(27[&rate=0.006753924631773706]:0.20222158667683665,28[&rate=0.09879539000295372]:0.20222158667683665)[&rate=0.052400982068870165]:1.643106750431814)[&rate=0.06158190666376395]:0.7705720809359367,(19[&rate=0.06813188092631435]:0.3755398086982158,(20[&rate=0.09449003537536861]:0.8221611539875031,(21[&rate=0.04389245630910597]:0.0,(26[&rate=0.17718816725737224]:0.07243291070727054,30[&rate=0.06158190666376395]:5.772432910707272)[&rate=0.04389245630910597]:1.527567089292729)[&rate=0.05538143474491128]:0.22216115398750347)[&rate=0.432574404628287]:0.19337865471071147)[&rate=0.0285429850438366]:0.6003606093463727)[&rate=0.0715506946182685]:0.7967447789622728)[&rate=0.08245536915040366]:0.090121690192694,32[&rate=0.023846132452410823]:3.502766887199554)[&rate=0.008757961959685114]:0.37283880982598205,22[&rate=0.16113077580997293]:1.8856056970255377)[&rate=0.04949504857191491]:0.9637133919608516,31[&rate=0.17718816725737224]:0.409319088986388)[&rate=0.24550736697620032]:0.6777008625305534,23[&rate=0.1230983984760135]:1.8170199515169418)[&rate=0.3732004856616578]:2.7823153082275827)[&rate=0.0028466227411661394]:6.313274956392149)[&rate=0.046659998617694924]:1.5923984029811642)[&rate=0.0028466227411661394]:2.784254461478657,(3[&rate=0.16113077580997293]:0.27652725930540356,((4[&rate=0.26214016200268836]:1.6927032809950546,5[&rate=0.06158190666376395]:0.9627032809950578)[&rate=0.09449003537536861]:4.547635065061222,6[&rate=0.038547547478647526]:2.3603383460562775)[&rate=0.14056589213891063]:0.506188913249126)[&rate=0.15386395434199787]:0.19273582129109101)[&rate=0.012872773453453298]:0.32581812005699007)[&rate=1.0]:0.0;
tree STATE_84000 = (1[&rate=9.727528717605698E-4]:6.101194385652718,((2[&rate=0.09337203585622952]:2.5530439464811323,(7[&rate=0.20240078812587997]:1.286494542406416,(8[&rate=9.727528717605698E-4]:0.3813317815888482,((((((((((9[&rate=0.02229123331605877]:0.32410068643237633,11[&rate=0.11654638724453964]:1.5541006864323768)[&rate=0.07759407412617499]:0.3395062144754686,10[&rate=0.004944497186562198]:1.8936069009078453)[&rate=0.10673405226170751]:1.6975066058453496,(((12[&rate=0.07395336147275625]:0.07462875387192369,13[&rate=0.032004345230453646]:0.07462875387192369)[&rate=0.00905205365265419]:0.40342815449870706,14[&rate=0.04257241423818542]:0.47805690837063075)[&rate=0.17455345808563527]:2.7211919256991646,(24[&rate=0.16654153494155052]:0.0,25[&rate=0.22535307970367943]:0.30299999999999994)[&rate=0.15903069416430482]:6.496248834069795)[&rate=0.029501456299200986]:0.39186467268339964)[&rate=0.039841971175620154]:2.2767242474711145,17[&rate=0.20240078812587997]:0.16783775422430836)[&rate=0.10673405226170751]:0.14083489552152173,16[&rate=0.22535307970367943]:0.3086726497458301)[&rate=0.10673405226170751]:1.437231623324557,(15[&rate=0.5790812639083489]:4.7443840801975057E-4,29[&rate=0.039841971175620154]:4.7443840801975057E-4)[&rate=0.004944497186562198]:1.7454298346623673)[&rate=0.38573252943512315]:1.9246491681653382,((((18[&rate=0.03717220967680556]:0.2868101022767924,19[&rate=0.04257241423818542]:0.2868101022767924)[&rate=0.08134857729085386]:0.20016279294012662,((20[&rate=0.09766300353852893]:0.5999999999999996,21[&rate=0.08522421414190488]:0.0)[&rate=0.11654638724453964]:0.16006519809103814,(26[&rate=0.16654153494155052]:0.12105800203293526,30[&rate=0.060402751114447394]:5.821058002032936)[&rate=0.0636498223809568]:1.6390071960581025)[&rate=0.38573252943512315]:0.36690769712588)[&rate=0.0636498223809568]:0.4669798561006733,(27[&rate=0.13295379671921043]:0.17770672812246602,28[&rate=0.02229123331605877]:0.17770672812246602)[&rate=0.02704965031685497]:2.416246023195125)[&rate=0.18313813236599916]:0.8084224827670212,32[&rate=0.029501456299200986]:3.4023752340846123)[&rate=0.11154006606315844]:0.26817820715111296)[&rate=0.02229123331605877]:0.780750730803204,22[&rate=0.27094280859940073]:2.461304172038931)[&rate=0.00905205365265419]:0.2771428195508996,31[&rate=0.11154006606315844]:0.2984469915898291)[&rate=0.14528608404921292]:0.6723867370367209,23[&rate=0.13295379671921043]:1.7008337286265505)[&rate=0.447100220060899]:2.760498052962296)[&rate=9.727528717605698E-4]:6.545162760817568)[&rate=0.09766300353852893]:1.7367494040747182)[&rate=0.00905205365265419]:2.3709968518887727,(3[&rate=0.38573252943512315]:0.0,((4[&rate=0.07759407412617499]:1.5120161611718324,5[&rate=0.04536636163593161]:0.7820161611718355)[&rate=0.38573252943512315]:4.841912019732469,6[&rate=0.039841971175620154]:2.473928180904302)[&rate=0.17455345808563527]:0.11607181909569775)[&rate=0.15903069416430482]:0.2942407983699056)[&rate=0.03717220967680556]:1.246953587282814)[&rate=1.0]:0.0;
tree STATE_85000 = (1[&rate=0.0028601139800726177]:5.093161484254608,((2[&rate=0.07542892473167194]:2.5530439464811323,(7[&rate=0.19675308952527432]:0.8725235041217019,(8[&rate=0.07907866396501702]:0.14528639754985662,(((((((((((9[&rate=0.10842770330583273]:0.347921611861425,10[&rate=0.004806528208774037]:1.5779216118614254)[&rate=0.2828914801770538]:0.3171014381486241,11[&rate=0.01721984701329326]:1.8950230500100496)[&rate=0.09493785995819636]:1.25181094007743,(24[&rate=0.1870156059363201]:0.47869179190412314,25[&rate=0.008799469306416828]:0.7816917919041231)[&rate=0.1545931747395954]:5.965142198183356)[&rate=0.033596131029124024]:1.3440273242212921,((12[&rate=0.07188980085144084]:0.012216842414999984,13[&rate=0.12368180908354785]:0.012216842414999984)[&rate=0.008799469306416828]:0.7843621805947296,14[&rate=0.04138449315080374]:0.7965790230097296)[&rate=0.10375579430541679]:3.694282291299042)[&rate=0.04972962462420132]:1.5881744669677058,17[&rate=0.19675308952527432]:0.3790357812764764)[&rate=0.038730239116978295]:0.22049084724605983,16[&rate=0.07907866396501702]:0.5995266285225362)[&rate=0.10375579430541679]:1.407303025592599,(15[&rate=0.09493785995819636]:1.1033232032453366,29[&rate=0.03613497341642822]:1.1033232032453366)[&rate=0.028678261216812263]:0.9035064508697985)[&rate=0.37496922615517775]:1.9028329050278145,22[&rate=0.06845478408781587]:1.9196625591429513)[&rate=0.11837261528026072]:0.44603880472600466,(((18[&rate=0.03613497341642822]:0.7230478646589429,(19[&rate=0.0867392556687883]:0.5952213801552535,(27[&rate=0.09493785995819636]:0.3446809704003595,28[&rate=0.02166922898311822]:0.3446809704003595)[&rate=0.028678261216812263]:1.8905404097548928)[&rate=0.02166922898311822]:0.12782648450368939)[&rate=0.12368180908354785]:0.38171598344332125,((20[&rate=0.12368180908354785]:1.6458884887314156,(26[&rate=0.0028601139800726177]:0.27996473397868904,30[&rate=0.05871730049886169]:5.97996473397869)[&rate=0.10842770330583273]:2.3659237547527265)[&rate=0.04972962462420132]:0.07271792450120707,21[&rate=0.06511792421193546]:1.118606413232623)[&rate=0.37496922615517775]:0.026157434869640284)[&rate=0.17802793006165976]:0.6569716786925568,32[&rate=0.031111310685257517]:3.4017355267948197)[&rate=0.04138449315080374]:0.9539658370741346)[&rate=0.07907866396501702]:0.6741715695221338,31[&rate=0.12924391506000812]:0.5998729333910884)[&rate=0.07907866396501702]:0.5891190065938687,23[&rate=0.16968279858826218]:1.9189919399849575)[&rate=0.43462454093657676]:2.3062944575648974)[&rate=0.0028601139800726177]:6.367237106571846)[&rate=0.06511792421193546]:2.1507204423594324)[&rate=0.008799469306416828]:2.417437171911306,(3[&rate=0.04688113827895871]:0.0,((4[&rate=0.07542892473167194]:1.5120161611718324,5[&rate=0.21906493090411502]:0.7820161611718355)[&rate=0.17802793006165976]:4.570274849063107,6[&rate=0.019423349183617985]:2.2022910102349407)[&rate=0.05564390864295267]:0.3877089897650592)[&rate=0.1870156059363201]:0.340681118392439)[&rate=0.09493785995819636]:0.19248036586217054)[&rate=1.0]:0.0;
tree STATE_86000 = (1[&rate=0.006785934075612506]:5.035250846497586,((2[&rate=0.07542892473167194]:1.877865762788165,(7[&rate=0.1545931747395954]:1.0727024721612004,(8[&rate=0.010848331513311122]:0.11010417205505973,((((((((((9[&rate=0.03613497341642822]:0.0,10[&rate=0.004806528208774037]:1.2300000000000004)[&rate=0.16968279858826218]:0.1975890159611815,11[&rate=0.04972962462420132]:1.427589015961182)[&rate=0.09493785995819636]:2.8905234430582327,(((12[&rate=0.30632623549911814]:0.0048389780037569885,13[&rate=0.019423349183617985]:0.0048389780037569885)[&rate=0.04138449315080374]:0.5621399013092723,14[&rate=0.006785934075612506]:0.5669788793130293)[&rate=0.11329433040107884]:1.7960806612942983,(24[&rate=0.17802793006165976]:0.4770952055684605,25[&rate=0.05871730049886169]:0.7800952055684605)[&rate=0.1545931747395954]:5.182964335038867)[&rate=0.01721984701329326]:1.955052918412087)[&rate=0.02166922898311822]:1.3818875409805864,16[&rate=0.031111310685257517]:0.0)[&rate=0.006785934075612506]:0.5793070878949873,17[&rate=0.09076662546665655]:0.5793070878949873)[&rate=0.07542892473167194]:0.920989128746827,(15[&rate=0.05564390864295267]:1.0646096076781433,29[&rate=0.031111310685257517]:1.0646096076781433)[&rate=0.04138449315080374]:0.43568660896367106)[&rate=0.43462454093657676]:1.7486465792112185,22[&rate=0.02166922898311822]:1.2589427958530344)[&rate=0.05871730049886169]:0.776130023203617,((((18[&rate=0.1545931747395954]:0.24138363561151088,19[&rate=0.2073769694024755]:0.24138363561151088)[&rate=0.10375579430541679]:0.3383249708510139,(27[&rate=0.033596131029124024]:0.5283149648954488,28[&rate=0.04972962462420132]:0.5283149648954488)[&rate=0.028678261216812263]:1.6913936415670747)[&rate=0.12368180908354785]:0.8006869639750533,((20[&rate=0.141232087910315]:1.0344784189582388,(21[&rate=0.010848331513311122]:0.0,26[&rate=0.12924391506000812]:1.5999999999999996)[&rate=0.07188980085144084]:0.43447841895823913)[&rate=0.05264933045652325]:0.03768387739566492,30[&rate=0.04972962462420132]:7.772162296353905)[&rate=0.141232087910315]:0.9482332740836732)[&rate=0.14772165462107645]:0.888667475835172,32[&rate=0.023959148436319955]:3.909063046272749)[&rate=0.07907866396501702]:0.1160097727839009)[&rate=0.09493785995819636]:0.5883073940880408,31[&rate=0.07188980085144084]:0.18338021314469088)[&rate=0.06187376698058871]:1.4701636395459836,23[&rate=0.07188980085144084]:2.383543852690675)[&rate=0.43462454093657676]:1.806560319364383)[&rate=0.004806528208774037]:6.602598300106141)[&rate=0.08284615682600352]:1.2753632906269665)[&rate=0.01293378247285654]:3.1015879703046743,(3[&rate=0.04688113827895871]:0.19201529589356525,((4[&rate=0.2073769694024755]:1.4799348660120693,5[&rate=0.21906493090411502]:0.7499348660120724)[&rate=0.17802793006165976]:4.769273402807077,6[&rate=0.019423349183617985]:2.369208268819147)[&rate=0.05264933045652325]:0.4128070270744182)[&rate=0.19675308952527432]:0.1576384371992745)[&rate=0.038730239116978295]:0.12559711340474777)[&rate=1.0]:0.0;
tree STATE_87000 = (1[&rate=0.008477547818474433]:6.383893593623441,((2[&rate=0.06925977046527859]:1.8879949856362614,(7[&rate=0.14231737702194314]:1.3420252778018629,(8[&rate=0.01871276161835933]:1.8584323679094226,((((((((((9[&rate=0.09563213985745427]:0.0,10[&rate=0.004630685250645042]:1.2300000000000004)[&rate=0.19979025022313285]:0.043725011212214504,11[&rate=0.04791030641348088]:1.273725011212215)[&rate=0.08356596995398392]:1.8707018282139884,(24[&rate=0.06925977046527859]:0.4769661619114989,25[&rate=0.014506299001593656]:0.7799661619114988)[&rate=0.17151492181706468]:5.964460677514705)[&rate=0.1559716590737558]:0.7815380381783648,((12[&rate=0.027629090158759417]:0.048154203640180526,13[&rate=0.004630685250645042]:0.048154203640180526)[&rate=0.03481300455627291]:0.3617626905471063,14[&rate=0.1091495486934415]:0.40991689418728683)[&rate=0.13014229155378856]:3.5160479834172813)[&rate=0.029973128474617527]:2.5638222557257224,(16[&rate=0.027629090158759417]:0.7086768353754316,17[&rate=0.023082622313451578]:0.7086768353754316)[&rate=0.14231737702194314]:0.08111029795485791)[&rate=0.16347509024840476]:0.8408025186155008,(15[&rate=0.05360822112118276]:0.4607337294612712,29[&rate=0.06595042101966413]:0.4607337294612712)[&rate=0.042487099046971004]:1.169855922484519)[&rate=0.41872415262423235]:1.6413596475925605,22[&rate=0.05656917541468529]:1.2819492995383523)[&rate=0.2725421235222822]:0.7439538690797995,(((((18[&rate=0.1489375081186984]:0.3334531833876522,(27[&rate=0.00653767615020476]:0.5266891611527935,28[&rate=0.050723197162623905]:0.5266891611527935)[&rate=0.03731332455420911]:1.4467640222348574)[&rate=0.13014229155378856]:0.0980878913377925,19[&rate=0.042487099046971004]:0.4315410747254447)[&rate=0.1191570098456497]:0.7309440999893067,(20[&rate=0.05656917541468529]:1.0928638208089563,(21[&rate=0.010451454053904475]:0.43260346506223435,30[&rate=0.039870474844820966]:7.732603465062235)[&rate=0.29511953722064843]:0.06026035574672228)[&rate=0.1559716590737558]:0.7096213539057938)[&rate=0.05961016511581864]:0.3067009359228141,26[&rate=0.12451563066071171]:3.1091861106375642)[&rate=0.05961016511581864]:0.7496357676315597,32[&rate=0.023082622313451578]:3.858821878269124)[&rate=0.07618563481954901]:0.1570812903490264)[&rate=0.08744600167580721]:0.5951754876773432,31[&rate=0.050723197162623905]:0.1810786562954938)[&rate=0.05656917541468529]:1.469920444496168,23[&rate=0.07618563481954901]:2.380999100791662)[&rate=0.3233948656267167]:3.5574332671177586)[&rate=9.11015257127928E-4]:5.123592909892441)[&rate=0.10446096322561717]:1.0161697078344005)[&rate=0.012460610471978148]:3.200200489023338,(3[&rate=0.3233948656267167]:0.09488003677190093,((4[&rate=0.18017379081826906]:1.2954571451398564,5[&rate=0.5423287680278162]:0.5654571451398596)[&rate=0.1489375081186984]:4.521431349081642,6[&rate=0.029973128474617527]:1.936888494221499)[&rate=0.1191570098456497]:0.7479915425504018)[&rate=0.07981529699263974]:0.363515437887699)[&rate=0.00653767615020476]:1.365498118963842)[&rate=1.0]:0.0;
tree STATE_88000 = (1[&rate=0.011025924214113463]:6.097900009120821,((2[&rate=0.05967853255253006]:1.879872984400734,(7[&rate=0.06957542369714927]:1.424362364402949,(8[&rate=0.04764860634106876]:0.7326438623630871,((((((((((9[&rate=0.0197413192821454]:0.0,10[&rate=0.05655482770981334]:1.2300000000000004)[&rate=0.04764860634106876]:0.5055641022335253,11[&rate=0.05054372385559574]:1.7355641022335258)[&rate=0.2875225574940559]:0.48729663205872864,((12[&rate=0.04482242678897168]:0.021543466486757534,13[&rate=0.011025924214113463]:0.021543466486757534)[&rate=0.036726521297737895]:0.4020948360511576,14[&rate=0.22265113516811663]:0.4236383025379151)[&rate=0.13135970364091676]:1.7992224317543393)[&rate=9.610897327000231E-4]:1.6077267714512775,(24[&rate=0.18094233776381247]:0.6937531589987601,25[&rate=0.0197413192821454]:0.99675315899876)[&rate=0.26769425108198047]:6.433834346744772)[&rate=0.029147738929358142]:3.064133597192992,((15[&rate=0.008943521091508052]:0.0453193450649092,29[&rate=0.026725329677622468]:0.0453193450649092)[&rate=0.19997403760536603]:0.9442326753902215,16[&rate=0.10088861521692985]:0.9895520204551307)[&rate=0.3411704497042202]:0.2051690824813921)[&rate=0.05351122675640457]:0.021567300341994056,17[&rate=0.02435137187404485]:1.2162884032785168)[&rate=0.4417395655802461]:3.050268488536224,(((((18[&rate=0.06288667199491413]:0.3540591366307595,19[&rate=0.06288667199491413]:0.3540591366307595)[&rate=0.0197413192821454]:0.11639385641609401,(27[&rate=0.006897023265547007]:0.5287971177257855,28[&rate=0.015303646037566298]:0.5287971177257855)[&rate=0.12031043515817126]:1.5816558753210668)[&rate=0.008943521091508052]:1.0915640669092408,30[&rate=0.042061978338361755]:8.902017059956094)[&rate=0.06288667199491413]:0.0658425853793112,(20[&rate=0.096492040980198]:0.9737514132752931,(21[&rate=0.06288667199491413]:0.2566546632620348,26[&rate=0.16454473067834163]:1.8566546632620344)[&rate=0.23585294330282966]:0.1170967500132587)[&rate=0.05351122675640457]:1.2941082320601112)[&rate=0.06618393772906017]:0.528244470051126,22[&rate=0.2107718357960034]:1.8061041153865318)[&rate=0.05054372385559574]:0.4704527764282105)[&rate=0.16454473067834163]:0.24412376839034522,32[&rate=0.02435137187404485]:4.510680660205086)[&rate=0.05054372385559574]:0.14799987809385762,31[&rate=0.5721381794884629]:0.22868053829894386)[&rate=0.05351122675640457]:2.032450343288783,23[&rate=0.08037322188778662]:2.9911308815877273)[&rate=0.3811076629746049]:1.821512980775358)[&rate=0.002906935499649188]:6.3317185020398625)[&rate=0.12570654316254562]:0.9257106199977869)[&rate=0.015303646037566298]:3.6703731343543176,(3[&rate=0.09225252125989987]:0.43572942785872115,((4[&rate=0.19007714646074678]:2.1126305922831996,5[&rate=0.039364272816913154]:1.3826305922832027)[&rate=0.1724605922465785]:2.73311405500737,6[&rate=0.06957542369714927]:0.9657446472905704)[&rate=0.0197413192821454]:2.0599847805681506)[&rate=0.006897023265547007]:0.48471669089633096)[&rate=0.002906935499649188]:0.6174538903657698)[&rate=1.0]:0.0;
tree STATE_89000 = (1[&rate=0.002906935499649188]:5.214172145006522,(((2[&rate=0.04764860634106876]:2.5077955048565137,(7[&rate=0.12570654316254562]:1.0609516720564969,(8[&rate=0.042061978338361755]:0.7783833969316198,(((((((((((9[&rate=0.036726521297737895]:0.0,11[&rate=0.008943521091508052]:1.2300000000000004)[&rate=0.1054543293946129]:0.20916397264658748,10[&rate=0.03414611677012488]:1.439163972646588)[&rate=0.06957542369714927]:1.5768134282849964,(((12[&rate=0.23585294330282966]:0.002146824999494701,13[&rate=9.610897327000231E-4]:0.002146824999494701)[&rate=0.11514901617435486]:0.1551701884251364,14[&rate=0.10088861521692985]:0.1573170134246311)[&rate=0.13729563717376375]:2.1801507097581263,(24[&rate=0.23585294330282966]:0.6902823066674062,25[&rate=0.042061978338361755]:0.9932823066674061)[&rate=0.26769425108198047]:4.944185416515351)[&rate=0.002906935499649188]:0.6785096777488269)[&rate=0.03162061865425866]:3.763951897863267,16[&rate=0.09225252125989987]:1.0799292987948501)[&rate=0.07666373456812256]:0.2460340791897977,(15[&rate=0.04764860634106876]:0.01277746331291496,29[&rate=0.1102027199199775]:0.01277746331291496)[&rate=0.13729563717376375]:1.3131859146717328)[&rate=0.05655482770981334]:0.3325449900911508,17[&rate=0.05655482770981334]:1.6585083680757986)[&rate=0.3811076629746049]:1.799739500214839,22[&rate=0.2107718357960034]:1.4682478682906392)[&rate=0.02435137187404485]:0.16568607804989455,(((18[&rate=0.19007714646074678]:0.10536012341735557,19[&rate=0.05967853255253006]:0.10536012341735557)[&rate=0.042061978338361755]:0.10370650178137097,(27[&rate=0.011025924214113463]:0.16367117469003212,28[&rate=0.042061978338361755]:0.16367117469003212)[&rate=0.10088861521692985]:1.6853954505086932)[&rate=0.13135970364091676]:1.5882227983913726,((20[&rate=0.12570654316254562]:0.9568837651873991,30[&rate=0.06618393772906017]:7.6568837651874)[&rate=0.05655482770981334]:0.10014022795751032,(21[&rate=0.06957542369714927]:0.0,26[&rate=0.08037322188778662]:1.5999999999999996)[&rate=0.03162061865425866]:0.4570239931449098)[&rate=0.08815922137143146]:1.3802654304451885)[&rate=0.015303646037566298]:0.1866445227504343)[&rate=0.022023965275486716]:0.819305333135329,32[&rate=0.02435137187404485]:4.443239279475861)[&rate=0.039364272816913154]:0.4102382051236635,31[&rate=0.1054543293946129]:0.42347748459952506)[&rate=0.06957542369714927]:1.085954838115347,23[&rate=0.06288667199491413]:2.2394323227148725)[&rate=0.3411704497042202]:2.6189510742167457)[&rate=0.015303646037566298]:5.922568275124878)[&rate=0.05655482770981334]:1.9170438328000188)[&rate=0.004885213518587018]:1.0588457424763291,((4[&rate=0.2107718357960034]:2.0070724727802833,5[&rate=0.042061978338361755]:1.2770724727802865)[&rate=0.16454473067834163]:3.278658997497871,6[&rate=0.11514901617435486]:1.4057314702781554)[&rate=0.19007714646074678]:0.12110977705468784)[&rate=0.042061978338361755]:1.3505618027991027,3[&rate=0.3113409516720292]:0.287403050131946)[&rate=0.0197413192821454]:0.3667690948745772)[&rate=1.0]:0.0;
tree STATE_90000 = (1[&rate=9.354729808056559E-4]:6.473614345328169,(((2[&rate=0.030777807088124314]:3.898157795325993,((4[&rate=0.20515395263670866]:2.2444408639186406,5[&rate=0.03831506297110598]:1.5144408639186437)[&rate=0.15293598387452756]:3.311978670253705,6[&rate=0.043627736067293865]:1.6764195341723465)[&rate=0.014895744787261387]:0.18193826115364686)[&rate=0.09392015555735958]:0.1049809477102066,(7[&rate=0.12785846039317803]:1.8308986212745921,(8[&rate=0.0047550037177757215]:2.6422495452291415,(((((((((9[&rate=0.05808786925668644]:0.0,10[&rate=0.002829454445660357]:1.2300000000000004)[&rate=0.08979363540529225]:0.0460571247629078,11[&rate=0.03323599092891022]:1.2760571247629082)[&rate=0.11710369757385439]:1.084854568359006,(((12[&rate=0.10264356438446182]:0.03875397247016732,13[&rate=0.03831506297110598]:0.03875397247016732)[&rate=0.11207985033285522]:0.1967066116040943,14[&rate=0.07462035006310862]:0.23546058407426163)[&rate=0.13363617838027655]:1.0259698676304012,(24[&rate=0.20515395263670866]:0.0,25[&rate=0.12785846039317803]:0.30299999999999994)[&rate=0.2798589712868999]:4.5584304517046625)[&rate=0.1461381243195407]:1.0994812414172515)[&rate=0.040940864225267416]:3.4634126720396763,16[&rate=0.06772097004297456]:0.12432436516158951)[&rate=0.04637858702318212]:1.026622004120231,(15[&rate=0.09819954411665098]:0.03108445706194729,29[&rate=0.08580943776201959]:0.03108445706194729)[&rate=0.12785846039317803]:1.1198619122198732)[&rate=0.13363617838027655]:0.6189288451159118,17[&rate=0.008705141725806607]:1.7698752143977323)[&rate=0.37094967239859933]:2.1219421374897713,(((18[&rate=0.06121049939713758]:0.5388729033945889,(27[&rate=0.008705141725806607]:0.21307029297634017,28[&rate=0.03831506297110598]:0.21307029297634017)[&rate=0.05504742320784146]:1.9658026104182476)[&rate=0.040940864225267416]:0.9429954589353287,19[&rate=0.03323599092891022]:1.4818683623299176)[&rate=0.13363617838027655]:0.04242229655712215,((20[&rate=0.08580943776201959]:1.6082630916329563,26[&rate=0.05208494597039404]:2.6082630916329563)[&rate=0.22956655179683422]:0.036594672327929345,(21[&rate=0.1678638516376398]:0.5840302173467595,30[&rate=0.05808786925668644]:7.88403021734676)[&rate=0.1678638516376398]:0.4608275466141265)[&rate=0.10726539197002255]:0.5194328949261529)[&rate=0.11207985033285522]:0.7275266930004651)[&rate=0.05208494597039404]:1.2846977904397736,22[&rate=0.19464395745534696]:3.186515142327279)[&rate=0.0192151369071683]:0.9177893090124574,(23[&rate=0.13971812375029513]:2.077555529784453,(31[&rate=0.09392015555735958]:0.6572800903692162,32[&rate=0.023702313799277567]:5.087280090369216)[&rate=0.06121049939713758]:0.6902754394152364)[&rate=0.002829454445660357]:0.31674892155528234)[&rate=0.22956655179683422]:4.327945093889404)[&rate=0.014895744787261387]:4.828649076045451)[&rate=0.04637858702318212]:2.6424401217616094)[&rate=0.0192151369071683]:2.2295770212363983,3[&rate=0.05208494597039404]:1.6029157642725984)[&rate=0.0192151369071683]:0.310698581055572)[&rate=1.0]:0.0;
tree STATE_91000 = (1[&rate=0.0025152433226840873]:5.831345877579281,((((2[&rate=0.03177784215394466]:3.422188366548678,(7[&rate=0.11365976902220558]:2.3850093785460054,(8[&rate=0.004226960207405668]:4.7863252021847025,((((((((((9[&rate=0.13595243168820464]:0.0,11[&rate=0.017081294549322876]:1.2300000000000004)[&rate=0.06322137607819546]:0.013478112710031631,10[&rate=0.021070170119626]:1.243478112710032)[&rate=0.21692750378424647]:1.0776061934622687,(((12[&rate=0.12420241589677224]:0.03364814735787558,13[&rate=0.007738435100955857]:0.03364814735787558)[&rate=0.13595243168820464]:0.17618609284885745,14[&rate=0.09535356235244959]:0.20983424020673302)[&rate=0.11365976902220558]:0.9246227521966861,(24[&rate=0.19265022601541093]:0.0,25[&rate=0.19265022601541093]:0.30299999999999994)[&rate=0.24878061207249041]:4.431456992403419)[&rate=0.1299094749336087]:1.1866273137688816)[&rate=0.015143489217421927]:3.5839576946514136,16[&rate=0.03878287278856475]:0.20504200082371327)[&rate=0.04122824154476053]:1.1756288635895729,(15[&rate=0.03406017242797587]:0.17799665678973575,29[&rate=0.015143489217421927]:0.17799665678973575)[&rate=0.09535356235244959]:1.2026742076235504)[&rate=0.027359929361646367]:0.9067606793944041,17[&rate=0.007738435100955857]:2.28743154380769)[&rate=0.3297556841685324]:1.4113506892688044,(((18[&rate=0.10876833811601569]:0.893928763829793,19[&rate=0.04122824154476053]:0.893928763829793)[&rate=0.08729447756575642]:0.0013476096489952738,(27[&rate=0.11365976902220558]:0.14950942323985217,28[&rate=0.06954341081880161]:0.14950942323985217)[&rate=0.017081294549322876]:2.385766950238935)[&rate=0.0912449890580435]:0.7485841397494966,(((20[&rate=0.09535356235244959]:1.5143661890781885,26[&rate=0.051637207130481956]:2.5143661890781885)[&rate=0.11365976902220558]:0.14723228961200618,22[&rate=0.24878061207249041]:0.6715984786901963)[&rate=0.17302873175472042]:0.13663679709827647,(21[&rate=0.0572660478576314]:0.5639327146945678,30[&rate=0.051637207130481956]:7.863932714694569)[&rate=0.013241571240006777]:0.6343025610939037)[&rate=0.03406017242797587]:0.48562523743981245)[&rate=0.17302873175472042]:0.4149217198482109)[&rate=0.015143489217421927]:1.5222646555673602,31[&rate=0.08349031541872591]:0.7910468886438551)[&rate=0.04630090891384538]:0.6331329074605492,23[&rate=0.11365976902220558]:2.1541797961044047)[&rate=0.0059676906202966815]:1.1993555938532587,32[&rate=0.021070170119626]:7.053535389957663)[&rate=0.23162405138886824]:5.512789812227037)[&rate=0.013241571240006777]:3.2386841763613035)[&rate=0.03878287278856475]:1.5073789880026744)[&rate=0.1299094749336087]:0.16306043621880306,6[&rate=0.08729447756575642]:1.5454488027674813)[&rate=0.007738435100955857]:0.13509858202695924,(4[&rate=0.10876833811601569]:2.253620907578185,5[&rate=0.036394378260960626]:1.523620907578188)[&rate=0.15656143966943942]:3.3069264772162548)[&rate=0.013241571240006777]:1.81882128734971,3[&rate=0.054413068965624076]:0.9093686721441507)[&rate=0.054413068965624076]:0.36197720543513157)[&rate=1.0]:0.0;
tree STATE_92000 = (1[&rate=9.218730104516477E-4]:5.432560604042546,((2[&rate=0.023357727935649573]:3.848502231683142,(((4[&rate=0.12057715886025004]:1.9300615762328306,5[&rate=0.11045042578176263]:1.2000615762328337)[&rate=0.22622909752207798]:2.3399572997959126,6[&rate=0.12057715886025004]:0.3900188760287442)[&rate=0.07353551429608307]:1.1849632307531053,(7[&rate=0.12599964532685856]:1.1251731489661232,(8[&rate=0.01678759588217614]:4.486580786313009,(((((((((9[&rate=0.15071259005190388]:0.0,10[&rate=0.042993473048156004]:1.2300000000000004)[&rate=0.15071259005190388]:0.17557372217698308,11[&rate=0.03033035721779307]:1.4055737221769835)[&rate=0.14401355824535605]:0.8343441355742831,((12[&rate=0.042993473048156004]:0.024366766670427698,13[&rate=0.023357727935649573]:0.024366766670427698)[&rate=0.24047900830342042]:0.2863323200193002,14[&rate=0.01678759588217614]:0.3106990866897279)[&rate=0.11045042578176263]:1.9292187710615387)[&rate=0.01678759588217614]:4.465621692151003,(16[&rate=0.048481315828121624]:0.6160066417873544,17[&rate=0.13768689208469942]:0.6160066417873544)[&rate=0.035227916395533646]:0.3895329081149139)[&rate=0.008578585778358025]:0.3491361691996673,(15[&rate=0.11045042578176263]:0.17449382301233207,29[&rate=0.040345663133247014]:0.17449382301233207)[&rate=0.12057715886025004]:1.1801818960896036)[&rate=0.3655567806198275]:2.257901373215864,32[&rate=0.023357727935649573]:3.6125770923177996)[&rate=0.042993473048156004]:1.6927601538128183,31[&rate=0.10115132520567104]:0.8753372461306181)[&rate=0.13169336645359805]:0.08876308344319028,(((18[&rate=0.042993473048156004]:0.0,(((24[&rate=9.218730104516477E-4]:0.0,25[&rate=0.21356598169171503]:0.30299999999999994)[&rate=0.2757903623683108]:8.997,27[&rate=0.010576017620873967]:0.0)[&rate=0.2986368604609354]:0.019975189382389402,28[&rate=0.07353551429608307]:0.019975189382389402)[&rate=0.08076655966296824]:1.6200248106176094)[&rate=0.004685875147606592]:0.7330379557087099,19[&rate=0.045704331944181505]:0.7330379557087099)[&rate=0.025634817735496966]:0.8350132362089582,((20[&rate=0.09255473789438885]:1.4252096380156054,22[&rate=0.4237146327773425]:0.43520963801560697)[&rate=0.19181421025228]:0.2037468201026762,((21[&rate=0.21356598169171503]:0.0,26[&rate=0.06032061695880338]:1.5999999999999996)[&rate=0.0770936380864641]:0.33527147884316655,30[&rate=0.054247139993839455]:7.635271478843167)[&rate=0.014679189427925239]:0.6936849792751154)[&rate=0.20217141040287107]:0.5790947337993853)[&rate=0.09677191240930505]:2.1860491376561413)[&rate=0.010576017620873967]:1.4352601765121857,23[&rate=0.10570596034480662]:3.1293605060859946)[&rate=0.15071259005190388]:5.437220280227013)[&rate=0.006615594137191141]:2.2785923626531144)[&rate=0.06032061695880338]:2.959808957815728)[&rate=0.018935785928949095]:0.2337201249012928)[&rate=0.032752803813308036]:1.628789415868365,3[&rate=0.11045042578176263]:0.8474916475515073)[&rate=0.09677191240930505]:0.02506895649104024)[&rate=1.0]:0.0;
tree STATE_93000 = (1[&rate=9.218730104516477E-4]:5.621204860413062,(((2[&rate=0.05132773145365042]:3.1476443103730567,6[&rate=0.06032061695880338]:1.107844310373057)[&rate=0.018935785928949095]:0.6458406672731911,((4[&rate=0.10570596034480662]:1.513433410912853,5[&rate=0.20217141040287107]:0.7834334109128562)[&rate=0.22622909752207798]:3.1150325149273,(7[&rate=0.13169336645359805]:1.098362336348604,(8[&rate=0.0027883196428722993]:4.560691593521625,((((((((((9[&rate=0.12057715886025004]:0.0,10[&rate=0.040345663133247014]:1.2300000000000004)[&rate=0.09255473789438885]:0.03522623478315712,11[&rate=0.025634817735496966]:1.2652262347831575)[&rate=0.15071259005190388]:0.9628087951022799,((12[&rate=0.12599964532685856]:0.055323095028164904,13[&rate=0.05132773145365042]:0.055323095028164904)[&rate=0.24047900830342042]:0.1159408969696627,14[&rate=0.05132773145365042]:0.1712639919978276)[&rate=0.1823211561459054]:2.05677103788761)[&rate=0.014679189427925239]:3.6462645578293538,17[&rate=0.14401355824535605]:0.17429958771479015)[&rate=0.048481315828121624]:0.06926864658456999,16[&rate=0.12599964532685856]:0.24356823429936014)[&rate=0.14401355824535605]:0.6699951720748043,(15[&rate=0.0700852292016561]:0.0030445571688630935,29[&rate=0.01678759588217614]:0.0030445571688630935)[&rate=0.042993473048156004]:0.9105188492053014)[&rate=0.5487924050937495]:1.4543750393213681,32[&rate=0.008578585778358025]:2.3679384456955326)[&rate=0.02112528984526421]:1.7149613215920496,(((18[&rate=0.09677191240930505]:0.4331362167413655,(((24[&rate=0.08456193427062797]:0.0,25[&rate=0.2986368604609354]:0.30299999999999994)[&rate=0.048481315828121624]:8.997,27[&rate=0.17355908814452853]:0.0)[&rate=9.218730104516477E-4]:0.0010112820832084424,28[&rate=0.2757903623683108]:0.0010112820832084424)[&rate=0.07353551429608307]:2.072124934658156)[&rate=0.0700852292016561]:0.4866424802862852,19[&rate=0.12057715886025004]:0.9197786970276507)[&rate=0.07353551429608307]:0.6818031026672724,((20[&rate=0.0700852292016561]:1.7706638378082893,22[&rate=0.5487924050937495]:0.7806638378082909)[&rate=0.14401355824535605]:0.09035339067842507,((21[&rate=0.06348333963200982]:0.27998099700606716,30[&rate=0.10115132520567104]:7.579980997006068)[&rate=0.1823211561459054]:0.04662461113211158,26[&rate=0.040345663133247014]:1.9266056081381784)[&rate=0.03033035721779307]:0.934411620348536)[&rate=0.1823211561459054]:0.3805645712082075)[&rate=0.09677191240930505]:0.8413179675926603)[&rate=0.027958381949599858]:0.4583322087871,31[&rate=0.25677113877000496]:0.11123197607468249)[&rate=0.0770936380864641]:0.1448150038047693,23[&rate=0.21356598169171503]:0.9860469798794522)[&rate=0.16542343544965393]:7.654644613642171)[&rate=0.014679189427925239]:2.1776707428269795)[&rate=0.06032061695880338]:2.160103589491552)[&rate=0.03033035721779307]:1.005219051806094)[&rate=0.032752803813308036]:1.2881942914885904,3[&rate=0.11045042578176263]:0.4518792691348388)[&rate=0.09677191240930505]:0.6093255912782247)[&rate=1.0]:0.0;
tree STATE_94000 = (1[&rate=0.0010564482177150192]:5.092888524143241,((2[&rate=0.06216614838799937]:4.85813675174278,((((4[&rate=0.24474238660293723]:1.5457060100280309,5[&rate=0.16503668640929844]:0.815706010028034)[&rate=0.2089364351470902]:3.2754780684859774,7[&rate=0.07647863655262092]:3.451184078514011)[&rate=0.034757988857596546]:0.19987596422446074,(8[&rate=0.0031953591044921064]:0.6809960760685634,((((((((((9[&rate=0.11089869562359475]:0.0,10[&rate=0.049269668880804515]:1.2300000000000004)[&rate=0.1159174159797667]:0.26907449159853414,11[&rate=0.029376993578374835]:1.4990744915985346)[&rate=0.3422319293450145]:0.31060266125150715,((12[&rate=0.18087071534015534]:0.005271928161415307,13[&rate=0.05882056400262542]:0.005271928161415307)[&rate=0.15091799054474195]:0.1752951039612407,14[&rate=0.37502108415463925]:0.180567032122656)[&rate=0.15091799054474195]:1.6291101207273857)[&rate=0.021700035762919925]:3.8903228471499594,16[&rate=0.05882056400262542]:0.0)[&rate=0.005369920143012729]:0.23851079926438068,17[&rate=0.27558418224605236]:0.23851079926438068)[&rate=0.15778645225152757]:0.7519936537222378,(15[&rate=0.15091799054474195]:0.6987364877559017,29[&rate=0.01682206044955707]:0.6987364877559017)[&rate=0.08427024344577981]:0.2917679652307168)[&rate=0.4855685799913932]:2.210338689324365,32[&rate=0.009830889453658752]:3.2008431423109833)[&rate=0.005369920143012729]:1.3057824406162197,(((18[&rate=0.3422319293450145]:0.25937618570431376,(((24[&rate=0.16503668640929844]:0.0,25[&rate=0.23168443350826062]:0.30299999999999994)[&rate=0.07275065030483575]:8.997,27[&rate=0.1895719817889697]:0.0)[&rate=0.03753406469377684]:0.02395522908408232,28[&rate=0.29425464119112044]:0.02395522908408232)[&rate=0.05882056400262542]:1.8754209566202302)[&rate=0.05882056400262542]:0.44212346728084917,19[&rate=0.06912623274042645]:0.7014996529851629)[&rate=0.05237625950306382]:0.9610718098138431,(20[&rate=0.12113693767150664]:2.1147296179598616,(((21[&rate=0.06912623274042645]:0.028734652694001994,26[&rate=0.06559978450071172]:1.6287346526940016)[&rate=0.05555862805225755]:0.3980522106368696,30[&rate=0.04623533114259119]:7.726786863330872)[&rate=0.029376993578374835]:0.7992236051242259,22[&rate=0.6289052306377717]:0.8360104684550986)[&rate=0.06912623274042645]:0.2887191495047645)[&rate=0.37502108415463925]:0.18784184483914323)[&rate=0.13224753159967387]:1.2040541201281982)[&rate=0.37502108415463925]:0.20377285626670272,23[&rate=0.24474238660293723]:1.0103984391939065)[&rate=0.08427024344577981]:0.010149640719284037,31[&rate=0.27558418224605236]:0.2905480799131901)[&rate=0.18087071534015534]:3.740447996155371)[&rate=0.01682206044955707]:8.610063966669909)[&rate=0.06912623274042645]:0.8337021876658604,6[&rate=0.06912623274042645]:1.9747622304043304)[&rate=0.01682206044955707]:0.84357452133845)[&rate=0.0267674937520948]:0.17659598588025105,3[&rate=0.13224753159967387]:0.4049327376230316)[&rate=0.19889527869863605]:0.12795578652021078)[&rate=1.0]:0.0;
tree STATE_95000 = (1[&rate=0.0010418264339638265]:5.297111206065324,(((2[&rate=0.05800645730761883]:3.0368803948237186,6[&rate=0.06469184992615315]:0.997080394823719)[&rate=0.03159630560361002]:0.5720345815364176,((4[&rate=0.14239462451262758]:1.5403409844926195,5[&rate=0.10000222869759023]:0.8103409844926226)[&rate=0.186948208586911]:3.371750670238903,(7[&rate=0.05478966821942248]:2.1603329368019573,(8[&rate=0.15560260703791193]:0.0,((((((((((9[&rate=0.11946034048745775]:0.0,11[&rate=0.14239462451262758]:1.2300000000000004)[&rate=0.186948208586911]:0.17010345459687048,10[&rate=0.005295597701291798]:1.400103454596871)[&rate=0.33749526437675]:0.7108876869106604,((12[&rate=0.026397017945858827]:0.05308358611160857,13[&rate=0.05478966821942248]:0.05308358611160857)[&rate=0.061305737093691075]:0.009948717151162967,14[&rate=0.186948208586911]:0.06303230326277154)[&rate=0.14882920835465735]:2.0479588382447598)[&rate=0.007476410275993589]:3.7465199347163107,17[&rate=0.22847780243210392]:0.15751107622384097)[&rate=0.003151133699924392]:0.7892260109102054,16[&rate=0.12482215220252996]:0.9467370871340464)[&rate=0.061305737093691075]:0.3306316690763662,(15[&rate=0.36983060051076777]:0.12847284336811526,29[&rate=0.11431305964593794]:0.12847284336811526)[&rate=0.07542013310067026]:1.1488959128422973)[&rate=0.36983060051076777]:2.100830360356598,32[&rate=0.014249808959248152]:3.3781991165670107)[&rate=0.018971985245760405]:0.5071254889201526,(((18[&rate=0.16275249424613736]:0.17822159701159634,(((24[&rate=0.14882920835465735]:0.0,25[&rate=0.22847780243210392]:0.30299999999999994)[&rate=0.07174374408957732]:8.997,27[&rate=0.03159630560361002]:0.0)[&rate=0.03701457403815086]:0.021770397663152252,28[&rate=0.2901820064333211]:0.021770397663152252)[&rate=0.05800645730761883]:1.7964511993484429)[&rate=0.15560260703791193]:0.0790322157872918,19[&rate=0.09556506962611921]:0.25725381279888815)[&rate=0.05165134527886591]:1.2609872409937601,((20[&rate=0.10459789085237065]:1.3846088887728811,((21[&rate=0.13041715811211968]:0.0,26[&rate=0.02897040095967344]:1.5999999999999996)[&rate=0.08310390016869083]:0.40929899221030475,30[&rate=0.045595410508247225]:7.7092989922103055)[&rate=0.021399696167473562]:0.37530989656257674)[&rate=0.13626656818092509]:0.6677107259225714,22[&rate=0.31167599711700095]:1.062319614695454)[&rate=0.33749526437675]:0.10592143909719454)[&rate=0.13626656818092509]:0.7270835516945162)[&rate=0.14239462451262758]:0.5446753945128364,31[&rate=0.2717699561907834]:0.0)[&rate=0.24135502677625403]:0.2899002174083538,23[&rate=0.24135502677625403]:1.0199002174083542)[&rate=0.4788480624554139]:3.060099782591644)[&rate=0.014249808959248152]:7.800332936801958)[&rate=0.03427692051162369]:1.3817587179295678)[&rate=0.05800645730761883]:0.5370233216286131)[&rate=0.026397017945858827]:1.465496112943999,3[&rate=0.08310390016869083]:0.44461108930413573)[&rate=0.10936380094678348]:0.2925001167611896)[&rate=1.0]:0.0;
tree STATE_96000 = (1[&rate=0.0030512754007322672]:5.447747338843801,(((2[&rate=0.05305340324221012]:2.8943420902763286,6[&rate=0.1649257178177409]:0.854542090276329)[&rate=0.05936298022588746]:1.1666289953807834,((4[&rate=0.1995151668508136]:2.0519491261790748,5[&rate=0.05001453263246615]:1.321949126179078)[&rate=0.23370657235620684]:3.465711655499536,(7[&rate=0.13194832940368076]:1.8181146080245654,(8[&rate=0.0804703673143798]:0.8973353486585047,(((((((((9[&rate=0.2631576635427816]:0.0,11[&rate=0.0385501264144943]:1.2300000000000004)[&rate=0.023117535108633874]:0.7726496150235729,10[&rate=0.005127782105378044]:2.0026496150235733)[&rate=0.3268001602347495]:0.4491780819015885,((12[&rate=0.018370769823201478]:0.0017454062578377005,13[&rate=0.14411286400634774]:0.0017454062578377005)[&rate=0.3268001602347495]:0.0913871860759441,14[&rate=0.18102388676364103]:0.0931325923337818)[&rate=0.12628428504651185]:2.35869510459138)[&rate=0.007239485510078022]:3.544466367750494,17[&rate=0.18102388676364103]:0.29629406467565467)[&rate=0.05001453263246615]:1.3837472657946197,((15[&rate=0.0030512754007322672]:0.17456537690925877,29[&rate=0.05936298022588746]:0.17456537690925877)[&rate=0.06947021051572987]:0.6952155640560669,16[&rate=0.1106905196972315]:0.8697809409653257)[&rate=0.07669469903292933]:0.8102603895049487)[&rate=0.35811080113916594]:1.9436273495918996,32[&rate=0.035841595434018825]:3.623668680062174)[&rate=0.06600922356727801]:0.5641116499993721,(((18[&rate=0.15067161610945998]:0.28386822379256316,(19[&rate=0.10128322112577293]:0.0,(24[&rate=0.10128322112577293]:0.0,25[&rate=0.2631576635427816]:0.30299999999999994)[&rate=0.0561682534354574]:10.637)[&rate=0.10589810123496425]:0.28386822379256316)[&rate=0.0925366467714272]:0.008046359034306505,(27[&rate=0.018370769823201478]:0.09837031827354714,28[&rate=0.1995151668508136]:0.09837031827354714)[&rate=0.0561682534354574]:1.8335442645533213)[&rate=0.011573401380568213]:1.6196744893699062,(((20[&rate=0.030595029987025808]:0.5999999999999996,21[&rate=0.18992678173847982]:0.0)[&rate=0.15759492595092817]:0.8042215604247964,(26[&rate=0.24756389819350122]:1.1972715032076433,30[&rate=0.0385501264144943]:6.897271503207644)[&rate=0.0385501264144943]:1.2069500572171528)[&rate=0.05936298022588746]:0.36047325000502006,22[&rate=0.12628428504651185]:0.7746948104298177)[&rate=0.15067161610945998]:0.7868942617669585)[&rate=0.13788218982340023]:0.6361912578647715)[&rate=0.13788218982340023]:0.4539753262162467,31[&rate=0.2631576635427816]:0.21175565627779314)[&rate=0.07303009607480325]:0.19335049281585093,23[&rate=0.13788218982340023]:1.1351061490936445)[&rate=0.22123742264289611]:3.8422291995648585)[&rate=0.013798237613190267]:6.560779259366061)[&rate=0.033190697167969144]:2.329546173654048)[&rate=0.2631576635427816]:0.3835103039785004)[&rate=0.0030512754007322672]:0.7449145711252214,3[&rate=0.22123742264289611]:0.1760856567823339)[&rate=0.001008811327130524]:0.7116616820614681)[&rate=1.0]:0.0;
tree STATE_97000 = (1[&rate=0.00477610818125553]:5.404407103440153,(((2[&rate=0.07143481762337849]:2.9241233607143293,6[&rate=0.15361477028101608]:0.8843233607143297)[&rate=0.1467867393135059]:0.06539295570157222,(7[&rate=0.10774147541429327]:1.516420965479476,(8[&rate=0.07495154274900921]:0.9918592061766347,(((((((((9[&rate=0.09433700791134796]:0.0,11[&rate=0.0523161182060688]:1.2300000000000004)[&rate=0.021532086639759456]:0.33653632090652774,10[&rate=0.006742986589952881]:1.5665363209065282)[&rate=0.30438752795205465]:0.8574555947846205,((12[&rate=0.046584432329341785]:7.019139003245911E-4,13[&rate=0.2617156236474017]:7.019139003245911E-4)[&rate=0.14033824440953507]:0.07544387113214546,14[&rate=0.1686088934371284]:0.07614578503247005)[&rate=0.11762344705366216]:2.3478461306586786)[&rate=0.006742986589952881]:4.149535989162128,17[&rate=0.07143481762337849]:0.873527904853276)[&rate=0.1284259434842774]:0.39948583489525724,((15[&rate=0.030914410368422855]:0.047900350368278666,29[&rate=0.0523161182060688]:0.047900350368278666)[&rate=0.06470579950145126]:0.9486014831120588,16[&rate=0.1342293051186773]:0.9965018334803375)[&rate=0.18583200321271845]:0.2765119062681958)[&rate=0.24510976558238656]:1.9725438900560412,(((18[&rate=0.09019217273809096]:0.16080505178348226,(27[&rate=0.035906278849796594]:0.05514189320311225,28[&rate=0.1284259434842774]:0.05514189320311225)[&rate=0.043821372080468136]:1.7456631585803688)[&rate=0.09863538997830536]:0.11244363282354186,19[&rate=0.09433700791134796]:0.2732486846070241)[&rate=0.07143481762337849]:1.0324998572377933,(((20[&rate=0.06470579950145126]:0.5999999999999996,21[&rate=0.028496759422272526]:0.0)[&rate=0.058345684683994065]:0.964880544246423,(((24[&rate=0.18583200321271845]:0.21627738202750768,25[&rate=0.1467867393135059]:0.5192773820275076)[&rate=0.014961857606625146]:9.784511511144116,26[&rate=0.24510976558238656]:1.0037888931716221)[&rate=0.086190291753511]:0.23492192401533352,30[&rate=9.39624955553006E-4]:6.938710817186957)[&rate=0.1686088934371284]:1.326169727059467)[&rate=0.008743778361347408]:0.15193828334514592,22[&rate=0.1342293051186773]:0.7268188275915701)[&rate=0.2811010888097405]:0.2289297142532476)[&rate=0.086190291753511]:0.29980908795975836)[&rate=0.06802154073101553]:0.7894580017820054,32[&rate=0.01930042078478145]:4.03501563158658)[&rate=0.035906278849796594]:0.46554532894560197,31[&rate=0.2617156236474017]:0.0705609605321822)[&rate=0.18583200321271845]:0.26952983416106413,23[&rate=0.1284259434842774]:1.0700907946932467)[&rate=0.2811010888097405]:4.001768411483386)[&rate=0.00477610818125553]:6.164561759302842)[&rate=0.033383504537396434]:1.9432953509364275)[&rate=0.021532086639759456]:2.387505159011969,(3[&rate=0.37259608411111117]:0.3571078311798246,(4[&rate=0.18583200321271845]:2.5853815601648975,5[&rate=0.008743778361347408]:1.8553815601649006)[&rate=0.2305854529788607]:4.241726271014926)[&rate=0.046584432329341785]:0.3901136442480464)[&rate=0.04112257490840399]:0.09718562801228359)[&rate=1.0]:0.0;
tree STATE_98000 = (1[&rate=0.00650468022149496]:5.574651777963172,(((2[&rate=0.06561756644865911]:2.3664852124436564,6[&rate=0.10859866629354122]:0.3266852124436568)[&rate=0.03966924686787929]:2.9054658333899006,(3[&rate=0.06561756644865911]:0.1280095989948009,(4[&rate=0.14818581420067742]:2.783888024775358,5[&rate=0.0449380747773899]:2.053888024775361)[&rate=0.25246623555977865]:3.814121574219442)[&rate=0.09100300902722788]:0.5141414468387566)[&rate=0.03220368582849387]:0.2058746421138835,(7[&rate=0.10393374431535629]:1.7114514929380569,(8[&rate=0.03463730184630054]:0.6470681527890072,(((((((((9[&rate=0.09945547003019284]:0.0,11[&rate=0.09945547003019284]:1.2300000000000004)[&rate=0.018618317517101187]:0.10189016968712394,10[&rate=0.008434761275209585]:1.3318901696871244)[&rate=0.27116659186981923]:0.6727114095825826,((12[&rate=0.004607313985856555]:0.26272492100877853,13[&rate=0.03220368582849387]:0.26272492100877853)[&rate=0.029821852824426873]:0.04166187732888993,14[&rate=0.13537849891177187]:0.30438679833766846)[&rate=0.17926444605712977]:1.7002147809320385)[&rate=0.0027415719973260064]:3.8985511283919543,17[&rate=0.27116659186981923]:0.20315270766166016)[&rate=0.09100300902722788]:1.4067656670761135,((15[&rate=0.08314420896065594]:0.10061803283791626,29[&rate=0.20998543566701827]:0.10061803283791626)[&rate=0.05930931008516996]:0.25704735075789387,16[&rate=0.35942802889972125]:0.3576653835958101)[&rate=0.07580112269055071]:1.2522529911419635)[&rate=0.23644725123057928]:1.873366691329057,32[&rate=0.016506143006469985]:3.4832850660668306)[&rate=0.03463730184630054]:0.5082566391065733,((18[&rate=0.11855561936502504]:0.26978290238481684,(19[&rate=0.1294854578906368]:0.24810499631129268,(27[&rate=0.00650468022149496]:0.13272812839560366,28[&rate=0.12388719499364247]:0.13272812839560366)[&rate=0.03966924686787929]:1.7553768679156878)[&rate=0.025205036531535583]:0.021677906073524156)[&rate=0.0422726648567433]:1.4389221161823347,(((20[&rate=0.0422726648567433]:0.5999999999999996,21[&rate=0.04766850106574515]:0.0)[&rate=0.14818581420067742]:0.4499716986759381,26[&rate=0.05046719503601831]:2.0499716986759378)[&rate=0.016506143006469985]:0.7385202414319565,(22[&rate=0.1551844634976357]:0.0,((24[&rate=0.053337658156341144]:0.0,25[&rate=0.10859866629354122]:0.30299999999999994)[&rate=0.016506143006469985]:5.284562316706934,30[&rate=0.04766850106574515]:1.987562316706934)[&rate=0.06241900804908017]:5.702437683293065)[&rate=0.17926444605712977]:0.7984919401078958)[&rate=0.25246623555977865]:0.560213078459256)[&rate=0.09945547003019284]:0.6428366866062536)[&rate=0.25246623555977865]:0.6722242547635986,31[&rate=0.2224362476993347]:0.23376595993700278)[&rate=0.008434761275209585]:0.6090495082474607,23[&rate=0.12388719499364247]:1.572815468184464)[&rate=0.2224362476993347]:3.1542526846045416)[&rate=9.064173245006302E-4]:6.70438334014905)[&rate=0.03220368582849387]:4.236574195009386)[&rate=0.1294854578906368]:0.1666260900157326)[&rate=1.0]:0.0;
tree STATE_99000 = (1[&rate=0.0027290121329002597]:6.66516892395849,(((2[&rate=0.03205615224979897]:5.144116252896875,(7[&rate=0.09058610024028674]:2.01338731696006,(8[&rate=0.09899983829001001]:0.6865170780839875,(((((((((9[&rate=0.11801248480296082]:0.0,10[&rate=0.00839611940908916]:1.2300000000000004)[&rate=0.11801248480296082]:0.08801710796671003,11[&rate=0.022860909471522296]:1.3180171079667105)[&rate=0.25130962114520106]:0.6812769026775518,((12[&rate=0.004586206665280751]:0.23831178086558813,13[&rate=0.134758294301369]:0.23831178086558813)[&rate=0.029685231050946292]:0.11446752005786598,14[&rate=0.20902343700131423]:0.3527793009234541)[&rate=0.1978712280442308]:1.6465147097208082)[&rate=0.004586206665280751]:3.700705989355739,17[&rate=0.29228485966895995]:0.0)[&rate=0.4147022299586846]:0.4688324583559176,((15[&rate=0.20902343700131423]:0.12153769509158252,29[&rate=0.03695492319424221]:0.12153769509158252)[&rate=0.3202885983339554]:0.26420094326549304,16[&rate=0.35778139429804123]:0.38573863835707556)[&rate=0.12331963507738862]:0.08309381999884202)[&rate=0.25130962114520106]:3.1588982261313134,32[&rate=0.00839611940908916]:3.627730684487231)[&rate=0.05309330427620089]:0.3414625314813833,(((18[&rate=0.022860909471522296]:0.6439199272688132,19[&rate=0.12889225085547654]:0.6439199272688132)[&rate=0.02508956561120562]:0.014597832792643928,(27[&rate=0.0027290121329002597]:0.15371924683987892,28[&rate=0.18773432535945708]:0.15371924683987892)[&rate=0.044732201604148925]:2.144798513221577)[&rate=0.012340924011644477]:1.2443333093243059,((((20[&rate=0.08660606671158967]:0.8057870588195435,21[&rate=0.2353640240083166]:0.20578705881954384)[&rate=0.056025818057948706]:0.39291474149885985,26[&rate=0.039487511584976626]:2.1987018003184033)[&rate=0.018533022093862848]:0.4013865034332902,22[&rate=0.29228485966895995]:0.6100883037516951)[&rate=0.15447352253952348]:0.9036030719762671,((24[&rate=0.1409503923835874]:0.49353539444562555,25[&rate=0.12331963507738862]:0.7965353944456255)[&rate=0.0027290121329002597]:3.417895242628577,30[&rate=0.04745011908951097]:0.6144306370742028)[&rate=0.04745011908951097]:8.58926073865376)[&rate=0.12889225085547654]:0.03915969365780114)[&rate=0.09471357552712605]:0.4263421465828525)[&rate=0.08660606671158967]:1.5600724853624772,31[&rate=0.25130962114520106]:1.0992657013310918)[&rate=0.07545385775450623]:0.001293878984375496,23[&rate=0.10810114715970333]:1.8305595803154677)[&rate=0.2353640240083166]:2.935957497768518)[&rate=0.00839611940908916]:6.966870238876073)[&rate=0.03205615224979897]:3.6009289359368175)[&rate=0.1978712280442308]:0.2995262026446923,(3[&rate=0.06531695506973256]:0.2716585628444719,6[&rate=0.062133050109820974]:2.8616585628444717)[&rate=0.12889225085547654]:0.5421838926970963)[&rate=0.014366963325869979]:0.7049940426641434,(4[&rate=0.07197141519483316]:2.8375943645694583,5[&rate=0.05309330427620089]:2.1075943645694615)[&rate=0.25130962114520106]:5.151242133636252)[&rate=0.022860909471522296]:0.5863324257527793)[&rate=1.0]:0.0;
tree STATE_100000 = (1[&rate=0.004282060017021151]:5.9816994252804925,((2[&rate=0.04430333663205052]:5.125530111773738,(3[&rate=0.07044993193755117]:0.0,6[&rate=0.058012529532301155]:2.59)[&rate=0.08457863900318942]:0.4957301117737387)[&rate=0.07044993193755117]:0.055203857166802095,((4[&rate=0.11514136130762408]:2.2930894377851594,5[&rate=8.424286679601777E-4]:1.5630894377851625)[&rate=0.29904779721687913]:1.8961065535358443,(7[&rate=0.15116772353165414]:1.9425317084084135,(8[&rate=0.06719843693641257]:1.174783041560545,(((((((((9[&rate=0.034504157922082]:0.0,10[&rate=0.04430333663205052]:1.2300000000000004)[&rate=0.38720013455104235]:0.15632321340573618,11[&rate=0.021344826682544005]:1.3863232134057366)[&rate=0.2346433466998422]:0.8182543174637011,((12[&rate=0.002548030342531991]:0.30253962105194,14[&rate=0.08457863900318942]:0.30253962105194)[&rate=0.08086255211843192]:0.03891585352908544,13[&rate=0.03219207672601505]:0.34145547458102543)[&rate=0.18474886457721512]:1.8631220562884123)[&rate=0.009664607094106405]:3.4954224691305633,17[&rate=0.11514136130762408]:0.0)[&rate=0.019304773632432996]:1.0509980986867955,((15[&rate=0.13772461612695516]:0.010256366862616773,29[&rate=0.21975522478761259]:0.010256366862616773)[&rate=0.29904779721687913]:0.45177498274921035,16[&rate=0.06404548740515668]:0.4620313496118271)[&rate=0.09243439735118442]:0.5889667490749684)[&rate=0.21975522478761259]:2.6436090920923707,32[&rate=0.029930262167983616]:3.694607190779166)[&rate=0.013414179454547322]:0.49192131351339263,((18[&rate=0.04957227879279191]:0.7755651425008026,(19[&rate=0.034504157922082]:0.41283180293890354,(27[&rate=0.10545629214794869]:0.12663646106019222,28[&rate=0.027716574994666184]:0.12663646106019222)[&rate=0.027716574994666184]:1.92619534187871)[&rate=0.02342568348729126]:0.362733339561899)[&rate=0.08843238964875384]:1.0446806970704259,((((20[&rate=0.08086255211843192]:0.5999999999999996,21[&rate=0.18474886457721512]:0.0)[&rate=0.08086255211843192]:0.9960804891629138,22[&rate=0.2346433466998422]:0.606080489162915)[&rate=0.15116772353165414]:0.025787811101034563,26[&rate=0.03686879089199024]:2.621868300263948)[&rate=0.13160288745344936]:0.22973712164891502,((24[&rate=0.006045481420514379]:0.0,25[&rate=0.19516148475809586]:0.30299999999999994)[&rate=8.424286679601777E-4]:5.772509669146068,30[&rate=0.034504157922082]:2.475509669146068)[&rate=0.04176566516562108]:6.076095752766796)[&rate=0.11514136130762408]:0.6086404176583642)[&rate=0.19516148475809586]:0.7262826647213316)[&rate=0.052310315024182964]:0.4018897306254985,31[&rate=0.12034441406017829]:0.15841823491805762)[&rate=0.017303954813785435]:1.9160863003051887,23[&rate=0.13160288745344936]:2.8045045352232467)[&rate=0.3340541574272766]:2.4502785063372965)[&rate=0.006045481420514379]:6.407748666847869)[&rate=0.027716574994666184]:0.8766642829125928)[&rate=0.07044993193755117]:2.831737977619536)[&rate=0.007839308134971508]:0.870765456339953)[&rate=1.0]:0.0;
tree STATE_101000 = (1[&rate=0.003946344413724871]:6.1691153151016245,((2[&rate=0.04322712405061492]:4.817187732432213,((4[&rate=0.2756023033989459]:0.7299999999999969,5[&rate=0.03849121655387532]:0.0)[&rate=0.2515056139757163]:3.4954850889130107,(7[&rate=0.1393160999433284]:1.2579069872090933,(8[&rate=0.04322712405061492]:1.012541142975909,(((((((((9[&rate=0.05346431879418353]:0.0,10[&rate=0.025543581935565166]:1.2300000000000004)[&rate=0.10154751936444757]:0.4886075386399762,11[&rate=0.02354595479991496]:1.7186075386399766)[&rate=0.06801987921179047]:1.0703062995167345,(12[&rate=7.763818476507612E-4]:0.5565282536317993,(13[&rate=0.02354595479991496]:0.3381190343249232,14[&rate=0.1702644630780999]:0.3381190343249232)[&rate=0.04322712405061492]:0.21840921930687607)[&rate=0.17986072873521775]:2.232385584524912)[&rate=0.010619132561610144]:3.807212805804241,((15[&rate=0.05080074100766392]:0.14196410363404155,29[&rate=7.763818476507612E-4]:0.14196410363404155)[&rate=0.07452288841437175]:0.6405563704427912,16[&rate=0.0930190000900952]:0.7825204740768328)[&rate=0.11090935303605567]:0.1136061698841182)[&rate=0.04820916069725721]:0.1537784953232446,17[&rate=0.10611422216849672]:1.0499051392841956)[&rate=0.21624719335690165]:2.761941339862936,((((18[&rate=0.07794763226669656]:0.10444878501828647,(27[&rate=0.06193004655724911]:0.06154182946550257,28[&rate=0.031799015035948404]:0.06154182946550257)[&rate=0.04820916069725721]:1.6829069555527827)[&rate=0.07794763226669656]:0.007620716914914283,19[&rate=0.11090935303605567]:0.11206950193320075)[&rate=0.08149924697353374]:0.7621205367357202,((24[&rate=0.12692693874550315]:0.0,25[&rate=0.17986072873521775]:0.30299999999999994)[&rate=7.763818476507612E-4]:4.789863904609907,30[&rate=0.031799015035948404]:1.4928639046099077)[&rate=0.07121626300545203]:6.721326134059013)[&rate=0.00890689716282979]:0.8069499451292348,((20[&rate=0.30786414781775584]:0.5999999999999996,21[&rate=0.010619132561610144]:0.0)[&rate=0.12692693874550315]:0.6230419209057434,26[&rate=0.025543581935565166]:2.223041920905743)[&rate=0.07121626300545203]:1.0980980628924115)[&rate=0.20252630749690975]:0.49070649534897726)[&rate=7.763818476507612E-4]:0.3611549745012059,32[&rate=0.0296682021384392]:4.173001453648338)[&rate=0.19052533563218735]:0.40292196659951784,(22[&rate=0.04820916069725721]:2.0864678390925757,23[&rate=0.12692693874550315]:0.37646783909257486)[&rate=0.20252630749690975]:0.49945558115528144)[&rate=0.04322712405061492]:1.6469425936983146,31[&rate=0.0296682021384392]:1.7928660139461705)[&rate=0.30786414781775584]:2.5696751290297364)[&rate=0.005571512715209702]:5.885365844233185)[&rate=0.005571512715209702]:1.5975781017039168)[&rate=0.040829933334024404]:2.431902643519205)[&rate=0.08902331218048339]:0.4681161539520744,(3[&rate=0.10154751936444757]:0.0,6[&rate=0.03620818883253477]:2.59)[&rate=0.07452288841437175]:0.6555038863842881)[&rate=0.03620818883253477]:0.9536114287173376)[&rate=1.0]:0.0;
tree STATE_102000 = (1[&rate=0.00542024225003766]:5.393962111106685,(2[&rate=0.012233483765585083]:5.413914111627367,((3[&rate=0.05286708314030324]:0.1473858699942241,6[&rate=0.0323400001733538]:2.737385869994224)[&rate=0.17433216261196863]:0.4417378483557144,(((4[&rate=0.3785354476145859]:0.7299999999999969,5[&rate=0.15926508629557704]:0.0)[&rate=0.31901203663640937]:3.142266337696814,(8[&rate=0.1023560201622536]:0.0,(((((((((9[&rate=0.046668607470753735]:0.0,10[&rate=0.035083709760083195]:1.2300000000000004)[&rate=0.0323400001733538]:0.3349451795056142,11[&rate=0.0323400001733538]:1.5649451795056146)[&rate=0.13947392754961643]:0.6746839224564525,((12[&rate=0.012233483765585083]:0.37870397155223,14[&rate=0.1523322594854192]:0.37870397155223)[&rate=0.06977402220275586]:0.17782428207956924,13[&rate=0.05937177791981158]:0.5565282536317993)[&rate=0.1665832631879746]:1.6831008483302679)[&rate=0.016979701811770612]:3.5143775344357406,17[&rate=0.3454390220609569]:0.05400663639780667)[&rate=0.07343240457925208]:0.48711724935544076,16[&rate=0.17433216261196863]:0.5411238857532474)[&rate=0.12227212511933301]:0.4677102230680745,(15[&rate=0.04973138031867923]:0.104382499269418,29[&rate=0.0323400001733538]:0.104382499269418)[&rate=0.13348683763434577]:0.904451609551904)[&rate=0.27816671165878654]:3.8915685396732975,((((18[&rate=0.1523322594854192]:0.0,(27[&rate=0.05937177791981158]:0.06154182946550257,28[&rate=0.04074881101460725]:0.06154182946550257)[&rate=0.09781442194691745]:1.5784581705344962)[&rate=0.035083709760083195]:0.28749438791481907,19[&rate=0.1023560201622536]:0.28749438791481907)[&rate=0.07343240457925208]:1.359443065725765,(((20[&rate=0.2108944012566161]:0.6929660747272184,21[&rate=0.046668607470753735]:0.09296607472721874)[&rate=0.0810689377023672]:1.5081807561824494,((24[&rate=0.12227212511933301]:0.0,25[&rate=0.233855573590145]:0.30299999999999994)[&rate=0.0032253031629803073]:4.789863904609907,30[&rate=0.06621452723217536]:1.4928639046099077)[&rate=0.03788580050553907]:7.408282926299761)[&rate=0.03788580050553907]:0.05077670529126621,26[&rate=0.035083709760083195]:3.251923536200934)[&rate=0.012233483765585083]:0.03501391743964888)[&rate=0.2616835647452905]:0.3607054231416811,32[&rate=0.0323400001733538]:3.647642876782264)[&rate=0.0891756995657042]:1.2527597717123555)[&rate=0.04074881101460725]:0.13574680892597257,(22[&rate=0.06621452723217536]:1.7100000000000009,23[&rate=0.1913484814951945]:0.0)[&rate=0.27816671165878654]:1.3361494574205928)[&rate=0.05937177791981158]:0.29733360096031625,31[&rate=0.0032253031629803073]:0.9034830583809086)[&rate=0.3785354476145859]:2.4465169416190893)[&rate=0.0076523854609784345]:8.142266337696814)[&rate=0.1023560201622536]:0.3348173684048419,7[&rate=0.06621452723217536]:2.837083706101655)[&rate=0.01941853626288055]:2.8520400122482847)[&rate=0.05286708314030324]:0.19499039327742906)[&rate=0.04973138031867923]:0.049847999479318617)[&rate=1.0]:0.0;
tree STATE_103000 = (1[&rate=0.005889469636570038]:5.407034761460306,((2[&rate=0.015847846065033123]:4.947153086612396,(((4[&rate=0.4113050528463118]:1.2239767581359544,5[&rate=0.057443757412627895]:0.49397675813595754)[&rate=0.2541003218061443]:2.6597966049306834,(8[&rate=0.0719466823887857]:0.0,(((((((((9[&rate=0.689752950039811]:0.0,10[&rate=0.038120887192599234]:1.2300000000000004)[&rate=0.047456408740129005]:0.009977595124989413,11[&rate=0.10151192377121555]:1.2399775951249898)[&rate=0.08387808306777435]:1.6012674149858084,((12[&rate=0.010782045802512893]:0.08944643308604894,13[&rate=0.06451156003691168]:0.08944643308604894)[&rate=0.0351396561779713]:0.46897813213902984,14[&rate=0.11121692445786067]:0.5584245652250788)[&rate=0.13285715565281256]:2.2828204448857194)[&rate=0.021099588252918883]:2.858754989889203,17[&rate=0.00831484825598881]:0.0)[&rate=0.07581432087867275]:0.5954217708171132,16[&rate=0.3022474506942145]:0.5954217708171132)[&rate=0.15836339253515014]:1.1708081481794341,(15[&rate=0.0507086831180101]:0.8356465737000995,29[&rate=0.038120887192599234]:0.8356465737000995)[&rate=0.04116555339071273]:0.9305833452964478)[&rate=0.3022474506942145]:3.0157373285340565,(22[&rate=0.12713263578990178]:2.1682213807766004,23[&rate=0.2079134141581775]:0.4582213807765996)[&rate=0.3022474506942145]:0.623745866754005)[&rate=0.06818083576718133]:0.11407096811498185,(((((18[&rate=0.13882026483786641]:0.2738180320820671,(27[&rate=0.0035045158815500996]:0.4119595183876683,28[&rate=0.01844962524649917]:0.4119595183876683)[&rate=0.13285715565281256]:1.5018585136943976)[&rate=0.026551444327528307]:0.06345594472309024,19[&rate=0.12713263578990178]:0.33727397680515736)[&rate=0.08387808306777435]:1.1621013256433947,((24[&rate=0.026551444327528307]:0.0,25[&rate=0.07581432087867275]:0.30299999999999994)[&rate=0.0011586614949827552]:4.792187395820839,30[&rate=0.038120887192599234]:1.4951873958208397)[&rate=0.02379955350071542]:7.344187906627712)[&rate=0.28433736683006916]:0.09082748386492234,((20[&rate=0.22915141342895307]:0.5999999999999996,21[&rate=0.0507086831180101]:0.0)[&rate=0.18100428454088285]:0.8768558526914507,26[&rate=0.03221927088034565]:2.4768558526914504)[&rate=0.08808703099271296]:0.7533469336220229)[&rate=0.2684216554980281]:0.727500884452466,32[&rate=0.0351396561779713]:3.957703670765939)[&rate=0.06451156003691168]:0.9383345448796465)[&rate=0.1655195792961562]:0.4441210017508226,31[&rate=0.10151192377121555]:0.9101592173964086)[&rate=0.45945218173438207]:2.4398407826035893)[&rate=0.005889469636570038]:8.153773363066641)[&rate=0.17305257710520053]:0.3349701204177258,7[&rate=0.07978940740274604]:2.848743483484366)[&rate=0.01844962524649917]:2.5686096031280314)[&rate=0.013292529717907947]:0.5263787745786281,(3[&rate=0.057443757412627895]:0.49638940194918746,6[&rate=0.01844962524649917]:3.0863894019491873)[&rate=0.11632796465525158]:0.3473424592418368)[&rate=0.0442764131428245]:0.0033029002692828158)[&rate=1.0]:0.0;
tree STATE_104000 = (1[&rate=0.008439628480205831]:5.362626141383259,((2[&rate=0.02141622798848949]:4.903565005961763,(((4[&rate=0.41747747297181337]:1.3035879722338812,5[&rate=0.02141622798848949]:0.5735879722338844)[&rate=0.17564956248698035]:3.1032280778731725,7[&rate=0.0851368343630313]:3.0368160501070562)[&rate=0.2110335531718628]:0.41060984100720077,(8[&rate=0.02141622798848949]:1.1164266479621965,(((((((((((9[&rate=0.28860439363489143]:0.0,11[&rate=0.026949899605901967]:1.2300000000000004)[&rate=0.01608567334996612]:0.005217936425085945,10[&rate=0.04494086552841167]:1.2352179364250864)[&rate=0.05830581101951762]:3.2861610807599844,((12[&rate=0.0851368343630313]:0.4979867873070791,13[&rate=0.0769520599770728]:0.4979867873070791)[&rate=0.02141622798848949]:0.30586556934632814,14[&rate=0.01872649721145897]:0.8038523566534073)[&rate=0.1348509317459906]:3.7175266605316635)[&rate=0.008439628480205831]:1.4654110712213324,17[&rate=0.32756740675423424]:0.2867900884064021)[&rate=0.07302638016362811]:0.3604323243450054,16[&rate=0.0769520599770728]:0.6472224127514075)[&rate=0.15382237828926648]:0.8218888018449331,29[&rate=0.0035571078548500296]:1.4691112145963405)[&rate=0.04178332136722525]:0.5747562217753046,15[&rate=0.008439628480205831]:2.043867436371645)[&rate=0.41747747297181337]:2.127710100415227,23[&rate=0.16073993856701205]:0.47157753678687264)[&rate=0.4663471417491392]:0.30214956521039404,22[&rate=0.08940894561333947]:2.4837271019972675)[&rate=0.06547967955974215]:0.13757676881116332,(((((18[&rate=0.09381053430573756]:0.0,(27[&rate=0.06184845764957894]:0.39691454690580663,28[&rate=0.04494086552841167]:0.39691454690580663)[&rate=0.16800351761722004]:1.2430854530941922)[&rate=0.04178332136722525]:0.5961226200701901,19[&rate=0.038692964121100994]:0.5961226200701901)[&rate=0.14721936347511064]:0.41205465496222793,26[&rate=0.03270278275221449]:2.648177275032417)[&rate=0.05830581101951762]:0.8729242992507675,((20[&rate=0.1030353046218222]:0.8379241461270848,21[&rate=0.051469664034848574]:0.23792414612708512)[&rate=0.18372060052331649]:0.48137003830496994,((24[&rate=0.5405401250606218]:0.0,25[&rate=0.30678325261212486]:0.30299999999999994)[&rate=0.010943851051548764]:4.784294349219921,30[&rate=0.038692964121100994]:1.4872943492199209)[&rate=0.02141622798848949]:6.531999835212135)[&rate=0.09381053430573756]:1.2018073898511297)[&rate=0.14721936347511064]:0.41606434884655386,32[&rate=0.0356669940248933]:3.9371659231297382)[&rate=0.08940894561333947]:0.6741379476786911)[&rate=0.06184845764957894]:0.5941260422719008,31[&rate=0.257913583834799]:0.7754299130803304)[&rate=0.4663471417491392]:3.690996734881864)[&rate=0.0059778524090687716]:7.970999243152061)[&rate=0.024156711386302248]:1.926339114847508)[&rate=0.0011760494299978583]:0.4300833135031006,(3[&rate=0.20134721050423948]:0.13462056103798758,6[&rate=0.01608567334996612]:2.7246205610379874)[&rate=0.11807368857774617]:0.5692277584268766)[&rate=0.3518305610262429]:0.09877782191839657)[&rate=1.0]:0.0;
tree STATE_105000 = (1[&rate=0.008439628480205831]:5.362626141383259,((2[&rate=0.01872649721145897]:5.1333476169679315,((4[&rate=0.4663471417491392]:0.7299999999999969,5[&rate=0.1348509317459906]:0.0)[&rate=0.16800351761722004]:4.598987295952259,(7[&rate=0.08098680028826107]:3.2392031500758662,(8[&rate=0.01872649721145897]:0.4435169200137814,((((((((((9[&rate=0.19226667188922872]:0.0,10[&rate=0.051469664034848574]:1.2300000000000004)[&rate=0.14090352880601628]:0.005217936425085945,11[&rate=0.06547967955974215]:1.2352179364250864)[&rate=0.04178332136722525]:3.7624119586596114,((12[&rate=0.08940894561333947]:0.4979867873070791,13[&rate=0.04178332136722525]:0.4979867873070791)[&rate=0.07302638016362811]:0.33037987090777055,14[&rate=0.01608567334996612]:0.8283666582148497)[&rate=0.0769520599770728]:4.169263236869848)[&rate=0.0059778524090687716]:1.4475932444313813,17[&rate=0.05484752118639464]:0.745223139516078)[&rate=0.01608567334996612]:0.08663842687619194,16[&rate=0.12904050449787716]:0.8318615663922699)[&rate=0.16800351761722004]:0.8163714048527897,(15[&rate=0.0035571078548500296]:0.4743177853795917,29[&rate=0.008439628480205831]:0.4743177853795917)[&rate=0.01872649721145897]:1.173915185865468)[&rate=0.41747747297181337]:2.0517670287549397,23[&rate=0.0011760494299978583]:0.0)[&rate=0.41747747297181337]:0.7223451156299401,((((18[&rate=0.15382237828926648]:0.35217125322584053,(19[&rate=0.05484752118639464]:0.30234272160164366,(27[&rate=0.0297978596979508]:0.07851923971164076,28[&rate=0.008439628480205831]:0.07851923971164076)[&rate=0.0769520599770728]:1.8638234818900017)[&rate=0.038692964121100994]:0.04982853162419687)[&rate=0.01872649721145897]:0.18828707709188208,26[&rate=0.03270278275221449]:2.1804583303177214)[&rate=0.008439628480205831]:1.5163998130926828,((20[&rate=0.026949899605901967]:1.2824010131432093,21[&rate=0.0851368343630313]:0.6824010131432097)[&rate=0.18372060052331649]:1.0543957189799187,((24[&rate=0.5405401250606218]:0.0,25[&rate=0.16073993856701205]:0.30299999999999994)[&rate=0.01608567334996612]:3.2969999999999997,30[&rate=0.28860439363489143]:0.0)[&rate=0.02141622798848949]:9.036796732123129)[&rate=0.17564956248698035]:0.3600614112872762)[&rate=0.18372060052331649]:0.4628827219424636,32[&rate=0.0356669940248933]:4.159740865352868)[&rate=0.32756740675423424]:0.26260425027707157)[&rate=0.20134721050423948]:0.07472879520087794,22[&rate=0.0356669940248933]:2.507073910830819)[&rate=0.09381053430573756]:0.41742331844387337,31[&rate=0.1030353046218222]:0.48449722927469097)[&rate=0.257913583834799]:3.3090196907390883)[&rate=0.0035571078548500296]:8.435686230062085)[&rate=0.14721936347511064]:0.7197841458763925)[&rate=0.01872649721145897]:1.6445603210156747)[&rate=0.05830581101951762]:0.05598974524133382,(3[&rate=0.28860439363489143]:0.22882314066912812,6[&rate=0.05484752118639464]:2.818823140669128)[&rate=0.08098680028826107]:0.33071422154013774)[&rate=0.06547967955974215]:0.24308877917399485)[&rate=1.0]:0.0;
tree STATE_106000 = (1[&rate=0.007239906566587954]:5.454395901772408,((2[&rate=0.03584368002097778]:5.224158472874048,((4[&rate=0.3268191672946741]:1.33079047383087,5[&rate=0.0331926275757436]:0.6007904738308731)[&rate=0.2475782967845079]:3.5423358736166293,(7[&rate=0.06601306273696207]:3.3224334533054964,(8[&rate=0.047050759370484266]:1.243288317534617,((((((((9[&rate=0.13195600366492388]:0.0,10[&rate=0.00512808034287489]:1.2300000000000004)[&rate=0.030596809427916965]:0.02072059468094345,11[&rate=0.06601306273696207]:1.2507205946809439)[&rate=0.08838848537841414]:3.774474990270546,((12[&rate=0.05617152024339942]:0.1876095485259901,13[&rate=0.06264543167045963]:0.1876095485259901)[&rate=0.00938814537603153]:0.48481299286248447,14[&rate=0.11568141281907357]:0.6724225413884746)[&rate=0.05305648888700878]:4.352773043563015)[&rate=0.02556199252176075]:2.27862869997613,(15[&rate=0.0331926275757436]:1.206127330516873,29[&rate=0.00938814537603153]:1.206127330516873)[&rate=0.13195600366492388]:0.3976969544107458)[&rate=0.10128911187029373]:0.1828110770444784,(16[&rate=0.02556199252176075]:0.5679982205345979,17[&rate=0.22125029005687388]:0.5679982205345979)[&rate=0.047050759370484266]:1.2186371414374992)[&rate=0.40005430828831606]:2.1622858689250375,23[&rate=0.1810344153137526]:0.24892123089713536)[&rate=0.40005430828831606]:0.5216764236721012,31[&rate=0.10128911187029373]:0.04059765456923614)[&rate=0.06601306273696207]:0.48947404429952,((((((18[&rate=0.1106969575806752]:0.45368310596004946,(27[&rate=0.023118879650126156]:1.5011771954441464,28[&rate=0.011574074502433924]:1.5011771954441464)[&rate=0.12629162988065054]:0.5925059105159018)[&rate=0.003051452866295156]:0.16004855363891757,19[&rate=0.059366432842684363]:0.613731659598967)[&rate=0.17272501922481048]:0.5808875896698869,26[&rate=0.02556199252176075]:2.8346192492688527)[&rate=0.00512808034287489]:1.0118071493555174,((20[&rate=0.17272501922481048]:0.7672337730880852,21[&rate=0.23372016498976725]:0.1672337730880855)[&rate=0.1106969575806752]:1.2471389043144523,((24[&rate=0.46370050649850697]:0.0,25[&rate=0.10590426038603269]:0.30299999999999994)[&rate=0.018371838287557923]:3.2969999999999997,30[&rate=0.09683882578593452]:0.0)[&rate=0.05305648888700878]:8.714372677402539)[&rate=0.08047504756022975]:0.8320537212218326)[&rate=0.26317296908448323]:0.5003412851179974,22[&rate=0.26317296908448323]:2.356767683742369)[&rate=0.08838848537841414]:0.06880190050158497,32[&rate=0.016064461895261794]:4.415569584243952)[&rate=0.038552368532620354]:0.5445021146248035)[&rate=0.22125029005687388]:4.063216618665859)[&rate=0.0010088700007166496]:7.71914513577088)[&rate=0.030596809427916965]:0.1806928941420054)[&rate=0.013799040133999865]:2.1912321254265485)[&rate=0.17272501922481048]:0.0618020862846862,(3[&rate=0.023118879650126156]:0.3552784768647399,6[&rate=0.028053970876651974]:2.9452784768647398)[&rate=0.10128911187029373]:0.30088208229399527)[&rate=0.05305648888700878]:0.23823534261367385)[&rate=1.0]:0.0;
tree STATE_107000 = (1[&rate=0.002945890581399722]:5.292917362125259,(2[&rate=0.048287132842788294]:5.128233836168398,((3[&rate=0.12192268380888761]:0.17881514515058683,6[&rate=0.029538340149431096]:2.7688151451505867)[&rate=0.12739110364421607]:0.21309679081862853,(((4[&rate=0.3155131502729739]:1.2032425729004146,5[&rate=0.06372939982595012]:0.4732425729004177)[&rate=0.22563482475234367]:2.7973292936022105,7[&rate=0.029538340149431096]:2.6305718665026276)[&rate=0.1747716915023142]:0.6579330749373717,(8[&rate=0.07769108520860388]:1.140245305619242,((((((((((9[&rate=0.2712815516726902]:0.0,10[&rate=0.002945890581399722]:1.2300000000000004)[&rate=0.1926243205484347]:0.17436399316442142,11[&rate=0.06372939982595012]:1.4043639931644218)[&rate=0.08145028239689332]:2.4878351293376397,((12[&rate=0.013321674672452563]:0.055181132977763614,13[&rate=0.051221047069340504]:0.055181132977763614)[&rate=0.015508726192439556]:1.8721527839283207,14[&rate=0.009063370876719786]:1.9273339169060844)[&rate=0.1747716915023142]:1.9648652055959772)[&rate=0.01117367973850945]:2.7014059988129286,(16[&rate=0.1747716915023142]:0.5077883138179917,17[&rate=0.05731270415292293]:0.5077883138179917)[&rate=0.01117367973850945]:0.3858168074969974)[&rate=0.11167951772444615]:0.8124948343418534,(15[&rate=0.02708346882537012]:0.7558352066960055,29[&rate=0.006989448469056731]:0.7558352066960055)[&rate=0.1926243205484347]:0.9502647489608371)[&rate=0.3862147870125212]:1.1700391830885213,(((18[&rate=0.10224059714220748]:0.11202793104397912,19[&rate=0.10686749526052586]:0.11202793104397912)[&rate=0.009063370876719786]:0.3530725408584985,(27[&rate=0.02708346882537012]:0.9421072138426307,28[&rate=0.10224059714220748]:0.9421072138426307)[&rate=0.0705077857389894]:1.1629932580598457)[&rate=0.015508726192439556]:0.4520579601592054,26[&rate=0.060478268946618015]:2.557158432061682)[&rate=0.060478268946618015]:0.31898070668368206)[&rate=0.03989178313347099]:0.4381276224263413,(20[&rate=0.04542308039825624]:0.5999999999999996,21[&rate=9.739690446460385E-4]:0.0)[&rate=0.11669209800025256]:1.7142667611717055)[&rate=0.05731270415292293]:0.7784432087470119,((24[&rate=9.739690446460385E-4]:2.364262524203651,25[&rate=0.10686749526052586]:2.6672625242036507)[&rate=0.01773628096049402]:0.9327374757963489,30[&rate=0.07404582079682862]:0.0)[&rate=0.013321674672452563]:9.792709969918718)[&rate=0.08533076471752762]:0.6681882502059242,(22[&rate=0.22563482475234367]:2.477809905791082,32[&rate=0.01773628096049402]:4.46780990579108)[&rate=0.10686749526052586]:0.293088314333561)[&rate=0.10224059714220748]:0.11898040900048734,(23[&rate=0.1926243205484347]:1.1405800924399028,31[&rate=0.18336709867115722]:0.41058009243990234)[&rate=0.05731270415292293]:0.03929853668522654)[&rate=0.21359633399871006]:4.040366676494111)[&rate=0.002945890581399722]:7.788259635820758)[&rate=0.048287132842788294]:2.2034069945292174)[&rate=0.04542308039825624]:0.1065219001991835)[&rate=0.013321674672452563]:0.23448352595686117)[&rate=1.0]:0.0;
tree STATE_108000 = (1[&rate=0.009050154934642993]:5.378902262839436,((2[&rate=0.05114635803803099]:4.361640425773746,(((4[&rate=0.34523823417566074]:0.8564885360593593,5[&rate=0.11652194099918003]:0.1264885360593624)[&rate=0.2253058106564852]:2.8664123195313636,7[&rate=0.08133151397960824]:2.3529008555907254)[&rate=0.07757779834260599]:0.35531862564795347,(8[&rate=0.029495268206577892]:1.989726003571839,((((((((((9[&rate=0.07757779834260599]:0.0,10[&rate=0.0029415949699966456]:1.2300000000000004)[&rate=0.0603900813053778]:0.16776832434447897,11[&rate=0.07393784934867867]:1.3977683243444794)[&rate=0.0603900813053778]:2.54967144148059,((12[&rate=0.011157386605830958]:0.05054410887669203,13[&rate=0.08921034614504506]:0.05054410887669203)[&rate=0.017710418434837734]:1.233892485933775,14[&rate=0.024641713937530684]:1.284436594810467)[&rate=0.1665066019391469]:2.6630031710146023)[&rate=0.01548611182193304]:2.0229700112155458,17[&rate=0.2023583334480089]:0.270409777040614)[&rate=0.011157386605830958]:0.5355980884670988,16[&rate=0.17451684453831204]:0.8060078655077128)[&rate=0.013302249396445242]:0.6148165842610975,(15[&rate=0.0603900813053778]:0.754913911556411,29[&rate=0.0029415949699966456]:0.754913911556411)[&rate=0.18309971813605716]:0.6659105382123993)[&rate=0.4470064383321097]:1.3159564023577683,((18[&rate=0.07757779834260599]:0.440491673330623,19[&rate=0.1115166699211855]:0.440491673330623)[&rate=0.013302249396445242]:0.5162129998808602,(26[&rate=0.10671166420754723]:2.1812913657693773,(27[&rate=0.006979256659919465]:0.02646118702486433,28[&rate=0.10209151289660977]:0.02646118702486433)[&rate=0.03199763214311928]:2.154830178744513)[&rate=0.12174489972071748]:0.4154133074421047)[&rate=0.01548611182193304]:0.1400761789150966)[&rate=0.11652194099918003]:0.9567898323817889,((20[&rate=0.0976425181867003]:1.0511989361749716,21[&rate=0.0029415949699966456]:0.451198936174972)[&rate=0.18309971813605716]:1.50164623722147,((24[&rate=0.0029415949699966456]:0.0,25[&rate=0.2909506967000662]:0.30299999999999994)[&rate=0.01548611182193304]:3.4115056476492787,30[&rate=0.1115166699211855]:0.11450564764927895)[&rate=0.03983361410316174]:9.138339525747163)[&rate=0.18309971813605716]:0.14072551111192588)[&rate=0.0603900813053778]:1.7534188054057456,(23[&rate=0.2023583334480089]:1.5517400557506278,31[&rate=0.019976695564268544]:0.8217400557506274)[&rate=0.03983361410316174]:0.19524943416348606)[&rate=0.057229132445591066]:0.028413432542858885,(22[&rate=0.17451684453831204]:2.4939863050583497,32[&rate=0.01548611182193304]:4.483986305058348)[&rate=0.042563484440285855]:0.9914166173986239)[&rate=0.23866502430557343]:4.2943230811148645)[&rate=9.725488314986659E-4]:6.3584934776668405)[&rate=0.06697305060324509]:2.1236209445350696)[&rate=0.03716441260149673]:0.7686056822730691,(3[&rate=0.045356845792207535]:0.2645596535608483,6[&rate=0.03199763214311928]:2.854559653560848)[&rate=0.12174489972071748]:0.2358864544859678)[&rate=0.019976695564268544]:0.3184561547926208)[&rate=1.0]:0.0;
tree STATE_109000 = (1[&rate=0.006979256659919465]:5.424303032281113,((2[&rate=0.057229132445591066]:4.083625984541545,(((4[&rate=0.38565161991677]:1.145030562625756,5[&rate=0.11652194099918003]:0.4150305626257591)[&rate=0.18309971813605716]:2.0662931963949127,7[&rate=0.11652194099918003]:1.8413237590206712)[&rate=0.0976425181867003]:0.3594501214747261,(8[&rate=0.009050154934642993]:1.01986397019963,(((((((((((9[&rate=0.03716441260149673]:0.15647894734945567,10[&rate=0.004943460051098282]:1.386478947349456)[&rate=0.06363647148084048]:0.030660710113640022,11[&rate=0.07393784934867867]:1.4171396574630961)[&rate=0.08133151397960824]:2.9827217366986076,((12[&rate=0.006979256659919465]:0.5732935828218935,13[&rate=0.06363647148084048]:0.5732935828218935)[&rate=0.057229132445591066]:0.7111430119885735,14[&rate=9.725488314986659E-4]:1.284436594810467)[&rate=0.1115166699211855]:3.1154247993512367)[&rate=0.01548611182193304]:1.9056954101092671,(16[&rate=0.07040497334998269]:0.38486722443072985,17[&rate=0.19234344140340398]:0.38486722443072985)[&rate=0.022286557607339722]:0.22068957984023996)[&rate=0.2708859768559718]:0.39700355527313924,(15[&rate=0.0603900813053778]:0.189339640949445,29[&rate=0.0029415949699966456]:0.189339640949445)[&rate=0.07040497334998269]:0.813220718594664)[&rate=0.38565161991677]:1.3606379283091492,(((18[&rate=0.10209151289660977]:0.09864181168555675,26[&rate=0.0976425181867003]:1.7386418116855555)[&rate=0.12720534566633335]:0.2120690945740762,19[&rate=0.17451684453831204]:0.31071090625963294)[&rate=0.024641713937530684]:0.40262196690876095,(27[&rate=0.07393784934867867]:0.02646118702486433,28[&rate=0.07393784934867867]:0.02646118702486433)[&rate=0.03199763214311928]:2.3268716861435284)[&rate=0.013302249396445242]:0.00986541468486557)[&rate=0.03983361410316174]:1.1896468855431834,(20[&rate=0.048216721959311835]:1.9457364101705892,21[&rate=0.0029415949699966456]:1.3457364101705895)[&rate=0.18309971813605716]:0.6071087632258525)[&rate=0.31505307823408335]:0.14072551111192588,((24[&rate=0.045356845792207535]:0.08815865623308028,25[&rate=0.2253058106564852]:0.3911586562330802)[&rate=0.01548611182193304]:3.3233469914161984,30[&rate=0.07393784934867867]:0.11450564764927895)[&rate=0.042563484440285855]:9.27906503685909)[&rate=0.057229132445591066]:1.6241122436271311,31[&rate=0.0029415949699966456]:0.887682928135499)[&rate=0.1665066019391469]:0.36826033789277623,23[&rate=0.19234344140340398]:1.9859432660282756)[&rate=0.0541492425559445]:0.1664157088214111,(22[&rate=0.2253058106564852]:1.4921975126427967,32[&rate=0.03199763214311928]:3.482197512642795)[&rate=0.045356845792207535]:2.370161462206891)[&rate=0.23866502430557343]:2.9475049953499415)[&rate=0.004943460051098282]:6.820909910295768)[&rate=0.048216721959311835]:2.3530521040461494)[&rate=0.034553241841120706]:1.180735533257124,(3[&rate=0.07393784934867867]:2.57063843296379E-4,6[&rate=0.03199763214311928]:2.5902570638432962)[&rate=0.1115166699211855]:0.634304453955373)[&rate=0.013302249396445242]:0.22974151448244484)[&rate=1.0]:0.0;
tree STATE_110000 = (1[&rate=0.00493754339364782]:5.362515116323092,((2[&rate=0.04815901302179265]:5.109128645702722,(3[&rate=0.05408443318839751]:0.15835446312753731,6[&rate=0.037119931793229276]:2.748354463127537)[&rate=0.13276681447719837]:0.32097418257518484)[&rate=0.015467577026882036]:0.2962964201817826,((4[&rate=0.38519004674601964]:0.9867952541585296,5[&rate=0.09324072021849336]:0.25679525415853277)[&rate=0.18288057237574168]:2.5698057382908637,(7[&rate=0.11138319945128794]:1.9546512550511963,(8[&rate=0.019952786143857697]:1.01986397019963,(((((((((((9[&rate=0.08510435735686231]:0.0,10[&rate=0.00493754339364782]:1.2300000000000004)[&rate=0.06689289286054344]:0.6110613208540476,11[&rate=0.06689289286054344]:1.841061320854048)[&rate=0.06356030717502707]:1.9314893345004664,(12[&rate=0.00493754339364782]:2.004024731754466,(13[&rate=0.019952786143857697]:0.793994605840866,14[&rate=0.08510435735686231]:0.793994605840866)[&rate=0.0029380742760665704]:1.2100301259136002)[&rate=0.23837937433983566]:1.7685259236000483)[&rate=0.019952786143857697]:2.1927899470242185,17[&rate=0.166307315909376]:0.2653406023787319)[&rate=0.29060246780986504]:0.022818687162516227,16[&rate=0.05408443318839751]:0.28815928954124814)[&rate=0.29060246780986504]:0.7528194660016396,(15[&rate=0.06356030717502707]:0.01200822576181082,29[&rate=0.11638247989233809]:0.01200822576181082)[&rate=0.057160636863677255]:1.028970529781077)[&rate=0.34482503039747586]:1.5281534379286192,(18[&rate=0.024612221116944777]:0.44197093920217334,(19[&rate=0.10196932307325428]:0.4107281743608997,(26[&rate=0.18288057237574168]:0.32169815829631077,(27[&rate=0.07748494814177302]:0.02646118702486433,28[&rate=9.713848212244156E-4]:0.02646118702486433)[&rate=0.031959335276823236]:0.29523697127144644)[&rate=0.07032070805688535]:1.7290300160645877)[&rate=0.11638247989233809]:0.03124276484127364)[&rate=0.057160636863677255]:0.4871612542693349)[&rate=0.015467577026882036]:0.3570237522470858,((24[&rate=0.04251254166847661]:0.08815865623308028,25[&rate=0.27056176273941707]:0.3911586562330802)[&rate=0.017689221443641254]:3.3233469914161984,30[&rate=0.08510435735686231]:0.11450564764927895)[&rate=0.04251254166847661]:8.511650298069315)[&rate=0.03451188625340205]:0.7674147387897747,(20[&rate=0.0294599663336824]:0.6521897842125721,21[&rate=0.00493754339364782]:0.052189784212572476)[&rate=0.17430797132445056]:2.0413809002957954)[&rate=0.057160636863677255]:1.9924606563433969,31[&rate=0.04251254166847661]:1.2560313408517647)[&rate=0.02225988359242919]:0.10086476892216112,((22[&rate=0.22503614987446735]:1.4921975126427967,32[&rate=0.031959335276823236]:3.482197512642795)[&rate=0.04530255974219155]:0.8474442563471598,23[&rate=0.20211613771285933]:0.6296417689899556)[&rate=0.057160636863677255]:1.4572543407839706)[&rate=0.29060246780986504]:3.012967860425702)[&rate=0.006970903427469164]:6.574787284851567)[&rate=0.0029380742760665704]:0.23194973739819957)[&rate=0.03451188625340205]:3.6890240734351103)[&rate=0.08510435735686231]:0.026890050438588275)[&rate=1.0]:0.0;
tree STATE_111000 = (1[&rate=0.004853792084873623]:5.416339362871618,(2[&rate=0.04734213303749971]:5.167899714164445,((3[&rate=0.05316704538990923]:0.3513172799131681,6[&rate=0.02896026222170155]:2.941317279913168)[&rate=0.24909650178741743]:0.16811996128964424,(((4[&rate=0.37865639874137097]:0.9872860998522874,5[&rate=0.04179143792918936]:0.25728609985229056)[&rate=0.17977852626399562]:2.713066472413235,(8[&rate=0.02188230830135921]:0.6323054981314442,(((((((((((9[&rate=0.11440838382223371]:0.00913931062537987,11[&rate=0.03392649076184907]:1.2391393106253803)[&rate=0.006852661978464347]:0.6188936901289956,10[&rate=0.002888238245012556]:1.858033000754376)[&rate=0.11953660483346408]:1.953339146067635,(12[&rate=0.004853792084873623]:1.7044293611285442,(13[&rate=0.008885996839175587]:0.5508544015107519,14[&rate=0.08759218594503558]:0.5508544015107519)[&rate=0.008885996839175587]:1.1535749596177922)[&rate=0.23433594970656155]:2.106942785693467)[&rate=0.01738917436982566]:1.991096567858122,17[&rate=0.05619107006374625]:0.10246871468013197)[&rate=0.28567322768543413]:0.2914050585321828,16[&rate=0.13051480500857243]:0.39387377321231476)[&rate=0.16348638771580246]:0.6479938256076885,(15[&rate=0.06248218826292861]:0.08961220023006078,29[&rate=0.004853792084873623]:0.08961220023006078)[&rate=0.01738917436982566]:0.9522553985899425)[&rate=0.338976059504168]:2.589500837733315,((18[&rate=0.09165915794617108]:0.3219650391247235,(26[&rate=0.18885458035688588]:0.9583993916802687,(27[&rate=0.01738917436982566]:0.04399946918894315,28[&rate=0.10477605275260816]:0.04399946918894315)[&rate=0.036490298264683196]:0.9143999224913255)[&rate=0.09587140930094921]:1.0035656474444536)[&rate=0.015205213799607183]:0.5583270220037271,19[&rate=0.11953660483346408]:0.8802920611284506)[&rate=0.044534131322076606]:1.1110763754248687)[&rate=0.044534131322076606]:0.5991243966210096,((20[&rate=0.044534131322076606]:0.6243141231389391,21[&rate=0.11440838382223371]:0.024314123138939436)[&rate=0.03392649076184907]:1.701715101301641,((24[&rate=0.08759218594503558]:0.43309051973383594,25[&rate=0.05619107006374625]:0.7360905197338359)[&rate=0.019614344165729547]:2.98540020476744,30[&rate=0.16348638771580246]:0.1214907245012764)[&rate=0.026553433777527415]:8.904538499939305)[&rate=0.10949390188247994]:0.9044636087337476)[&rate=0.28567322768543413]:0.39074421392118985,(22[&rate=0.04734213303749971]:2.3785381915383237,32[&rate=0.03392649076184907]:4.368538191538322)[&rate=0.02419474514437187]:0.2526988555571954)[&rate=0.004853792084873623]:0.7043673252636715,23[&rate=0.19868781522366052]:1.6256043723591898)[&rate=0.04734213303749971]:0.5487296075375063,31[&rate=0.0798562655962611]:1.4443339798966957)[&rate=0.28567322768543413]:2.5379715182347464)[&rate=0.004853792084873623]:7.3380470741340815)[&rate=0.02188230830135921]:0.9678513761527725,7[&rate=0.10023970500585849]:3.2982039484182977)[&rate=0.04179143792918936]:2.321233292784516)[&rate=0.015205213799607183]:0.01866247296163337)[&rate=0.06575824615911492]:0.3182396487071735)[&rate=1.0]:0.0;
tree STATE_112000 = (1[&rate=0.0064244825297168325]:5.317458321214492,((2[&rate=0.044384022964329174]:2.270684612646548,(4[&rate=0.2493535215362822]:0.7299999999999969,5[&rate=0.13985328752082055]:0.0)[&rate=0.16854530470509296]:3.3808846126465504)[&rate=0.03421025062119709]:2.924238762776678,((3[&rate=0.01838876801753784]:0.35561254897379513,6[&rate=0.024894277865132153]:2.945612548973795)[&rate=0.5329388632149412]:0.07010924100325866,(7[&rate=0.09397636066362956]:1.4651376592664533,(8[&rate=0.01838876801753784]:1.4839708496519641,((((((((9[&rate=0.06806060366762648]:0.0,10[&rate=0.002707770528454019]:1.2300000000000004)[&rate=0.014255136284728373]:0.38727722510534957,11[&rate=0.07141121675724686]:1.61727722510535)[&rate=0.0526800459566124]:2.197206759993123,((12[&rate=0.002707770528454019]:0.3704127676786535,14[&rate=0.08593195764862364]:0.3704127676786535)[&rate=0.014255136284728373]:1.9054715775721802,13[&rate=0.008330767172204183]:2.2758843452508337)[&rate=0.14635879736841484]:1.5385996398476394)[&rate=0.024894277865132153]:2.6597247387059237,(16[&rate=0.21969378027190833]:0.4870636248650335,17[&rate=0.07486655329329053]:0.4870636248650335)[&rate=0.0391801556404785]:0.28714509893936224)[&rate=0.14635879736841484]:0.2720011504818203,(15[&rate=0.055589734153587596]:0.4084462704555474,29[&rate=0.004550509356823176]:0.4084462704555474)[&rate=0.07486655329329053]:0.6377636038306687)[&rate=0.2900098242083756]:3.249566942364165,((18[&rate=0.12788900203299952]:1.1024268300770288,(19[&rate=0.09822926076862563]:0.32544647870219734,(26[&rate=0.17705425365687028]:1.3907464038691728,(27[&rate=0.16064467514376118]:0.047922766336547795,28[&rate=0.1170939199890923]:0.047922766336547795)[&rate=0.03421025062119709]:1.342823637532625)[&rate=0.04175147549287293]:0.5747000748330233)[&rate=0.10265232138477079]:0.7769803513748315)[&rate=0.04984497343332821]:0.8915949947683561,((20[&rate=0.07843337133138883]:0.7960422616935308,21[&rate=0.14635879736841484]:0.19604226169353112)[&rate=0.15327115871576327]:1.0866790441412153,((24[&rate=0.08211910497148084]:0.8698763190921546,25[&rate=0.04175147549287293]:1.1728763190921545)[&rate=0.0102704971058171]:2.5501769605004845,30[&rate=0.13370938640210012]:0.12305327959263934)[&rate=0.022682968746957133]:8.459668026242108)[&rate=0.05857807202152682]:0.7513005190106377)[&rate=0.07843337133138883]:0.6617549918049974)[&rate=0.2900098242083756]:0.5167241272633039,((22[&rate=0.0526800459566124]:0.5834513439661464,32[&rate=0.03180663921248058]:2.573451343966145)[&rate=0.1170939199890923]:1.8220242743379238,23[&rate=0.2493535215362822]:0.6954756183040693)[&rate=0.12788900203299952]:0.41702532560961636)[&rate=0.044384022964329174]:0.6830051072029608,31[&rate=0.07141121675724686]:1.065506051116646)[&rate=0.2493535215362822]:3.768464798535316)[&rate=0.008330767172204183]:5.62116680961449)[&rate=0.0526800459566124]:4.060584130710602)[&rate=0.022682968746957133]:0.13940158544617276)[&rate=0.012244866898817399]:0.19233494579126642)[&rate=1.0]:0.0;
tree STATE_113000 = (1[&rate=0.005729351250173074]:5.287087604218563,(((2[&rate=0.03958165599830777]:3.499805143148741,(4[&rate=0.22237338240717822]:0.7299999999999969,5[&rate=0.06994685284210558]:0.0)[&rate=0.15789692085631082]:4.610005143148744)[&rate=0.046980046371765206]:1.5992489717125622,(3[&rate=0.020228663514436192]:0.39227544101892775,6[&rate=0.05223990393262937]:2.9822754410189276)[&rate=0.4752746899229131]:0.07697867384237611)[&rate=0.020228663514436192]:0.013615529067006804,(7[&rate=0.08380808523711768]:2.494213301626946,(8[&rate=0.022200708204748953]:3.0757992721670746,((((((((9[&rate=0.08015585482845301]:0.0,10[&rate=7.98376408135353E-4]:1.2300000000000004)[&rate=0.10912039198663792]:0.38727722510534957,11[&rate=0.06368449787387717]:1.61727722510535)[&rate=0.046980046371765206]:2.2480345205618937,(12[&rate=0.005729351250173074]:1.4530727160518317,(13[&rate=0.07323378880013626]:0.17252280874762072,14[&rate=0.07663408947049652]:0.17252280874762072)[&rate=0.004058142636678362]:1.280549907304211)[&rate=0.13052272378325153]:2.412239029615412)[&rate=0.034940848957471626]:2.466446890274659,(16[&rate=0.10442431647592035]:0.4870636248650335,17[&rate=0.06676596577591894]:0.4870636248650335)[&rate=0.06676596577591894]:0.14469501107686789)[&rate=0.00915922569030719]:0.4006605395613114,(15[&rate=0.005729351250173074]:0.30852590053236995,29[&rate=0.0074293752208355055]:0.30852590053236995)[&rate=0.23884473936175407]:0.7238932749708429)[&rate=0.2586306587659078]:2.9735816516348734,((18[&rate=0.15030864318740525]:0.32352469866284395,(19[&rate=0.0915453039429352]:0.23703615213165286,(26[&rate=0.22237338240717822]:0.7965138772642568,(27[&rate=0.09994177423260675]:0.2668973360747078,28[&rate=0.054978939720786046]:0.2668973360747078)[&rate=0.0915453039429352]:0.529616541189549)[&rate=0.10442431647592035]:1.0805222748673948)[&rate=0.10442431647592035]:0.08648854653119109)[&rate=0.060696422304355936]:2.0127617868946484,((20[&rate=0.05779624417563402]:0.608357328365619,21[&rate=0.06994685284210558]:0.00835732836561931)[&rate=0.11405136682867566]:1.0067734145029732,((24[&rate=0.03723395109336618]:1.997255877901969,25[&rate=0.03958165599830777]:2.300255877901969)[&rate=0.00915922569030719]:1.4227974016906701,30[&rate=0.014538684124262699]:0.12305327959263934)[&rate=0.014538684124262699]:8.192077463275954)[&rate=0.012712725502250822]:1.361155742688899)[&rate=0.0024147888005952175]:0.02971434158059516)[&rate=0.36695267434441053]:0.3913428978512119,((22[&rate=0.014538684124262699]:0.7547883455541999,32[&rate=0.05223990393262937]:2.7447883455541984)[&rate=0.03723395109336618]:1.29790072247782,23[&rate=0.2586306587659078]:0.34268906803201915)[&rate=0.0024147888005952175]:0.3546546569572797)[&rate=0.034940848957471626]:1.1222204559306146,31[&rate=0.10912039198663792]:1.089564180919913)[&rate=0.1959228356266673]:5.3362350912471594)[&rate=0.005729351250173074]:5.058414029459872)[&rate=0.03958165599830777]:3.088656342301366)[&rate=0.03958165599830777]:0.24421796029025344)[&rate=1.0]:0.0;
tree STATE_114000 = (1[&rate=0.004541469693736503]:5.291519424332847,((2[&rate=0.044295853359002]:5.162250750900277,(3[&rate=0.19594105783069588]:0.40903311306211876,((4[&rate=0.24885817658752749]:0.7299999999999969,5[&rate=0.014226818217636536]:0.0)[&rate=0.1682104866331138]:5.896423059610445,6[&rate=0.018352238421744726]:2.746423059610443)[&rate=0.10244840082827487]:0.25261005345167575)[&rate=0.5318801712331229]:0.12341763783815907)[&rate=0.267291281365025]:0.0987599025747592,(7[&rate=0.09378967504848251]:2.5249970099797174,(8[&rate=0.024844824965019028]:1.6088039798930822,((((((((((9[&rate=0.05846170569990889]:0.0,10[&rate=0.0027023914969272417]:1.2300000000000004)[&rate=0.016270249532478475]:0.49712882167610584,11[&rate=0.06467980917257253]:1.7271288216761063)[&rate=0.07471782963069283]:3.0780392254813735,(12[&rate=0.008314217963624417]:1.466229797703818,(13[&rate=0.06792540013800216]:0.17712863326847383,14[&rate=0.1682104866331138]:0.17712863326847383)[&rate=0.0027023914969272417]:1.289101164435344)[&rate=0.13957546662174775]:3.338938249453662)[&rate=0.11686131095498228]:0.8948319528425213,17[&rate=0.044295853359002]:0.0)[&rate=0.07827756212499207]:0.5401855542062091,16[&rate=0.12211669168474355]:0.5401855542062091)[&rate=0.02263790864946045]:0.19175488635549875,(15[&rate=0.006411720187521496]:0.23510175186621396,29[&rate=0.010250094591221667]:0.23510175186621396)[&rate=0.28943371483311675]:0.49683868869549386)[&rate=0.31716428603069896]:2.8654755621833363,(((18[&rate=0.23306812362416868]:0.25999150819068717,(19[&rate=0.04698725843311081]:0.0,(26[&rate=0.23306812362416868]:0.8291298778635703,(27[&rate=0.10244840082827487]:0.12943136109284126,28[&rate=0.1682104866331138]:0.12943136109284126)[&rate=0.0027023914969272417]:0.699698516770729)[&rate=0.12763494838752448]:0.8108701221364285)[&rate=0.018352238421744726]:0.25999150819068717)[&rate=0.12763494838752448]:0.30465550385301476,((24[&rate=0.041668535487209356]:2.6101284356985315,25[&rate=0.014226818217636536]:2.9131284356985314)[&rate=0.10704665522391783]:0.814470271703803,30[&rate=0.11184489542416569]:0.1275987074023348)[&rate=0.02263790864946045]:7.777048304641367)[&rate=0.07126935717857641]:1.2620863374217492,(20[&rate=0.06467980917257253]:0.5999999999999996,21[&rate=0.2192573548961605]:0.0)[&rate=0.10704665522391783]:1.8667333494654503)[&rate=0.004541469693736503]:0.13068265327959416)[&rate=0.4106569430331199]:0.5479208242965452,23[&rate=0.267291281365025]:0.44533682704159006)[&rate=0.0027023914969272417]:0.1581258552517255,(22[&rate=0.05846170569990889]:0.8816689182698774,32[&rate=0.05547930421521758]:2.871668918269876)[&rate=0.08195597399344906]:1.431793764023439)[&rate=0.17670253241522055]:1.2341945137130974,31[&rate=0.004541469693736503]:1.1076571960064125)[&rate=0.23306812362416868]:3.8511467838866675)[&rate=0.004541469693736503]:6.556193030086636)[&rate=0.044295853359002]:3.206213643495321)[&rate=0.031743454790725885]:0.10030877085781142)[&rate=1.0]:0.0;
tree STATE_115000 = (1[&rate=0.004925366703245555]:5.09938355243149,((2[&rate=0.019903579710583832]:5.151757396211114,(3[&rate=0.23779149660222307]:0.2553986543066564,((4[&rate=0.28988580043126394]:0.7299999999999969,5[&rate=0.2125042391825362]:0.0)[&rate=0.15137398292822438]:5.140329772332446,6[&rate=0.019903579710583832]:1.9903297723324442)[&rate=9.689892468898737E-4]:0.855068881974212)[&rate=0.3439746424001768]:0.2665587419044577)[&rate=0.0634035583384824]:0.015716302598629994,(7[&rate=0.09301077522510952]:2.0963485202127607,(8[&rate=0.08888383115186617]:1.1501166286494104,(((((((((((9[&rate=0.02220498752584592]:0.0,11[&rate=0.05395105321661552]:1.2300000000000004)[&rate=0.017645597285673664]:1.7258338721627755,10[&rate=0.002930828563373787]:2.955833872162776)[&rate=0.08103383596489565]:2.2148323960720635,((12[&rate=0.004925366703245555]:0.11528672233389603,14[&rate=0.1824295626462326]:0.11528672233389603)[&rate=0.009017030847533766]:1.3320557466176703,13[&rate=0.009017030847533766]:1.4473424689515664)[&rate=0.08888383115186617]:3.723323799283273)[&rate=0.08489447780162611]:0.5987998740629301,17[&rate=0.08489447780162611]:0.06946614229776849)[&rate=0.2527697096095613]:0.5296396715427427,16[&rate=0.1824295626462326]:0.5991058138405112)[&rate=0.02694499399598296]:0.19415598683063173,(15[&rate=9.689892468898737E-4]:0.2595843486701348,29[&rate=0.011116549929717473]:0.2595843486701348)[&rate=0.3138999658638731]:0.5336774520010081)[&rate=0.3439746424001768]:2.1985966091696003,((24[&rate=9.689892468898737E-4]:2.7289742114255393,25[&rate=0.015429431762787379]:3.0319742114255392)[&rate=0.1160954639994307]:0.6233712949651107,30[&rate=0.12673976679160248]:0.05534550639065028)[&rate=0.04519083713027072]:8.636512903450093)[&rate=0.015429431762787379]:0.9426444736083859,((18[&rate=0.15137398292822438]:0.3192260506186404,(19[&rate=0.20161769031948612]:0.0,(26[&rate=0.10632109338458255]:0.8671607078075318,(27[&rate=0.19163945335524948]:0.09427765169251678,28[&rate=0.1824295626462326]:0.09427765169251678)[&rate=0.2698945186147766]:0.7728830561150151)[&rate=0.11110851250119917]:0.7728392921924669)[&rate=0.16589717820809213]:0.3192260506186404)[&rate=0.019903579710583832]:0.15149759534266138,(20[&rate=0.09728514095931164]:0.8257590664008791,21[&rate=0.002930828563373787]:0.2257590664008795)[&rate=0.2527697096095613]:0.2849645795604214)[&rate=0.04804024598626656]:1.8237792374878286)[&rate=0.44537036908151373]:0.14035415348204516,(22[&rate=0.11110851250119917]:1.8525896116082734,32[&rate=0.04519083713027072]:3.842589611608272)[&rate=0.05095915942859212]:0.23226742532290245)[&rate=0.0634035583384824]:0.5229321638294717,23[&rate=0.2527697096095613]:0.8977892007606467)[&rate=0.19163945335524948]:0.8845519672398545,31[&rate=0.006953712179495611]:1.0523411680005008)[&rate=0.3439746424001768]:3.4477754606489075)[&rate=0.002930828563373787]:6.586231891563351)[&rate=0.03442677499045163]:3.541325178596985)[&rate=0.03188051897079772]:0.0017098536217474702)[&rate=1.0]:0.0;
tree STATE_116000 = (1[&rate=0.002930828563373787]:4.932552384843717,(2[&rate=0.03702838871579915]:4.93311066353586,((3[&rate=0.2527697096095613]:0.0,((4[&rate=0.3138999658638731]:0.7299999999999969,5[&rate=0.09301077522510952]:0.0)[&rate=0.12673976679160248]:5.359121789328931,6[&rate=0.04519083713027072]:2.209121789328929)[&rate=0.09301077522510952]:0.38087821067107086)[&rate=0.2527697096095613]:0.1793648899121365,(7[&rate=0.09728514095931164]:1.8447654242822686,(8[&rate=0.04240769964141181]:1.2503082480529066,((((((((((((9[&rate=0.05095915942859212]:0.0,11[&rate=0.06672792538956938]:1.2300000000000004)[&rate=0.004925366703245555]:0.2298425762438141,10[&rate=0.004925366703245555]:1.4598425762438145)[&rate=0.08489447780162611]:1.5080142885121912,(12[&rate=0.002930828563373787]:0.36039285893979534,(13[&rate=0.019903579710583832]:0.07762190089117293,14[&rate=0.19163945335524948]:0.07762190089117293)[&rate=0.009017030847533766]:0.2827709580486224)[&rate=0.08888383115186617]:2.6074640058162104)[&rate=0.019903579710583832]:2.8214035443138874,17[&rate=0.06672792538956938]:0.08926040906989208)[&rate=0.19163945335524948]:0.3436000516355602,16[&rate=0.38424011282720194]:0.43286046070545225)[&rate=0.10632109338458255]:0.25807790387348817,(15[&rate=0.1824295626462326]:0.0344522998387049,29[&rate=0.16589717820809213]:0.0344522998387049)[&rate=0.3138999658638731]:0.6564860647402355)[&rate=0.3138999658638731]:1.095347458897903,19[&rate=0.10171785209293055]:0.1462858234768447)[&rate=0.15841539721362347]:0.24219036530497107,(18[&rate=0.04240769964141181]:0.10043496407823405,(26[&rate=0.20161769031948612]:0.36925685880289194,(27[&rate=0.017645597285673664]:0.00922755504699957,28[&rate=0.2527697096095613]:0.00922755504699957)[&rate=0.22448117844275006]:0.36002930375589237)[&rate=9.689892468898737E-4]:1.371178105275341)[&rate=0.2125042391825362]:0.28804122470358173)[&rate=0.04804024598626656]:1.7089810688673932,(((20[&rate=0.09301077522510952]:1.0387842619207373,21[&rate=0.07366723257137693]:0.4387842619207376)[&rate=0.024551523848534196]:0.8919086566605454,((24[&rate=0.20161769031948612]:0.7374200208223896,25[&rate=0.04519083713027072]:1.0404200208223895)[&rate=0.02220498752584592]:3.1926723709399933,30[&rate=0.029387313830057236]:0.633092391762383)[&rate=0.04519083713027072]:7.997600526818901)[&rate=0.015429431762787379]:0.4196523303384314,22[&rate=0.20161769031948612]:1.3603452489197156)[&rate=0.08888383115186617]:0.3871120087294937)[&rate=0.23779149660222307]:0.39523716794069585,32[&rate=0.02220498752584592]:4.132694425589904)[&rate=0.08888383115186617]:0.4060909433290494,23[&rate=0.2527697096095613]:0.8387853689189537)[&rate=0.10632109338458255]:0.7572505979492075,31[&rate=0.006953712179495611]:0.8660359668681608)[&rate=0.3138999658638731]:3.7342722811847437)[&rate=0.002930828563373787]:6.234457176229363)[&rate=0.03188051897079772]:3.4345994656298693)[&rate=0.14472396561690853]:0.12394577362372416)[&rate=0.07014728710184559]:0.06924172130785777)[&rate=1.0]:0.0;
tree STATE_117000 = (1[&rate=0.007222856842407725]:4.932552384843717,((2[&rate=0.035759269420876615]:4.80209643023786,(7[&rate=0.10105057959035814]:2.1458683395128944,(8[&rate=0.0010064941475080864]:1.8374066391232766,((((((((9[&rate=0.15723293977849712]:0.0,10[&rate=0.007222856842407725]:1.2300000000000004)[&rate=0.03311446011048995]:0.656972495111189,11[&rate=0.06931064157370444]:1.8869724951111895)[&rate=0.08818033361809102]:1.4598019760530914,((12[&rate=0.0030442668026020967]:0.2680551437108041,13[&rate=0.03052475502269184]:0.2680551437108041)[&rate=0.05603923829775196]:0.16071161782789778,14[&rate=0.08028553166638869]:0.42876676153870186)[&rate=0.09232409559712847]:2.918007709625579)[&rate=0.027987904766377223]:2.3532255288357202,17[&rate=0.13164525193826554]:0.0)[&rate=0.11540898717888]:0.35339961389042607,(15[&rate=0.0440490971755982]:0.003703898475722056,29[&rate=0.2469952586424596]:0.003703898475722056)[&rate=0.2803408338143899]:0.349695715414704)[&rate=0.03052475502269184]:0.33753875068851436,16[&rate=0.2094213387733531]:0.6909383645789404)[&rate=0.3011058817383594]:4.2323694837035415,31[&rate=0.0010064941475080864]:0.4933078482824822)[&rate=0.17231825790686772]:0.25829029110143686,(((((18[&rate=0.020673951292505998]:0.5955170363515627,(19[&rate=0.32604951970213447]:0.2286091842172695,(26[&rate=0.18060808566158928]:0.6340480593718372,(27[&rate=0.0030442668026020967]:0.11590695207400792,28[&rate=0.06931064157370444]:0.11590695207400792)[&rate=0.18060808566158928]:0.5181411072978293)[&rate=0.0440490971755982]:1.2345611248454311)[&rate=0.05293154273015234]:0.3669078521342932)[&rate=0.011546817965889846]:1.203784153351462,((20[&rate=0.08818033361809102]:0.5999999999999996,21[&rate=0.2094213387733531]:0.0)[&rate=0.08028553166638869]:1.494808719864583,((24[&rate=0.020673951292505998]:1.7246650573909532,25[&rate=0.007222856842407725]:2.027665057390953)[&rate=0.023064435505334338]:2.2054273343714295,30[&rate=0.046939956494458326]:0.633092391762383)[&rate=0.027987904766377223]:8.161716328102202)[&rate=0.1990568923781142]:0.34449246983844084)[&rate=0.09232409559712847]:0.1680089135511551,22[&rate=0.32604951970213447]:1.6173101032541801)[&rate=0.14378184532839883]:0.33237881105140943,32[&rate=0.020673951292505998]:3.939688914305588)[&rate=0.06931064157370444]:0.7313614960791597,23[&rate=0.2803408338143899]:0.9710504103847484)[&rate=0.10105057959035814]:0.5105477289991711)[&rate=0.32604951970213447]:4.435808499739355)[&rate=0.0030442668026020967]:5.948461700389618)[&rate=0.03311446011048995]:3.1264280907249677)[&rate=0.046939956494458326]:0.03384397594243893,(3[&rate=0.23316976225849123]:0.0,((4[&rate=0.3572882419264985]:0.7299999999999969,5[&rate=0.0255017949324708]:0.0)[&rate=0.1375654826334992]:5.232470396920025,6[&rate=0.0440490971755982]:2.082470396920023)[&rate=0.1990568923781142]:0.507529603079977)[&rate=0.2803408338143899]:0.2061404061802996)[&rate=0.1104362701564685]:0.16641197866341884)[&rate=1.0]:0.0;
tree STATE_118000 = (1[&rate=0.0010064941475080864]:4.929113989149947,(2[&rate=0.035759269420876615]:4.968542852636126,((3[&rate=0.10105057959035814]:0.0,((4[&rate=0.3572882419264985]:0.7299999999999969,5[&rate=0.1990568923781142]:0.0)[&rate=0.13164525193826554]:5.673456974575238,6[&rate=0.0440490971755982]:2.523456974575236)[&rate=0.016026630655051867]:0.06654302542476387)[&rate=0.2803408338143899]:0.13169095100677453,(7[&rate=0.17231825790686772]:2.2989319983621392,(8[&rate=0.17231825790686772]:0.29247570919057253,(((((((9[&rate=0.046939956494458326]:0.06471565427988057,10[&rate=0.011546817965889846]:1.294715654279881)[&rate=0.020673951292505998]:0.19325640752002204,11[&rate=0.020673951292505998]:1.487972061799903)[&rate=0.0658576043064415]:1.8579551728637167,((12[&rate=0.10565485959439458]:0.32886448873542307,13[&rate=0.0440490971755982]:0.32886448873542307)[&rate=0.09232409559712847]:0.053638757755898325,14[&rate=0.17231825790686772]:0.3825032464913214)[&rate=0.10105057959035814]:2.9634239881722984)[&rate=0.035759269420876615]:2.3540727653363813,17[&rate=0.3572882419264985]:0.0)[&rate=0.06931064157370444]:0.6897198583940245,((15[&rate=0.01832857325746317]:0.06825076006960806,29[&rate=0.2469952586424596]:0.06825076006960806)[&rate=0.2803408338143899]:0.32373619470603465,16[&rate=0.0030442668026020967]:0.3919869547756427)[&rate=0.18949053121614343]:0.2977329036183818)[&rate=0.2094213387733531]:4.269149783613852,31[&rate=0.32604951970213447]:0.5288696420078765)[&rate=0.10105057959035814]:0.16582101819954076,((((((18[&rate=0.046939956494458326]:0.365766607063188,19[&rate=0.15723293977849712]:0.365766607063188)[&rate=0.12599421755413326]:0.11862987641719336,(26[&rate=0.2094213387733531]:1.0834029307608297,(27[&rate=0.007222856842407725]:0.3842781907553743,28[&rate=0.17231825790686772]:0.3842781907553743)[&rate=0.08417026495451617]:0.6991247400054554)[&rate=0.0440490971755982]:1.0409935527195504)[&rate=0.08818033361809102]:0.8469299454942512,((20[&rate=0.1104362701564685]:0.5999999999999996,21[&rate=0.08417026495451617]:0.0)[&rate=0.12599421755413326]:1.257780725799206,((24[&rate=0.027987904766377223]:1.5686064303355935,25[&rate=0.046939956494458326]:1.8716064303355935)[&rate=0.03052475502269184]:1.7494474390383667,30[&rate=0.09661077377250012]:0.021053869373960588)[&rate=0.0093660366253518]:8.536726856425247)[&rate=0.3572882419264985]:0.11354570317542567)[&rate=0.16454689325236832]:0.8361835853623774,22[&rate=0.08417026495451617]:1.8175100143370102)[&rate=0.08818033361809102]:0.6057898612592219,23[&rate=0.18949053121614343]:0.7132998755962312)[&rate=0.03052475502269184]:0.6840121514789388,32[&rate=0.023064435505334338]:5.097312027075169)[&rate=0.09232409559712847]:0.027378633132247643)[&rate=0.32604951970213447]:2.947785048983153)[&rate=0.0010064941475080864]:7.646456289171567)[&rate=0.023064435505334338]:2.9327589526446367)[&rate=0.12058895951911709]:0.2070519016293524)[&rate=0.11540898717888]:0.030371136513821284)[&rate=1.0]:0.0;
tree STATE_119000 = (1[&rate=0.0010857223144377594]:4.843040141794141,((2[&rate=0.04148915792972417]:2.665144910794094,(7[&rate=0.18588262858530333]:1.4834043880306673,(8[&rate=0.17749952567316732]:0.02726566459313773,(((((((9[&rate=0.022301342041030375]:0.018888028170375826,10[&rate=0.0032839022530537173]:1.2488880281703763)[&rate=0.019771342959820894]:1.1644331485300032,11[&rate=0.024879997921548606]:2.4133211767003795)[&rate=0.07104171519322355]:1.626158188700793,((12[&rate=0.030191027751575214]:0.3693403200790337,13[&rate=0.05063492751641814]:0.3693403200790337)[&rate=0.14839422023602986]:0.0010025805190316817,14[&rate=0.28322059818300876]:0.3703429005980654)[&rate=0.10421568089551049]:3.669136464803107)[&rate=0.027509218891088354]:1.6605206345988286,17[&rate=0.15509991615011046]:0.0)[&rate=0.10421568089551049]:1.6022693122491596,((15[&rate=0.08660536523983832]:0.0065309054182574044,29[&rate=0.25152417881710265]:0.0065309054182574044)[&rate=0.30240841407170255]:0.6421956980089547,16[&rate=0.12449363265250837]:0.6487266034272121)[&rate=0.07104171519322355]:0.9535427088219475)[&rate=0.25152417881710265]:2.949725796474599,((((18[&rate=0.04751650851899266]:0.0,(26[&rate=0.19482500644058479]:1.4548897082000405,(27[&rate=0.1191294784266903]:0.06939057034023932,28[&rate=0.03572112998523834]:0.06939057034023932)[&rate=0.06388876745278103]:1.3854991378598012)[&rate=0.05063492751641814]:0.1851102917999583)[&rate=0.17749952567316732]:0.4495127422095564,19[&rate=0.00779141822851833]:0.4495127422095564)[&rate=0.04148915792972417]:1.036866270522621,((20[&rate=0.09959156841424349]:0.5999999999999996,21[&rate=0.09079589295130253]:0.0)[&rate=0.14200796693455908]:1.2579945422119234,((24[&rate=0.1191294784266903]:0.6892420686336881,25[&rate=0.1139716897255987]:0.992242068633688)[&rate=0.0032839022530537173]:2.617755119847797,30[&rate=0.09079589295130253]:0.009997188481485342)[&rate=0.012455748458504277]:8.54799735373044)[&rate=0.3517151490932809]:0.26838447052025316)[&rate=0.044468968853585686]:1.402567622137143,23[&rate=0.22590635145628823]:0.82894663486932)[&rate=0.13591210026141665]:0.023048473854439422)[&rate=0.0032839022530537173]:0.7200011481300059,(22[&rate=0.1191294784266903]:2.8738420449216946,(31[&rate=0.044468968853585686]:0.42045203581000834,32[&rate=0.024879997921548606]:4.850452035810008)[&rate=0.15509991615011046]:0.013390009111684975)[&rate=0.09079589295130253]:0.4081542119320716)[&rate=0.3517151490932809]:2.5352694077393707)[&rate=0.012455748458504277]:7.09613872343753)[&rate=0.044468968853585686]:1.6519405227634287)[&rate=0.0055187202063039995]:2.1937483136489533,(3[&rate=0.17749952567316732]:0.11289736185331734,((4[&rate=0.4990236470148732]:0.7299999999999969,5[&rate=0.017288198416774456]:0.0)[&rate=0.14200796693455908]:3.646574162578162,6[&rate=0.03857413066371121]:0.4965741625781597)[&rate=0.0329275711666434]:2.2063231992751575)[&rate=0.28322059818300876]:0.11619586258973058)[&rate=0.022301342041030375]:0.05394691735109447)[&rate=1.0]:0.0;
tree STATE_120000 = (1[&rate=0.0010687167598986136]:5.01371262958558,((2[&rate=0.04377245606658376]:3.228435281952354,(7[&rate=0.09803167614180316]:1.4834043880306673,(8[&rate=0.2787845437103651]:0.02726566459313773,((((((((9[&rate=0.029718148855935912]:0.22312742799857066,10[&rate=0.005432281071539427]:1.453127427998571)[&rate=0.18297116850361192]:0.1489287732553919,11[&rate=0.06636159535891203]:1.602056201253963)[&rate=0.03796994810793352]:2.7440508788843436,((12[&rate=0.029718148855935912]:0.19434262870874308,13[&rate=0.04377245606658376]:0.19434262870874308)[&rate=0.146069937155577]:0.17600027188932232,14[&rate=0.146069937155577]:0.3703429005980654)[&rate=0.07736678361270022]:3.975764179540241)[&rate=0.04377245606658376]:2.763635583913377,17[&rate=0.07736678361270022]:1.4097426640516826)[&rate=0.13378332331468673]:0.192526648197477,((15[&rate=0.08524887450331756]:0.19035707334314544,29[&rate=0.2622647863181626]:0.19035707334314544)[&rate=0.09803167614180316]:0.8763943603373257,16[&rate=0.06636159535891203]:1.066751433680471)[&rate=0.027078344885865427]:0.5355178785686885)[&rate=0.24758458203078892]:3.281820239061057,32[&rate=0.024490305128131322]:4.8840895513102165)[&rate=0.11218656312391238]:0.08403191643523833,((((18[&rate=0.0628880844006696]:0.1430294509755985,(26[&rate=0.13978371106859264]:1.3932003226711451,(27[&rate=0.0010687167598986136]:0.21537233184805693,28[&rate=0.06636159535891203]:0.21537233184805693)[&rate=0.06636159535891203]:1.1778279908230882)[&rate=0.11218656312391238]:0.38982912830445215)[&rate=0.13378332331468673]:0.13387661369550763,19[&rate=0.18297116850361192]:0.2769060646711061)[&rate=0.03796994810793352]:2.7429676364517572,(((20[&rate=0.11218656312391238]:0.5999999999999996,21[&rate=0.49120749206181835]:0.0)[&rate=0.019461666492326068]:1.1117840889758615,((24[&rate=0.08937376641951673]:0.38215031442631986,25[&rate=0.029718148855935912]:0.6851503144263198)[&rate=0.0032324668370887727]:2.924846874055165,30[&rate=0.019461666492326068]:0.009997188481485342)[&rate=0.014617607274716825]:8.401786900494377)[&rate=0.31972058964729266]:0.4145949237563151,22[&rate=0.1747193692516143]:1.1363790127321778)[&rate=0.146069937155577]:1.533494688390686)[&rate=0.13978371106859264]:0.24423107625261053,23[&rate=0.22236800400837864]:1.2041047773754734)[&rate=0.05298450545242237]:0.06401669036998214)[&rate=0.08937376641951673]:0.3038747891083098,31[&rate=0.23437498681519517]:0.8419962568537649)[&rate=0.49120749206181835]:2.5352694077393707)[&rate=0.005432281071539427]:7.09613872343753)[&rate=0.08524887450331756]:2.2152308939216887)[&rate=0.007669382063413833]:1.7903643493087174,(3[&rate=0.05950364771522787]:0.16980197586301315,((4[&rate=0.3793762072108737]:0.7299999999999969,5[&rate=0.009945055656925517]:0.0)[&rate=0.10258336163511049]:5.521444199795983,6[&rate=0.04984183796670943]:2.371444199795981)[&rate=0.05298450545242237]:0.38835777606703203)[&rate=0.19177348283408097]:0.2191976553980588)[&rate=0.0628880844006696]:0.06471299832450939)[&rate=1.0]:0.0;
tree STATE_121000 = (1[&rate=9.784293473373707E-4]:5.151913556123247,((2[&rate=0.04007446802335569]:2.7112932955900426,(7[&rate=0.13372964534616294]:1.2009429735132287,(8[&rate=0.14613389743706934]:0.46538526018491666,((((((((9[&rate=0.0321911058037978]:0.0,10[&rate=9.784293473373707E-4]:1.2300000000000004)[&rate=0.15284870063904177]:0.3656587720992306,11[&rate=0.04007446802335569]:1.595658772099231)[&rate=0.04007446802335569]:3.68566178398836,((12[&rate=0.05145561445662257]:0.29648397650895975,13[&rate=0.037389127196652314]:0.29648397650895975)[&rate=0.24010811221038442]:0.06897624184886997,14[&rate=0.08974975644146573]:0.3654602183578297)[&rate=0.07083067697277166]:4.915860337729761)[&rate=0.011224849736245743]:1.7296964088473867,(16[&rate=0.024790710043853886]:1.1083770955041157,17[&rate=0.07083067697277166]:1.1083770955041157)[&rate=0.02009748464021617]:0.2026398694308611)[&rate=0.25523224617171375]:0.2778448613408262,(15[&rate=0.08182328492277612]:0.1786859408753365,29[&rate=0.13372964534616294]:0.1786859408753365)[&rate=0.04850826433537457]:1.4101758854004665)[&rate=0.29270992988693906]:2.1710288019146713,32[&rate=0.04850826433537457]:3.7598906281904743)[&rate=0.10735689621155883]:1.3932761439168484,(((18[&rate=0.05145561445662257]:0.1750995351032092,(19[&rate=0.21457450092160174]:0.14282068066439813,(27[&rate=0.022421313262537223]:0.15815020150157366,28[&rate=0.1675133839929007]:0.15815020150157366)[&rate=0.0640212493617472]:1.6246704791628233)[&rate=0.09823291360555357]:0.032278854438811067)[&rate=0.011224849736245743]:0.0880121069188835,26[&rate=0.18420683045544814]:1.9031116420220915)[&rate=0.11219095538892969]:2.7147534406407026,((((20[&rate=0.04007446802335569]:0.5999999999999996,21[&rate=0.04850826433537457]:0.0)[&rate=0.08974975644146573]:1.2719462508559936,22[&rate=0.21457450092160174]:0.8819462508559948)[&rate=0.3473257169204274]:0.5655873784818102,((24[&rate=0.06075522989032824]:0.2057235621724075,25[&rate=0.05145561445662257]:0.5087235621724074)[&rate=0.002959381321953353]:3.210173234091113,30[&rate=0.02009748464021617]:0.11889679626352079)[&rate=0.004973350678886803]:9.018636833074284)[&rate=0.22666812208518336]:0.9924663706621963,31[&rate=0.013382681438243756]:0.0)[&rate=0.27252388872814987]:0.18786508266279434)[&rate=0.09823291360555357]:0.5353016894445286)[&rate=0.024790710043853886]:0.23386771482297064,23[&rate=0.21457450092160174]:1.687034486930294)[&rate=0.4497092624530994]:2.858350773254621)[&rate=0.009104876690211698]:6.375557713328313)[&rate=0.05145561445662257]:1.980550322076816)[&rate=0.007021456730498747]:2.1481073390426033,(3[&rate=0.004973350678886803]:0.07272157514259092,((4[&rate=0.3473257169204274]:0.7299999999999969,5[&rate=0.034762167994075104]:0.0)[&rate=0.1279744927011471]:4.706323830965733,6[&rate=0.017817504467685735]:1.5563238309657308)[&rate=0.06737800310751356]:1.10639774417686)[&rate=0.22666812208518336]:0.15687905949005554)[&rate=0.09823291360555357]:0.36231292149060224)[&rate=1.0]:0.0;
tree STATE_122000 = (1[&rate=9.784293473373707E-4]:4.841719498438348,((2[&rate=0.042820844519589916]:3.4320857448576767,(7[&rate=0.11722649083504423]:1.270171733448528,(8[&rate=0.022421313262537223]:0.0,(((((((9[&rate=0.05757516835544152]:0.0,10[&rate=9.784293473373707E-4]:1.2300000000000004)[&rate=0.15995871388811353]:0.3582279107715465,11[&rate=0.06075522989032824]:1.588227910771547)[&rate=0.042820844519589916]:4.111772089228454,17[&rate=0.06737800310751356]:0.0)[&rate=0.01557974858638064]:1.3189921894112864,16[&rate=0.06075522989032824]:1.3189921894112864)[&rate=0.24010811221038442]:0.2542963234895357,(((12[&rate=0.02009748464021617]:0.241829335951933,13[&rate=9.784293473373707E-4]:0.241829335951933)[&rate=0.25523224617171375]:0.1179594581889516,14[&rate=0.08974975644146573]:0.3597887941408846)[&rate=0.0640212493617472]:5.981976036158695,(15[&rate=0.011224849736245743]:0.2575676437315906,29[&rate=0.05145561445662257]:0.2575676437315906)[&rate=0.007021456730498747]:0.38419718656798807)[&rate=0.07804687244676439]:0.9315236826012434)[&rate=0.29270992988693906]:2.4541813042984835,23[&rate=0.20358189297159726]:0.32746981719930623)[&rate=0.25523224617171375]:1.5667467270133884,((((18[&rate=0.08572153795782228]:0.18584864705315063,(26[&rate=0.14613389743706934]:1.3784779638833857,(27[&rate=0.27252388872814987]:0.001237472829263453,28[&rate=0.022421313262537223]:0.001237472829263453)[&rate=0.05447665591370199]:1.3772404910541223)[&rate=0.009104876690211698]:0.4473706831697637)[&rate=0.10270880915890719]:0.06124023968380321,19[&rate=0.24010811221038442]:0.24708888673695384)[&rate=0.034762167994075104]:2.6553089355892023,((((20[&rate=0.21457450092160174]:0.9603319992278774,21[&rate=0.04850826433537457]:0.36033199922787773)[&rate=0.05757516835544152]:1.2539607060776188,((24[&rate=0.24010811221038442]:0.8132908324162398,25[&rate=0.022421313262537223]:1.1162908324162397)[&rate=0.004973350678886803]:2.48370916758376,30[&rate=0.18420683045544814]:0.0)[&rate=0.007021456730498747]:8.914292705305497)[&rate=0.27252388872814987]:0.30657461283622744,22[&rate=0.21457450092160174]:1.5308673181417252)[&rate=0.10270880915890719]:1.0081335533632174,32[&rate=0.027207497889287967]:4.529000871504941)[&rate=0.06075522989032824]:0.013396950821213949)[&rate=0.20358189297159726]:0.4515510099283482,31[&rate=0.1935064458891538]:0.5639488322545034)[&rate=0.037389127196652314]:0.6002677119581907)[&rate=0.5824604784519251]:2.1857834557873037)[&rate=0.007021456730498747]:6.910171733448529)[&rate=0.05145561445662257]:2.6321140114091506)[&rate=0.007021456730498747]:1.478823809442126,(3[&rate=0.21457450092160174]:0.0,((4[&rate=0.3473257169204274]:1.3490080452538606,5[&rate=0.0321911058037978]:0.6190080452538638)[&rate=0.1279744927011471]:3.6256043178532806,6[&rate=0.04850826433537457]:1.0946123631071423)[&rate=0.02967361132544047]:1.4953876368928576)[&rate=0.22666812208518336]:0.2811095542998032)[&rate=0.27252388872814987]:6.099441385458704E-4)[&rate=1.0]:0.0;
tree STATE_123000 = (1[&rate=8.955915912427099E-4]:4.841719498438348,((2[&rate=0.052700623487877796]:3.5405737531815475,(7[&rate=0.13990791608737305]:1.3310691898255662,(8[&rate=0.21977959560388588]:0.0,((((((9[&rate=0.02946567756695144]:0.2511399718037479,10[&rate=8.955915912427099E-4]:1.4811399718037483)[&rate=0.18634583270708888]:0.12658540064334378,11[&rate=0.04440135995794123]:1.6077253724470921)[&rate=0.04176778417819638]:4.092274627552909,17[&rate=0.06167351089992141]:0.0)[&rate=0.03919545993384109]:1.9924539126566145,(((((12[&rate=0.03668160269610853]:0.036530318558813946,13[&rate=0.006426992018608094]:0.036530318558813946)[&rate=0.0680871890506587]:0.32325847558207066,14[&rate=0.012249649907770326]:0.3597887941408846)[&rate=0.06167351089992141]:5.3402112058591165,29[&rate=0.04176778417819638]:0.0)[&rate=0.004552286846703133]:0.0869885011797411,15[&rate=0.11713965844196966]:0.0869885011797411)[&rate=0.11211129450286227]:1.4668294352856694,16[&rate=0.04440135995794123]:1.5538179364654106)[&rate=0.12240755676208942]:0.438635976191204)[&rate=0.2901231059285517]:1.7763024599108288,23[&rate=0.21977959560388588]:0.06875637256744405)[&rate=0.027161324276698633]:1.8254601716452505,((((18[&rate=0.13990791608737305]:0.24708888673695384,(19[&rate=0.09826763043303914]:0.028156718301101336,(26[&rate=0.14641596707421378]:1.4572796259941185,(27[&rate=0.16861114075770503]:0.001237472829263453,28[&rate=0.06167351089992141]:0.001237472829263453)[&rate=0.047099175586858305]:1.456042153164855)[&rate=0.010274508899494732]:0.2108770923069816)[&rate=0.08991612081937103]:0.2189321684358525)[&rate=0.02946567756695144]:1.853043670120396,(((20[&rate=0.1964077623422158]:0.5999999999999996,21[&rate=0.00833402128139938]:0.0)[&rate=0.08596552382179419]:1.212658760448683,22[&rate=0.20747748899264093]:0.8226587604486841)[&rate=0.12793895718945483]:0.547923814685431,((24[&rate=0.11713965844196966]:0.42727560934905695,25[&rate=0.018395950916526283]:0.7302756093490569)[&rate=0.0027088282198758275]:2.869724390650943,30[&rate=0.02490400190336707]:0.0)[&rate=0.022691829018244045]:9.060582575134115)[&rate=0.08596552382179419]:0.37954998172323506)[&rate=0.08596552382179419]:1.120117804168375,32[&rate=0.018395950916526283]:4.860250361025724)[&rate=0.41163507109939856]:0.172551032188327,31[&rate=0.14641596707421378]:0.602801393214051)[&rate=0.18634583270708888]:0.5614151509986431)[&rate=0.41163507109939856]:2.1857834557873037)[&rate=0.006426992018608094]:6.971069189825567)[&rate=0.052700623487877796]:2.6797045633559833)[&rate=0.03422361360311883]:1.30602042791784,(3[&rate=0.0714391109346121]:0.0,((4[&rate=0.3179197275130626]:1.4781608668743438,5[&rate=0.02946567756695144]:0.7481608668743469)[&rate=0.23362325967370898]:3.8647675835971,6[&rate=0.06483386753624214]:1.4629284504714448)[&rate=0.00833402128139938]:1.127071549528555)[&rate=0.21977959560388588]:0.21679418109938808)[&rate=0.04440135995794123]:0.06492531733896101)[&rate=1.0]:0.0;
tree STATE_124000 = (1[&rate=8.777576764164032E-4]:4.980315422441084,((2[&rate=0.05450405751197368]:4.156044273361331,(7[&rate=0.20334598987713845]:1.0842154545222762,(8[&rate=0.051651196003557706]:0.9356010054684205,(((((((9[&rate=8.777576764164032E-4]:0.20819272340455175,10[&rate=0.020114359698108035]:1.4381927234045522)[&rate=0.01802963235681424]:0.597752999126409,11[&rate=0.04887149291246592]:2.035945722530961)[&rate=0.07340439720662711]:3.66405427746904,17[&rate=0.10064750468197858]:0.0)[&rate=0.024408088528206244]:2.446065673975701,(((((12[&rate=8.777576764164032E-4]:0.10909754203919375,13[&rate=0.10064750468197858]:0.10909754203919375)[&rate=0.06673136889539442]:0.4428293214932517,14[&rate=0.04616128973127566]:0.5519268635324455)[&rate=0.04351719570338034]:5.148073136467556,29[&rate=0.1924966946869509]:0.0)[&rate=0.00629901133034575]:0.1332845417119355,15[&rate=0.0805153053589219]:0.1332845417119355)[&rate=0.060445406313876425]:1.3519300931686633,16[&rate=0.08425369239681463]:1.4852146348805988)[&rate=0.08812562115871712]:0.9608510390951022)[&rate=0.2625926834888538]:2.209298944030298,23[&rate=0.18263512825069253]:0.9553646180059996)[&rate=0.010069912609860676]:0.5719884743767469,31[&rate=0.13712192983713803]:0.7973530923827461)[&rate=0.057434032650357326]:1.0430756219027835,(((18[&rate=0.013976731130917186]:0.3022629098512404,(19[&rate=0.08425369239681463]:0.04987853039765433,(26[&rate=0.11480705649275083]:1.5255088154996077,(27[&rate=0.00629901133034575]:0.152583783821159,28[&rate=0.06673136889539442]:0.152583783821159)[&rate=0.11480705649275083]:1.3729250316784487)[&rate=0.010069912609860676]:0.16436971489804542)[&rate=0.01802963235681424]:0.25238437945358605)[&rate=0.026620460842453786]:2.124697336767028,(((20[&rate=0.06354283077036875]:0.9087948350387389,21[&rate=0.2843458846919232]:0.3087948350387393)[&rate=0.00629901133034575]:0.867015156777299,22[&rate=0.20334598987713845]:0.7858099918160395)[&rate=0.22897111984211033]:0.9704367038435304,((24[&rate=0.13109802011673138]:0.24350871808015728,25[&rate=0.035951161963333124]:0.5465087180801572)[&rate=0.026620460842453786]:3.0534912819198423,30[&rate=0.060445406313876425]:0.0)[&rate=0.022239966640435267]:9.44624669565957)[&rate=0.16525358721159944]:0.3207135509586987)[&rate=0.0963108271663916]:1.237675464858329,32[&rate=0.010069912609860676]:5.304635711476596)[&rate=0.002654887325136822]:0.9657930028089332)[&rate=0.5225304796525709]:2.445172291182889)[&rate=0.00629901133034575]:5.788614449053856)[&rate=0.02887892754700176]:3.542028818839057)[&rate=0.010069912609860676]:0.8685681684455986,(3[&rate=0.06354283077036875]:0.0,((4[&rate=0.3115889921672748]:1.4192572103810441,5[&rate=0.2843458846919232]:0.6892572103810473)[&rate=0.2444836062909933]:2.794415791716478,6[&rate=0.09214098689921296]:0.33367300209752315)[&rate=0.04616128973127566]:2.2563269979024767)[&rate=0.13109802011673138]:0.39481244180693054)[&rate=0.04351719570338034]:0.02550298063415468)[&rate=1.0]:0.0;
tree STATE_125000 = (1[&rate=0.002700646566475234]:4.980315422441084,((2[&rate=0.10238225003755193]:2.1926359406006597,(7[&rate=0.18578300003845835]:2.0641222608745444,(8[&rate=0.05254144830201358]:0.2903046213934317,(((((((9[&rate=0.012212651478306023]:0.0,10[&rate=0.020461047797101433]:1.2300000000000004)[&rate=0.010243476119320569]:2.4152316198121024,11[&rate=0.012212651478306023]:3.645231619812103)[&rate=0.05254144830201358]:2.054768380187898,17[&rate=0.24869748920708967]:0.0)[&rate=0.11678585376812436]:1.6215490015672493,16[&rate=0.06148723430752678]:1.6215490015672493)[&rate=0.022623291383154984]:0.20063414189306528,((((12[&rate=0.002700646566475234]:0.03461310592716593,13[&rate=0.08190305513439118]:0.03461310592716593)[&rate=0.0646380455092456]:0.5173137576052795,14[&rate=0.022623291383154984]:0.5519268635324455)[&rate=0.04695691882532655]:5.148073136467556,29[&rate=0.31695949348986485]:0.0)[&rate=0.014217631980789892]:0.1332845417119355,15[&rate=0.029376680428152623]:0.1332845417119355)[&rate=0.08570587645281387]:1.6888986017483791)[&rate=0.26711869175432634]:2.094877059215799,23[&rate=0.3540625863883037]:0.21706020267611414)[&rate=0.05254144830201358]:1.5316934565561926,(((((18[&rate=0.08570587645281387]:0.28487739637188625,(26[&rate=0.12203784110581692]:0.8835964921252479,(27[&rate=0.23291763185909078]:0.12036514305835233,28[&rate=0.04971383466368686]:0.12036514305835233)[&rate=0.0712233386532157]:0.7632313490668956)[&rate=0.012212651478306023]:1.041280904246637)[&rate=0.008308849484584333]:0.8614312293800186,19[&rate=0.0646380455092456]:1.1463086257519048)[&rate=0.00640758014866418]:1.187021520647754,(((20[&rate=0.02707928712886382]:1.1321694791998258,21[&rate=0.08964454120045237]:0.5321694791998262)[&rate=0.08190305513439118]:0.6516648261144091,22[&rate=0.2191157807253492]:0.7938343053142365)[&rate=0.04971383466368686]:0.6944487999606253,((24[&rate=0.022623291383154984]:0.24350871808015728,25[&rate=0.08570587645281387]:0.5465087180801572)[&rate=0.04164163017147518]:3.0534912819198423,30[&rate=0.06148723430752678]:0.0)[&rate=0.020461047797101433]:9.178283105274861)[&rate=0.1681018733545393]:0.49504704112479736)[&rate=0.1765884358344295]:0.5798735599137252,32[&rate=0.010243476119320569]:4.553203706313383)[&rate=0.11177267732987804]:0.4183009610945341,31[&rate=0.14597373722511364]:0.5415046674079171)[&rate=0.0782270184113902]:0.4772489918243892)[&rate=0.4103917824129649]:2.6215509621611233)[&rate=0.008308849484584333]:7.413817639481113)[&rate=0.10238225003755193]:0.5987136797261172)[&rate=0.008308849484584333]:2.8527981939284572,(3[&rate=0.13948534293599074]:0.18719715788668978,((4[&rate=0.23291763185909078]:1.107496739903219,5[&rate=0.06148723430752678]:0.3774967399032221)[&rate=0.26711869175432634]:3.924875892373585,6[&rate=0.04164163017147518]:1.1523726322768049)[&rate=0.05842395705739426]:1.6248245256098848)[&rate=0.13948534293599074]:0.22843697664242768)[&rate=0.12755253467787694]:0.0046812879119677575)[&rate=1.0]:0.0;
tree STATE_126000 = (1[&rate=0.0026361553172818773]:5.041310787847717,(((2[&rate=0.09993736914046884]:1.4359770337832032,(4[&rate=0.19113850160553983]:0.9364004867678872,5[&rate=0.34560759684162845]:0.20640048676789036)[&rate=0.28233963407061075]:2.3397765470153153)[&rate=0.011921014223888462]:1.3672660428303622,(7[&rate=0.26073991626849324]:1.0889032216568921,(8[&rate=0.08365922617866585]:0.306572076140597,((((((((9[&rate=0.01387811593363483]:0.3871899047634155,10[&rate=0.01997243942138114]:1.617189904763416)[&rate=0.011921014223888462]:0.14002232897022004,11[&rate=0.03569750244192318]:1.757212233733636)[&rate=0.051286762228875356]:3.942787766266365,17[&rate=0.0956312897886974]:0.0)[&rate=0.11912358608278864]:1.7647495884381534,16[&rate=0.030965416088164194]:1.7647495884381534)[&rate=0.017902421227463505]:0.061530122689431366,((((12[&rate=8.71564508241734E-4]:0.6520707731355762,13[&rate=0.01997243942138114]:0.6520707731355762)[&rate=0.06952253035845897]:0.41168427057381685,14[&rate=0.022083048783372965]:1.063755043709393)[&rate=0.06952253035845897]:4.636244956290608,29[&rate=0.008110434745953878]:0.0)[&rate=0.11912358608278864]:0.1367590473868816,15[&rate=0.11399701583164125]:0.1367590473868816)[&rate=0.11399701583164125]:1.6895206637407032)[&rate=0.28233963407061075]:2.2891139715886126,23[&rate=0.30939052318008686]:0.41539368271619814)[&rate=0.0956312897886974]:0.8961347038414473,31[&rate=0.10442291936110562]:0.581528386557645)[&rate=0.01997243942138114]:0.44265759352333056,(((18[&rate=0.008110434745953878]:0.4668736378894742,19[&rate=0.06626053440291542]:0.4668736378894742)[&rate=0.011921014223888462]:1.8713453953782935,((((20[&rate=0.028675167375136486]:1.0633425825968956,21[&rate=0.09993736914046884]:0.463342582596896)[&rate=0.11399701583164125]:0.7695074819171914,((24[&rate=0.07635896273885297]:0.0,25[&rate=0.11399701583164125]:0.30299999999999994)[&rate=0.040647230985168016]:4.2080373185335995,30[&rate=0.06309449354948325]:0.9110373185335998)[&rate=0.022083048783372965]:7.621812745980488)[&rate=0.022083048783372965]:0.3281397570564337,22[&rate=0.21388331136324434]:1.1709898215705223)[&rate=0.16408761249606382]:0.7760009145175992,(26[&rate=0.10910355369253447]:0.5156715444243414,(27[&rate=0.21388331136324434]:0.0830184425714986,28[&rate=0.14921743766271112]:0.0830184425714986)[&rate=0.14921743766271112]:0.4326531018528428)[&rate=0.009998862633343576]:3.4213191916637786)[&rate=0.015871462320435542]:0.04122829717964649)[&rate=0.16408761249606382]:0.9914674083416131,32[&rate=0.0062545675874413915]:4.96968644160938)[&rate=0.07994721596463891]:0.48449953847159577)[&rate=0.4005916556451578]:2.6323860960596193)[&rate=0.008110434745953878]:6.422331145516296)[&rate=0.04321015274753706]:2.1845398549566752)[&rate=0.00443015732362642]:2.2362737606416268,(3[&rate=0.13615444280201044]:0.1504672896269028,6[&rate=0.040647230985168016]:2.7404672896269027)[&rate=0.13615444280201044]:0.2592495476282899)[&rate=0.015871462320435542]:0.0715939505925256)[&rate=1.0]:0.0;
tree STATE_127000 = (1[&rate=0.013475655568181866]:4.856923424006354,((2[&rate=0.09703922141645377]:2.1642968491390775,((4[&rate=0.18559555387573584]:1.1075698454600165,5[&rate=0.5037973973827765]:0.3775698454600196)[&rate=0.33558510096442523]:1.3918195282659696,(7[&rate=0.19605589426370357]:0.8997138196051608,(8[&rate=0.07414458031140776]:0.256177427716608,((((((((9[&rate=0.013475655568181866]:0.0,10[&rate=0.017383257457384605]:1.2300000000000004)[&rate=0.04979946458932275]:2.598273088199112,11[&rate=0.027843597845352355]:3.8282730881991123)[&rate=0.02566609874791511]:2.200324943948808,17[&rate=0.30041830939961517]:0.3285980321479194)[&rate=0.11566904497517663]:1.4424417637864018,((((12[&rate=0.002559707762191727]:0.18618672633917477,13[&rate=0.006073187379275581]:0.18618672633917477)[&rate=0.017383257457384605]:0.864050512093014,14[&rate=0.019393245868959866]:1.0502372384321887)[&rate=0.07077279835185657]:4.649762761567812,29[&rate=0.1383557970486048]:0.0)[&rate=0.08496625615413282]:0.011796082273695774,15[&rate=0.021442648319349444]:0.011796082273695774)[&rate=0.19605589426370357]:1.7592437136606254)[&rate=0.07077279835185657]:0.022990605101902872,16[&rate=0.021442648319349444]:1.794030401036224)[&rate=0.253178552572484]:3.0808956487165773,31[&rate=0.04450637528725936]:0.4449260497528016)[&rate=0.11566904497517663]:0.295119180985143,23[&rate=0.23571869842703405]:1.470045230737945)[&rate=0.0323396104438728]:0.4980390663788494,((((18[&rate=0.04711941579347064]:0.21501806801650858,19[&rate=0.03946847592106781]:0.21501806801650858)[&rate=0.0370377576175454]:0.04133401021465133,(26[&rate=0.1383557970486048]:0.9941070997860599,(27[&rate=0.20768077233941903]:0.09763253308783604,28[&rate=0.11069114341556224]:0.09763253308783604)[&rate=0.07414458031140776]:0.8964745666982239)[&rate=0.017383257457384605]:0.9022449784450988)[&rate=8.462894512973919E-4]:2.1021733979816215,((20[&rate=0.08883766823127483]:1.1575800402973382,(21[&rate=0.034662287723496214]:0.0,((24[&rate=0.11069114341556224]:0.0,25[&rate=0.20768077233941903]:0.30299999999999994)[&rate=0.03946847592106781]:3.2969999999999997,30[&rate=0.06433900276141387]:0.0)[&rate=0.030067430170274426]:7.300000000000001)[&rate=0.00787523505837034]:0.5575800402973385)[&rate=0.08496625615413282]:0.4172847172181875,22[&rate=0.15186051314142465]:0.5848647575155272)[&rate=0.30041830939961517]:1.4236607186972545)[&rate=0.14489018569415368]:1.207744369060224,32[&rate=0.04195707387507245]:5.206269845273004)[&rate=0.08496625615413282]:0.46181445184378944)[&rate=0.3889746418588972]:2.368093130599812)[&rate=0.017383257457384605]:6.283536391888553)[&rate=0.30041830939961517]:0.22967555412082774)[&rate=0.0370377576175454]:1.5051074754130909)[&rate=0.004301684356257726]:2.757907514201154,(3[&rate=0.10593958991666665]:0.0379674525005278,6[&rate=0.04195707387507245]:2.6279674525005277)[&rate=0.1593291308111386]:0.2544369108397042)[&rate=0.10593958991666665]:0.004519060666122954)[&rate=1.0]:0.0;
tree STATE_128000 = (1[&rate=0.009513195390520113]:4.7526341531711225,((2[&rate=0.06379939425587207]:2.0803450473483203,(((4[&rate=0.12480692487043911]:1.0781590969023291,5[&rate=0.41404709245594656]:0.34815909690233227)[&rate=0.2468995039943295]:1.0297112328083102,7[&rate=0.11370804174455686]:0.7378703297106419)[&rate=0.2253123815605641]:0.3030586036555114,(8[&rate=0.06379939425587207]:1.3394120904072757,((((((((9[&rate=0.31967973700825536]:0.0,10[&rate=0.01762269165601996]:1.2300000000000004)[&rate=0.022883327288452826]:1.5615598232706915,11[&rate=0.026578385964288565]:2.791559823270692)[&rate=0.022883327288452826]:3.451023153657946,17[&rate=0.034482521220199965]:0.542582976928637)[&rate=0.043188383106166926]:0.3353001317705857,16[&rate=0.09097178018372311]:0.8778831086992227)[&rate=0.036577670665181826]:1.0254356101755668,(((12[&rate=0.0021037019285495722]:0.40144722092290497,13[&rate=0.0035353495465132246]:0.40144722092290497)[&rate=0.028487283825487486]:0.9664570383505069,14[&rate=0.009513195390520113]:1.3679042592734119)[&rate=0.05816479309894708]:4.976085792569518,(15[&rate=0.0049912635305232956]:0.43217609226922526,29[&rate=0.11907834463560384]:0.43217609226922526)[&rate=0.052877162850125635]:0.21181395957370341)[&rate=0.10865382704328523]:1.2593286670318609)[&rate=0.2253123815605641]:3.263217990521424,31[&rate=0.06093590014316803]:0.7365367093962139)[&rate=0.1447179576640149]:0.31415926612589473,(((18[&rate=0.04092780873063096]:0.7043493260874154,19[&rate=0.012665727877835787]:0.7043493260874154)[&rate=0.0035353495465132246]:0.1615106160660602,(26[&rate=0.2253123815605641]:0.5499294168499311,(27[&rate=0.16112900423949703]:0.10031770461363543,28[&rate=0.09935861897821445]:0.10031770461363543)[&rate=0.1706829380081303]:0.4496117122362957)[&rate=0.0049912635305232956]:1.9559305253035433)[&rate=0.09506288045140528]:1.2153743025332115,(((20[&rate=0.11907834463560384]:0.5999999999999996,21[&rate=0.11370804174455686]:0.0)[&rate=0.11907834463560384]:0.45455860873341614,((24[&rate=0.09506288045140528]:0.014400349213984975,25[&rate=0.1814340600572111]:0.3174003492139849)[&rate=0.032437261057086095]:3.2825996507860147,30[&rate=0.045510061427826896]:0.0)[&rate=0.022883327288452826]:7.754558608733417)[&rate=0.052877162850125635]:0.4942135753146246,22[&rate=0.06379939425587207]:0.558772184048042)[&rate=0.2758014155049024]:1.1724620606386456)[&rate=0.11907834463560384]:1.7594617308354223)[&rate=0.014286471595594055]:0.0631294172808321,(23[&rate=0.1937259744259056]:1.0671937838439742,32[&rate=0.028487283825487486]:4.7671937838439735)[&rate=0.034482521220199965]:0.7766316089589669)[&rate=0.2758014155049024]:3.575586697604333)[&rate=0.015938385364911465]:5.341516842958878)[&rate=0.07301144948904588]:1.5096161139821689)[&rate=0.0021037019285495722]:2.728747076689526,(3[&rate=0.1814340600572111]:0.09505328340715025,6[&rate=0.034482521220199965]:2.68505328340715)[&rate=0.2468995039943295]:0.08423884063069664)[&rate=0.2253123815605641]:0.013342029133276867)[&rate=1.0]:0.0;
tree STATE_129000 = (1[&rate=0.01101380368156727]:4.797665463214408,((2[&rate=0.06344686452635614]:2.577900062327682,(((4[&rate=0.2455352368821425]:1.1144815877006486,5[&rate=0.09046910680514635]:0.3844815877006518)[&rate=0.2742774480826081]:1.7702213512368559,(8[&rate=0.11842036571409188]:1.3692423998532561,(((((((((9[&rate=0.05517373571999845]:0.0,10[&rate=6.916818129708498E-4]:1.2300000000000004)[&rate=0.020977188935335477]:1.6931860158448355,11[&rate=0.02643152451953279]:2.923186015844836)[&rate=0.04525859117748156]:3.652950321984129,16[&rate=0.11842036571409188]:0.8761363378289637)[&rate=0.01101380368156727]:0.14651334338975808,17[&rate=0.0342919847108715]:1.0226496812187218)[&rate=0.08287101355825936]:0.8988128558499184,((((12[&rate=0.007935191679419976]:1.0398887267650556,13[&rate=0.0035158146303292536]:1.0398887267650556)[&rate=0.02832987458079519]:1.4818314182973653,14[&rate=0.009460629308397106]:2.521720145062421)[&rate=0.09453760130223131]:3.17827985493758,15[&rate=0.002092077719879512]:0.0)[&rate=0.01259574217225074]:0.29038090275349226,29[&rate=0.007935191679419976]:0.29038090275349226)[&rate=0.10805344980294937]:1.631081634315148)[&rate=0.22406739618328014]:2.982546161467864,32[&rate=0.05517373571999845]:4.904008698536504)[&rate=0.08287101355825936]:0.2705708819440549,23[&rate=0.2069256564408403]:1.47457958048056)[&rate=0.08287101355825936]:0.26599667115092807,((18[&rate=0.04525859117748156]:0.9387215668166977,(19[&rate=0.06344686452635614]:0.7120504260843745,(26[&rate=0.2742774480826081]:0.5681705972925322,(27[&rate=0.05007238508922849]:0.4810496848145469,28[&rate=0.015850316273548645]:0.4810496848145469)[&rate=0.04525859117748156]:0.08712091247798526)[&rate=0.022756883248136874]:1.7838798287918411)[&rate=0.004963683820670546]:0.2266711407323232)[&rate=0.05258498496764662]:1.0384572850683984,((20[&rate=0.12411729212424354]:0.9848609729773976,(21[&rate=0.017525315767184347]:0.0,((24[&rate=0.11842036571409188]:0.28451783340643944,25[&rate=0.2742774480826081]:0.5875178334064394)[&rate=0.0035158146303292536]:3.01248216659356,30[&rate=0.08287101355825936]:0.0)[&rate=0.022756883248136874]:7.300000000000001)[&rate=0.01101380368156727]:0.38486097297739796)[&rate=0.05784339790362147]:0.5640997485890153,22[&rate=0.06944386936164725]:0.5589607215664145)[&rate=0.14391830457848898]:1.068218130318682)[&rate=0.015850316273548645]:1.8233973997463924)[&rate=0.22406739618328014]:0.12728877406831351,31[&rate=0.04525859117748156]:1.137865025699801)[&rate=0.18043152859334757]:3.581377374153453)[&rate=6.916818129708498E-4]:5.7854605390842515)[&rate=0.019233817462319378]:0.2889300560710488,7[&rate=0.16023867032732994]:1.803632995008556)[&rate=0.04070165816118161]:1.2444670673191283)[&rate=0.0035158146303292536]:2.245958342221506,(3[&rate=0.22406739618328014]:0.14026182065892812,6[&rate=0.0342919847108715]:2.730261820658928)[&rate=0.16973981290998796]:0.05379658389026076)[&rate=0.22406739618328014]:0.04360705866521997)[&rate=1.0]:0.0;
tree STATE_130000 = (1[&rate=0.01101380368156727]:4.797665463214408,((2[&rate=0.03225802583079491]:3.555074470428721,((4[&rate=0.2455352368821425]:1.1144815877006486,5[&rate=0.2742774480826081]:0.3844815877006518)[&rate=0.2455352368821425]:3.5268369688854797,(7[&rate=0.11307973695157984]:2.207262273254191,(8[&rate=0.11842036571409188]:1.3692423998532561,(((((((9[&rate=0.11842036571409188]:0.0,10[&rate=6.916818129708498E-4]:1.2300000000000004)[&rate=0.022756883248136874]:1.8736150126947724,11[&rate=0.022756883248136874]:3.103615012694773)[&rate=0.06344686452635614]:3.1548611847590795,16[&rate=0.4117592351618012]:0.5584761974538512)[&rate=0.009460629308397106]:0.8383634345318036,17[&rate=0.06344686452635614]:1.3968396319856549)[&rate=0.08658560910408711]:0.5246229050829854,(((12[&rate=0.009460629308397106]:3.1391883078885714,13[&rate=0.0035158146303292536]:3.1391883078885714)[&rate=0.02643152451953279]:1.260658554715877,14[&rate=0.006436517499295906]:4.3998468626044485)[&rate=0.08658560910408711]:2.9784738170066554,(15[&rate=0.02832987458079519]:0.29740238170746025,29[&rate=0.05258498496764662]:0.29740238170746025)[&rate=0.05517373571999845]:1.3809182979036425)[&rate=0.10330654879765758]:0.24314185745753747)[&rate=0.22406739618328014]:1.8555709893386396,23[&rate=0.019233817462319378]:0.07703352640728056)[&rate=0.07931123860248371]:2.165913734172367,(((18[&rate=0.03027137263498307]:1.901600068901237,(((20[&rate=0.12411729212424354]:0.9003250106789498,((24[&rate=0.047631583691337326]:0.0,25[&rate=0.3179133156725407]:0.30299999999999994)[&rate=0.004963683820670546]:3.2969999999999997,30[&rate=0.02832987458079519]:0.0)[&rate=0.024574446224831414]:7.600325010678951)[&rate=0.047631583691337326]:0.11430319054317906,21[&rate=0.02643152451953279]:0.4146282012221292)[&rate=0.06344686452635614]:0.48102936640841776,22[&rate=0.2069256564408403]:0.5056575676305481)[&rate=0.16973981290998796]:1.045942501270689)[&rate=0.009460629308397106]:0.07557878298385923,(19[&rate=0.022756883248136874]:0.8730472444195083,(26[&rate=0.22406739618328014]:0.839976098435427,(27[&rate=0.03027137263498307]:0.07114163738162027,28[&rate=6.916818129708498E-4]:0.07114163738162027)[&rate=0.08287101355825936]:0.7688344610538067)[&rate=0.05517373571999845]:1.6730711459840801)[&rate=0.004963683820670546]:1.1041316074655878)[&rate=0.06344686452635614]:2.0489812711892164,(31[&rate=0.06344686452635614]:0.46376144259103924,32[&rate=0.04294974151415454]:4.893761442591039)[&rate=0.01101380368156727]:0.7723986804832723)[&rate=0.04525859117748156]:0.2767871375053357)[&rate=0.22406739618328014]:3.2062951392736068)[&rate=6.916818129708498E-4]:6.478019873400935)[&rate=0.03851122437150896]:1.06405628333194)[&rate=0.03225802583079491]:0.7539559138425922)[&rate=0.009460629308397106]:1.264410570612167,(3[&rate=0.019233817462319378]:0.0,6[&rate=0.04294974151415454]:2.59)[&rate=0.136795661003415]:0.1896850410408888)[&rate=0.047631583691337326]:0.047980422173520054)[&rate=1.0]:0.0;
tree STATE_131000 = (1[&rate=0.018668824952664604]:4.8556683384386545,((2[&rate=0.039776860884462056]:2.9154553829342476,((4[&rate=0.29442661071886883]:1.1609218207348988,5[&rate=0.3226355500116185]:0.43092182073490193)[&rate=0.29442661071886883]:2.496011349442231,(7[&rate=0.2719022077037009]:0.5941304511882421,(8[&rate=0.01042691454166382]:3.966259746995309,((((((9[&rate=0.02527341229950284]:0.0,10[&rate=9.088762370510651E-4]:1.2300000000000004)[&rate=0.029902753008266145]:2.1089345686489365,11[&rate=0.029902753008266145]:3.338934568648937)[&rate=0.08336976106936256]:2.361065431351064,17[&rate=0.002749009284334901]:0.0)[&rate=0.002749009284334901]:2.2617989236802245,(((((12[&rate=0.01042691454166382]:0.8321672717465107,13[&rate=0.006522326000542719]:0.8321672717465107)[&rate=0.03229104740589705]:2.4511027590278776,14[&rate=0.01042691454166382]:3.2832700307743883)[&rate=0.10421569390016977]:2.7243228647616897,29[&rate=0.11377428336201414]:0.30759289553607694)[&rate=0.07600675460742026]:0.18365519311225498,15[&rate=0.04238734137863551]:0.4912480886483319)[&rate=0.07249879404788612]:0.4617968127321692,16[&rate=0.11377428336201414]:0.9530449013805011)[&rate=0.14858781000160187]:1.3087540222997234)[&rate=0.29442661071886883]:1.9498220682871636,23[&rate=0.03229104740589705]:0.5116209919673889)[&rate=0.10889327079446112]:3.0904585665565865,((((((18[&rate=0.36040307876621236]:0.026448197985171618,26[&rate=0.29442661071886883]:1.6664481979851704)[&rate=0.053482351592252335]:0.24412029437855942,(27[&rate=0.01447223890812913]:0.45546950949337806,28[&rate=0.09124988034684621]:0.45546950949337806)[&rate=0.09972527103339118]:1.4550989828703518)[&rate=0.05643635370725848]:0.35720216523849935,19[&rate=0.023028425424685108]:0.6277706576022304)[&rate=0.08336976106936256]:1.876226275511847,((20[&rate=0.2719022077037009]:0.7794915692464315,(21[&rate=0.023028425424685108]:0.0,((24[&rate=0.14858781000160187]:0.1803418858298934,25[&rate=0.417741008420968]:0.48334188582989335)[&rate=0.008457642943287763]:3.1166581141701064,30[&rate=0.004619812624041629]:0.0)[&rate=0.029902753008266145]:7.300000000000001)[&rate=0.2531511214047408]:0.17949156924643184)[&rate=0.07249879404788612]:1.229261400679114,22[&rate=0.01655092057316118]:1.018752969925547)[&rate=0.1797507514093575]:1.1352439631885307)[&rate=0.08336976106936256]:0.8224207796625489,32[&rate=0.004619812624041629]:4.966417712776625)[&rate=0.012431353556947373]:0.8162521881315126,31[&rate=0.1242232739391501]:1.352669900908138)[&rate=0.01042691454166382]:1.519409657615837)[&rate=0.3226355500116185]:4.444180188471332)[&rate=0.006522326000542719]:2.2678707041929336)[&rate=0.06258833720699551]:1.6928027189888901)[&rate=0.04505998197518467]:1.0987222127571172)[&rate=0.01042691454166382]:1.9360006155081244,(3[&rate=0.1556054451079961]:0.14229116447206636,6[&rate=0.059470203310601634]:2.732291164472066)[&rate=0.18910997030014248]:0.07936483397030614)[&rate=0.1556054451079961]:0.07401233999628332)[&rate=1.0]:0.0;
tree STATE_132000 = (1[&rate=0.014814768040324718]:5.412327394228559,((2[&rate=0.03332082498882841]:2.0695990926595123,((4[&rate=0.2635419536585887]:0.9565995582170537,5[&rate=0.32259764581303446]:0.2265995582170568)[&rate=0.2635419536585887]:2.911837543705733,(7[&rate=0.37392096187831236]:0.610430951713635,(8[&rate=0.024672796883673374]:2.8364135678616407,((((((((9[&rate=0.03108803747759331]:0.0,10[&rate=0.012954135179391113]:1.2300000000000004)[&rate=0.026766024743237166]:1.2249653761485577,11[&rate=0.012954135179391113]:2.454965376148558)[&rate=0.1018396293735873]:3.245034623851443,17[&rate=0.03794100923841269]:0.0)[&rate=0.06803382531076617]:1.542853094070086,16[&rate=0.05323191924358554]:1.542853094070086)[&rate=0.16089532152803296]:0.5591783434952813,(((12[&rate=0.011127333888127377]:6.291212365270304E-4,13[&rate=0.03332082498882841]:6.291212365270304E-4)[&rate=0.009333155798084677]:2.048432787714462,14[&rate=0.005838149385968794]:2.049061908950989)[&rate=0.06489384154041447]:4.300792012749108,(15[&rate=0.13300129917626283]:0.45580063982897023,29[&rate=0.06489384154041447]:0.45580063982897023)[&rate=0.06803382531076617]:0.1940532818711258)[&rate=0.06489384154041447]:1.4521775158652712)[&rate=0.2635419536585887]:1.597968562434632,23[&rate=0.07808934080851504]:0.0)[&rate=0.07808934080851504]:2.363769570196437,32[&rate=0.004135205175591541]:6.0637695701964365)[&rate=0.0024606446939369297]:1.2499176357640511,(((((18[&rate=0.21221863759331083]:0.0,(27[&rate=0.03332082498882841]:0.7620297947364723,28[&rate=0.012954135179391113]:0.7620297947364723)[&rate=0.16089532152803296]:0.8779702052635265)[&rate=0.018642709238343148]:0.27840656627269844,26[&rate=0.11119254548308935]:1.9184065662726972)[&rate=0.05323191924358554]:0.4575314377805828,19[&rate=0.03108803747759331]:0.7359380040532812)[&rate=0.004135205175591541]:1.666573092337364,((20[&rate=0.24338030739598632]:0.8844673672800756,(21[&rate=0.0712751161762429]:0.19317990407046004,((24[&rate=0.012954135179391113]:1.0214087453409748,25[&rate=0.08926432530369056]:1.3244087453409747)[&rate=0.007570456145858108]:2.275591254659025,30[&rate=0.12150634210785091]:0.0)[&rate=0.05051631330830944]:7.493179904070461)[&rate=0.06803382531076617]:0.0912874632096159)[&rate=0.042783937219141664]:1.0176868624945925,22[&rate=0.1018396293735873]:0.9121542297746696)[&rate=0.16089532152803296]:1.140356866615976)[&rate=0.1392828009110641]:1.0975207193291947,31[&rate=0.09328371340239068]:0.7100318157198391)[&rate=0.011127333888127377]:2.173655390240649)[&rate=0.28879184175021333]:3.3027263619011507)[&rate=0.005838149385968794]:3.414017383851995)[&rate=0.026766024743237166]:1.8880061502091543)[&rate=0.0226222909565393]:0.04136199073672486)[&rate=0.011127333888127377]:2.8467784990343503,(3[&rate=0.06489384154041447]:0.09144208629195205,6[&rate=0.05051631330830944]:2.681442086291952)[&rate=0.16927278043085953]:0.19513550540191105)[&rate=0.014814768040324718]:0.5657498025346968)[&rate=1.0]:0.0;
[truncated: 29,655,162 more chars]
