# Supplementary material for: High morphological disparity in a bizarre Paleocene fauna of predatory freshwater reptiles
Source: BMC Ecol Evol. 2022 Mar 21;22:34. doi: 10.1186/s12862-022-01985-z (PMC8935759; doi:10.1186/s12862-022-01985-z)
Supplement: Supplementary file 2 — Additional file 2. Supplementary phylogenetic data. [file 12862_2022_1985_MOESM2_ESM.zip › phylogeny/Bayesian/MCC_Choristodere.tre]

#NEXUS

Begin taxa;
	Dimensions ntax=32;
		Taxlabels
			Araeoscelis
			Ch__SMM_77.33.24
			Ch__TMP86.12.11
			Champsosaurus_norelli
			Coeruleodraco_jurassicus
			Cteniogenys
			Gephyrosaurus
			H__IVPP_11075
			H__IVPP_14560
			Heishanosaurus
			Ik__IVPP13283
			Ik__IVPP9611_3
			Keichousaurus
			Khurendukuhosaurus
			Kosmodraco_dakotensis
			Kosmodraco_magnicornis
			L_dvoraki
			L_inexpectatus
			Lazarussuchus_sp.
			M__BMNHC073
			M__DR003
			Mesosuchus
			Nothosaurus
			Petrolacosaurus
			Ph__LMPC021
			Ph__PKUP_2001
			Prolacerta
			Shokawa
			Simoedosaurus_lemoniei
			Tch__IGM1_8
			Tch__PIN3386_1
			Youngina
			;
End;
Begin trees;
	Translate
		   1 Araeoscelis,
		   2 Ch__SMM_77.33.24,
		   3 Ch__TMP86.12.11,
		   4 Champsosaurus_norelli,
		   5 Coeruleodraco_jurassicus,
		   6 Cteniogenys,
		   7 Gephyrosaurus,
		   8 H__IVPP_11075,
		   9 H__IVPP_14560,
		  10 Heishanosaurus,
		  11 Ik__IVPP13283,
		  12 Ik__IVPP9611_3,
		  13 Keichousaurus,
		  14 Khurendukuhosaurus,
		  15 Kosmodraco_dakotensis,
		  16 Kosmodraco_magnicornis,
		  17 L_dvoraki,
		  18 L_inexpectatus,
		  19 Lazarussuchus_sp.,
		  20 M__BMNHC073,
		  21 M__DR003,
		  22 Mesosuchus,
		  23 Nothosaurus,
		  24 Petrolacosaurus,
		  25 Ph__LMPC021,
		  26 Ph__PKUP_2001,
		  27 Prolacerta,
		  28 Shokawa,
		  29 Simoedosaurus_lemoniei,
		  30 Tch__IGM1_8,
		  31 Tch__PIN3386_1,
		  32 Youngina
;
tree TREE1 = ((((1[&height=25.2300000000023,height_95%_HPD={25.229999999999997,25.230000000000004},height_median=25.23,height_range={25.229999999999993,25.23000000000001},length=2.2767100629062584,length_95%_HPD={0.0,3.3674638978274167},length_median=2.597730248273585,length_range={0.0,5.331944243212902},rate=0.04472775779050595,rate_95%_HPD={4.876446129397771E-4,0.10659897404405344},rate_median=0.03595557577645442,rate_range={4.876446129397771E-4,0.42288393210790076}]:0.20906802826572246,((((((((2[&height=3.5999999999995835,height_95%_HPD={3.5999999999999908,3.600000000000005},height_median=3.6000000000000014,height_range={3.599999999999987,3.6000000000000156},length=1.2804883981587403,length_95%_HPD={0.20728458198789923,2.053512689682549},length_median=1.2300000000000004,length_range={0.12581926894833373,5.189723084141651},rate=0.015202990074063302,rate_95%_HPD={3.632859845838683E-4,0.045808254982862},rate_median=0.010245967173990343,rate_range={3.1305131865060743E-4,0.22612334060472628}]:1.2300000000000004,3[&height=4.8300000000009256,height_95%_HPD={4.829999999999995,4.830000000000005},height_median=4.830000000000002,height_range={4.829999999999988,4.830000000000016},length=0.11309659313951444,length_95%_HPD={0.0,0.6235843162824679},length_median=0.0,length_range={0.0,3.1411362839612806},rate=0.05939083335811047,rate_95%_HPD={3.465136137004682E-4,0.1958325253533013},rate_median=0.036261910986513934,rate_range={3.465136137004682E-4,0.6280988496127035}]:0.0)[&height=4.8299999999999335,height_95%_HPD={4.829999999999995,4.830000000000005},height_median=4.830000000000002,height_range={4.829999999999988,4.830000000000016},length=0.9062106785501177,length_95%_HPD={2.2395780391093467E-5,2.502305773570388},length_median=0.6852600184603119,length_range={2.2395780391093467E-5,4.385598077739299},posterior=0.42527662978269565,rate=0.05975709047388635,rate_95%_HPD={4.0186538230089434E-4,0.17420346577825443},rate_median=0.04262248236774283,rate_range={4.0186538230089434E-4,0.5399890002774139}]:1.2064950743889575,4[&height=3.5999999999995835,height_95%_HPD={3.5999999999999908,3.600000000000005},height_median=3.6000000000000014,height_range={3.599999999999987,3.6000000000000156},length=1.8010410381043858,length_95%_HPD={0.20831624229317924,3.625187364107994},length_median=1.6234731593080802,length_range={0.12581926894833373,5.761947903083854},rate=0.050197562405122506,rate_95%_HPD={3.9909226677669826E-4,0.1349592272729376},rate_median=0.03794061693281978,rate_range={3.9909226677669826E-4,0.5146246658584293}]:2.436495074388958)[&height=5.699193433797723,height_95%_HPD={4.830022395780393,7.303896414351051},height_median=5.4636171714561215,height_range={4.830022395780393,9.361947903083859},length=3.8446125296035283,length_95%_HPD={1.184758002945852,5.751681632510859},length_median=4.029052418836219,length_range={0.2086004982860601,9.01953205791299},posterior=0.8733502199706705,rate=0.05371704205045433,rate_95%_HPD={0.010869373437725826,0.10922124190718953},rate_median=0.047169924228020334,rate_range={0.0025072869882285676,0.44408462256919007}]:3.4167977429103296,11[&height=9.300000000001303,height_95%_HPD={9.299999999999994,9.300000000000008},height_median=9.3,height_range={9.29999999999999,9.300000000000015},length=0.41963478560533923,length_95%_HPD={0.0,1.5245875648363416},length_median=0.2392973912754357,length_range={0.0,4.900674254150603},rate=0.07156897190368883,rate_95%_HPD={3.7095695777227694E-4,0.20766357732588178},rate_median=0.05144097086573963,rate_range={3.1305131865060743E-4,0.6541733852024008}]:0.15329281729928823)[&height=9.804592869471863,height_95%_HPD={9.300006500303347,10.690630507913092},height_median=9.686825210362198,height_range={9.300006500303347,12.378279706389424},length=1.1746513314792653,length_95%_HPD={0.03442423278717044,2.590871531235951},length_median=1.0395377979486682,length_range={0.009542886769892789,5.7949345801629555},posterior=0.5176643114251434,rate=0.10024014843182628,rate_95%_HPD={4.936346692926172E-4,0.23808405385780707},rate_median=0.08440851796968744,rate_range={4.473766982614644E-4,0.6079097976109851}]:0.505833713291274,12[&height=9.300000000001303,height_95%_HPD={9.299999999999994,9.300000000000008},height_median=9.3,height_range={9.29999999999999,9.300000000000015},length=1.31547113979953,length_95%_HPD={0.0,2.67018435715444},length_median=1.2159666234553654,length_range={0.0,5.449981653281389},rate=0.07509561132558604,rate_95%_HPD={4.3578039021386505E-4,0.18763262773827086},rate_median=0.060555465115842796,rate_range={3.580304756904377E-4,0.5752561975722109}]:0.6591265305905623)[&height=10.537834337714559,height_95%_HPD={9.520096538045859,11.720182855244406},height_median=10.44161189690836,height_range={9.382980739657278,13.76775192266679},length=0.8177477631933412,length_95%_HPD={6.998472336405825E-5,2.0072300433063432},length_median=0.6892940453961192,length_range={6.998472336405825E-5,5.026829007972795},posterior=0.38901479802692973,rate=0.0755259404855229,rate_95%_HPD={4.0484487351054494E-4,0.21933823993351298},rate_median=0.05522705823233752,rate_range={4.0484487351054494E-4,0.5323854287183252}]:0.9760363739447442,(((15[&height=3.5999999999995835,height_95%_HPD={3.5999999999999908,3.600000000000005},height_median=3.6000000000000014,height_range={3.599999999999987,3.600000000000012},length=0.21996358963636192,length_95%_HPD={6.722958614346908E-5,0.7807998916147341},length_median=0.12532344620235492,length_range={6.722958614346908E-5,2.7502955099286304},rate=0.04268429357089254,rate_95%_HPD={3.3472125958907523E-4,0.14163175565340047},rate_median=0.02597700057546496,rate_range={3.3472125958907523E-4,0.45848864592078115}]:0.023909858187085575,16[&height=3.5999999999995835,height_95%_HPD={3.5999999999999908,3.600000000000005},height_median=3.6000000000000014,height_range={3.599999999999987,3.600000000000012},length=0.22767286093720238,length_95%_HPD={6.722958614346908E-5,0.8240095272831915},length_median=0.12546449728492348,length_range={6.722958614346908E-5,4.199277432345976},rate=0.05238707387402087,rate_95%_HPD={3.5856000112981717E-4,0.17048385393300583},rate_median=0.03262726306436772,rate_range={3.5856000112981717E-4,0.5484639269870478}]:0.023909858187085575)[&height=3.791886549994798,height_95%_HPD={3.600067229586145,4.255482270013857},height_median=3.7129930328387424,height_range={3.600067229586145,6.350295509928635},length=0.8132450136064374,length_95%_HPD={0.003554516886595138,2.2771713742452953},length_median=0.6016430556541188,length_range={4.0424414440565215E-4,5.832992456392514},posterior=0.9314758032262365,rate=0.06433270374970901,rate_95%_HPD={3.6564615356267886E-4,0.18483980946919665},rate_median=0.046903564124873655,rate_range={3.6564615356267886E-4,0.5706876734051805}]:0.2442178371916981,29[&height=3.5999999999995835,height_95%_HPD={3.5999999999999908,3.600000000000005},height_median=3.6000000000000014,height_range={3.599999999999987,3.600000000000012},length=0.96758103198172,length_95%_HPD={0.07626437477853187,2.509308166343569},length_median=0.7557878495708081,length_range={0.03920968339082265,5.990977197040252},rate=0.041001515346026564,rate_95%_HPD={3.449438844406762E-4,0.13449755253402843},rate_median=0.025413753802639417,rate_range={3.449438844406762E-4,0.5145058929109915}]:0.26812769537878367)[&height=4.595091523129401,height_95%_HPD={3.676264374778537,6.114517557301845},height_median=4.387889145030002,height_range={3.6479454264767988,9.590977197040246},length=5.093459378651545,length_95%_HPD={2.2088006939657134,7.443572346237154},length_median=5.196574996321804,length_range={0.5022031600613133,10.073312978127401},posterior=1.0,rate=0.06737654243021708,rate_95%_HPD={0.020488681909337954,0.12783994119297762},rate_median=0.06046203375464525,rate_range={0.011407711176376841,0.46381497020184237}]:6.357348889300081,(30[&height=9.300000000001303,height_95%_HPD={9.299999999999994,9.300000000000008},height_median=9.3,height_range={9.29999999999999,9.300000000000011},length=0.28303869758242284,length_95%_HPD={0.0,0.9946822545308613},length_median=0.16329283266893668,length_range={0.0,4.155359555621958},rate=0.056750803597036104,rate_95%_HPD={3.412093084665715E-4,0.1731722916006254},rate_median=0.03810095074420517,rate_range={3.412093084665715E-4,0.4955054661632342}]:0.36875906157479577,31[&height=9.300000000001303,height_95%_HPD={9.299999999999994,9.300000000000008},height_median=9.3,height_range={9.29999999999999,9.300000000000011},length=0.30479195063488707,length_95%_HPD={0.0,1.0615720653674217},length_median=0.17763730523784815,length_range={0.0,3.8123839694128314},rate=0.05193094419261208,rate_95%_HPD={3.4263572987564933E-4,0.16603970326377374},rate_median=0.03255429674946526,rate_range={3.4263572987564933E-4,0.5752561975722109}]:0.36875906157479577)[&height=9.576390216924498,height_95%_HPD={9.30006147935115,10.155923943639621},height_median=9.47942934246641,height_range={9.30006147935115,12.920452925872585},length=0.9896862613597379,length_95%_HPD={1.4302915603892075E-4,2.383216569184672},length_median=0.8428918471946467,length_range={1.4302915603892075E-4,6.2850386707778565},posterior=0.5931209172110385,rate=0.08454078722759936,rate_95%_HPD={4.322028662966878E-4,0.22124379841107686},rate_median=0.06768052858003458,rate_range={4.322028662966878E-4,0.6094128856627739}]:0.5567175231040693)[&height=9.913164520134115,height_95%_HPD={9.300210626506743,10.952209184768265},height_median=9.769124199788507,height_range={9.300210626506743,13.968559967693226},length=1.1794218237438436,length_95%_HPD={0.062004320662310874,2.5421666657885815},length_median=1.058021273661554,length_range={4.411564637969434E-4,5.485598531634782},posterior=0.6756432475669911,rate=0.10615789468722199,rate_95%_HPD={4.6432362131642766E-4,0.25317403438078034},rate_median=0.09006118468832999,rate_range={3.5591379256298374E-4,0.5290195042763088}]:0.7096863198564414)[&height=11.418610813199784,height_95%_HPD={10.090576426651097,12.985436435487026},height_median=11.299862991223023,height_range={9.717118762483903,15.957449408436231},length=3.2216364905485206,length_95%_HPD={1.1836055794937437,5.686758224802961},length_median=3.0004124660899425,length_range={0.7181219644856398,14.065311373785706},posterior=1.0,rate=0.21865394943756203,rate_95%_HPD={0.07358765028942715,0.37998000823470274},rate_median=0.2071198359432788,rate_range={0.015439334406333011,0.671694283786881}]:2.4516224544698346,6[&height=13.0,height_95%_HPD={12.999999999999996,13.000000000000004},height_median=13.0,height_range={12.99999999999999,13.00000000000001},length=1.598906134926504,length_95%_HPD={0.0,4.2956925191233815},length_median=1.3102122195280916,length_range={0.0,9.072893012380934},rate=0.08321666898581619,rate_95%_HPD={3.7513508887410953E-4,0.22851396187605508},rate_median=0.06520989733922727,rate_range={3.7513508887410953E-4,0.6079097976109851}]:0.3867853590051382)[&height=14.303902104708898,height_95%_HPD={13.003407946598632,16.163807116990174},height_median=14.087741304578643,height_range={13.003407946598632,19.011560743534897},length=1.4910837229951948,length_95%_HPD={0.008803940800435228,3.5436843269393616},length_median=1.284371243310889,length_range={0.008803940800435228,8.175815204558578},posterior=0.2447673643514198,rate=0.09476599044835171,rate_95%_HPD={4.318088020947222E-4,0.24600581920753148},rate_median=0.07759383751465002,rate_range={4.318088020947222E-4,0.515857620766154}]:2.162097119972289,(5[&height=13.729999999999418,height_95%_HPD={13.729999999999997,13.730000000000004},height_median=13.73,height_range={13.72999999999999,13.730000000000011},length=1.249208215360531,length_95%_HPD={0.0,3.0625443120280202},length_median=1.0394917492570297,length_range={0.0,7.158864713383277},rate=0.087165132504646,rate_95%_HPD={4.1109951649380373E-4,0.22979111402868138},rate_median=0.06824631755572225,rate_range={4.1109951649380373E-4,0.6017473150384172}]:1.7618405494026952,((((8[&height=10.300000000001457,height_95%_HPD={10.299999999999997,10.300000000000004},height_median=10.3,height_range={10.29999999999999,10.300000000000011},length=1.075875178921447,length_95%_HPD={0.23850160194938042,2.892252583162339},length_median=0.7575973864786434,length_range={0.0,8.267017965914153},rate=0.09483602405381925,rate_95%_HPD={0.001473815453055007,0.2284364726270723},rate_median=0.07891575987337392,rate_range={3.9728961989295825E-4,0.5210446823317687}]:1.6075453459388456,9[&height=10.899999999999668,height_95%_HPD={10.899999999999995,10.900000000000006},height_median=10.900000000000002,height_range={10.899999999999991,10.90000000000001},length=0.2981868206439292,length_95%_HPD={0.0,1.2344426273271836},length_median=0.09407101944563223,length_range={0.0,3.2021117267071304},rate=0.06762511465446733,rate_95%_HPD={3.320975795764319E-4,0.20699341428823922},rate_median=0.04583160326987929,rate_range={3.320975795764319E-4,0.5292337889228291}]:1.0075453459388477)[&height=11.287784431037053,height_95%_HPD={10.900089345221442,12.017798407984902},height_median=11.167677608895012,height_range={10.900089345221442,13.946161514879021},length=0.9080702074155791,length_95%_HPD={0.001819610223918744,2.1397956455781113},length_median=0.7657421685620527,length_range={0.001819610223918744,5.173920349990745},posterior=0.3310225303292894,rate=0.09979538508705406,rate_95%_HPD={4.619098502680688E-4,0.25705530662213005},rate_median=0.08132940701808351,rate_range={4.619098502680688E-4,0.4623300980848018}]:0.6815318816658227,(14[&height=9.300000000001303,height_95%_HPD={9.299999999999994,9.300000000000004},height_median=9.3,height_range={9.29999999999999,9.300000000000011},length=2.279410600355444,length_95%_HPD={0.44737348867381854,4.224246813442042},length_median=2.1236391431472725,length_range={0.0,8.784975246502626},rate=0.07563998993043083,rate_95%_HPD={4.603249372391311E-4,0.18122193708501624},rate_median=0.06286796908528461,rate_range={4.603249372391311E-4,0.4418087588484628}]:1.1348515807705937,((17[&height=0.0,length=1.2808697755361176,length_95%_HPD={0.30299999999999727,3.920307248062702},length_median=0.8049297933837245,length_range={0.30299999999999727,10.389261988506235},rate=0.07490787781723908,rate_95%_HPD={3.8190720836521247E-4,0.22498572796485689},rate_median=0.05258728833868954,rate_range={3.8190720836521247E-4,0.5145058929109915}]:0.8133966761518927,18[&height=0.3030000000000258,height_95%_HPD={0.30299999999999727,0.3030000000000008},height_median=0.3030000000000008,height_range={0.30299999999999727,0.3030000000000044},length=0.9641968458385181,length_95%_HPD={0.0,3.5423526843145225},length_median=0.5019297933837272,length_range={0.0,8.476337023177585},rate=0.06651050058079876,rate_95%_HPD={3.7791765215397955E-4,0.19855553482972965},rate_median=0.04590776669331348,rate_range={3.7791765215397955E-4,0.5808367154103553}]:0.5103966761518954)[&height=1.2156278472064834,height_95%_HPD={0.30314263890958415,2.9864955093747163},height_median=0.9465618269854446,height_range={0.30314263890958415,7.206138091991864},length=2.890122866938343,length_95%_HPD={0.03581857984660175,4.779376861369521},length_median=2.938902313631221,length_range={5.712221989568889E-4,10.20342682643576},posterior=0.7067057725636582,rate=0.015509226813928386,rate_95%_HPD={3.453124532980548E-4,0.04619166570818441},rate_median=0.010541253671182997,rate_range={3.453124532980548E-4,0.23995269095840016}]:3.3930038975871177,19[&height=3.5999999999995835,height_95%_HPD={3.599999999999998,3.6000000000000014},height_median=3.6000000000000014,height_range={3.5999999999999943,3.600000000000005},length=0.47766942202562024,length_95%_HPD={0.0,2.061052678947796},length_median=0.1222476190328905,length_range={0.0,7.382344122178743},rate=0.05643240170480889,rate_95%_HPD={3.6098873275892734E-4,0.1888372239357752},rate_median=0.03452913331525011,rate_range={3.6098873275892734E-4,0.556059581160493}]:0.6064005737390126)[&height=4.474209604377698,height_95%_HPD={3.600038765105463,6.392341631840473},height_median=4.156128366491188,height_range={3.600038765105463,10.982344122178745},length=7.420099548167103,length_95%_HPD={4.807065732696508,10.079816901707883},length_median=7.488592283635956,length_range={0.8053841057779394,13.626877061225592},posterior=0.6488468204239435,rate=0.0322423075079843,rate_95%_HPD={0.00751620195563808,0.06389063151811289},rate_median=0.029670393718372216,rate_range={0.001434650958593953,0.19482231218194257}]:6.22845100703158)[&height=10.803732670869215,height_95%_HPD={9.56022906819651,12.32246860812758},height_median=10.735820121527015,height_range={9.36566521945343,14.578453909565532},length=1.1047781347462964,length_95%_HPD={0.010579433333880672,2.5652617826638995},length_median=0.9963094254004989,length_range={0.00269306172600281,4.6962881850171545},posterior=0.12318357552326356,rate=0.032996823994213116,rate_95%_HPD={3.449438844406762E-4,0.10685246882025058},rate_median=0.01952782769977863,rate_range={3.449438844406762E-4,0.38627062921675054}]:2.1542256468340817)[&height=12.110181154250915,height_95%_HPD={11.042036303413848,13.385015552593323},height_median=12.007897707106416,height_range={10.910918023376254,15.765692429558214},length=0.9345953730879533,length_95%_HPD={0.0010053517297627934,2.1707755706415135},length_median=0.7834127446243428,length_range={0.0010053517297627934,4.099185678777033},posterior=0.217704306092521,rate=0.08395540914394299,rate_95%_HPD={4.545501481700806E-4,0.21558215152895063},rate_median=0.06729422157574946,rate_range={4.545501481700806E-4,0.6108842227056503}]:0.6733557141821187,((20[&height=10.94000000000117,height_95%_HPD={10.939999999999994,10.940000000000005},height_median=10.940000000000001,height_range={10.939999999999987,10.940000000000012},length=0.788740953810509,length_95%_HPD={0.0,2.106554320183662},length_median=0.6155932079377706,length_range={0.0,5.75788369278937},rate=0.06936532706409239,rate_95%_HPD={4.201905163049158E-4,0.18251773663164791},rate_median=0.0528341362197057,rate_range={4.072245655007073E-4,0.5484639269870478}]:0.6640143255516548,21[&height=10.94000000000117,height_95%_HPD={10.939999999999994,10.940000000000005},height_median=10.940000000000001,height_range={10.939999999999987,10.940000000000012},length=0.7355809949597959,length_95%_HPD={0.0,1.958082395280833},length_median=0.5866537672855401,length_range={0.0,4.775727112512314},rate=0.058343371864268107,rate_95%_HPD={3.320975795764319E-4,0.16925218888958396},rate_median=0.04239146091691467,rate_range={3.320975795764319E-4,0.5479342627988452}]:0.6640143255516548)[&height=11.550860206832482,height_95%_HPD={10.981665063898486,12.391783702856841},height_median=11.441686373705016,height_range={10.971199258309309,14.143130431917552},length=0.5803093378106154,length_95%_HPD={4.1771887278940767E-4,1.8127346247815836},length_median=0.38474701800295463,length_range={2.449099941763677E-4,4.705993873392668},posterior=0.2135715237968271,rate=0.04425069935214555,rate_95%_HPD={4.316753947096188E-4,0.14532480149172},rate_median=0.027721529934366128,rate_range={4.316753947096188E-4,0.41829419413446406}]:1.595003893711361,(25[&height=9.300000000001303,height_95%_HPD={9.299999999999994,9.300000000000008},height_median=9.3,height_range={9.29999999999999,9.300000000000015},length=0.32428802421933656,length_95%_HPD={3.9309202250592534E-5,1.0757674817971257},length_median=0.19201154227861394,length_range={3.9309202250592534E-5,3.496490750459582},rate=0.045441783344942206,rate_95%_HPD={2.7585466021650095E-4,0.14935783767274338},rate_median=0.02702648615536874,rate_range={2.7585466021650095E-4,0.5513142363907311}]:0.26384518975494586,26[&height=9.300000000001303,height_95%_HPD={9.299999999999994,9.300000000000008},height_median=9.3,height_range={9.29999999999999,9.300000000000015},length=0.32423370907425825,length_95%_HPD={3.9309202250592534E-5,1.0757674817971257},length_median=0.19201154227861394,length_range={3.9309202250592534E-5,3.496490750459582},rate=0.04630995838910061,rate_95%_HPD={3.2252996254034273E-4,0.1507574973606306},rate_median=0.028523115749171078,rate_range={3.2252996254034273E-4,0.5399429677008865}]:0.26384518975494586)[&height=9.622339848770629,height_95%_HPD={9.300039309202255,10.372652843597994},height_median=9.491218403645354,height_range={9.300039309202255,12.79649075045958},length=1.975350742464332,length_95%_HPD={0.4051947179546964,3.562295398865862},length_median=1.866799964288571,length_range={0.02396307932054853,8.653449091145255},posterior=0.996933742167711,rate=0.06191876360858888,rate_95%_HPD={0.006612416917642515,0.1302350196766959},rate_median=0.054038522474586174,rate_range={4.1912467811897606E-4,0.3554415977425726}]:3.6351730295080706)[&height=11.966825491822156,height_95%_HPD={11.014635294310253,13.160160693243256},height_median=11.830830563289403,height_range={10.986277401647236,15.715727112512315},length=1.1592459129891985,length_95%_HPD={0.0035447627109803648,2.7655739768545207},length_median=0.984700072061603,length_range={3.65329956892424E-4,6.6732512627038965},posterior=0.509932009065458,rate=0.05276636467395924,rate_95%_HPD={4.0925522262689486E-4,0.15303537648605917},rate_median=0.0378102978214359,rate_range={4.0925522262689486E-4,0.4491945139737911}]:0.06341472252377756)[&height=13.216642856477144,height_95%_HPD={11.784921955101623,14.958327739463469},height_median=13.103897902377334,height_range={11.323523214995188,18.014442436930253},length=1.5270059824405524,length_95%_HPD={0.014235927719496999,3.377146937625632},length_median=1.348578943866431,length_range={0.0012063008476026482,8.001697174574108},posterior=0.497267031062525,rate=0.0820469793786256,rate_95%_HPD={4.740386810483511E-4,0.19872705756727432},rate_median=0.06774724146724628,rate_range={4.740386810483511E-4,0.6108842227056503}]:1.7912149502112165,(10[&height=9.300000000001303,height_95%_HPD={9.299999999999997,9.300000000000004},height_median=9.3,height_range={9.29999999999999,9.300000000000011},length=5.033149073831154,length_95%_HPD={2.2709441584352525,7.701299615055383},length_median=5.053239067659257,length_range={0.17729531974622148,11.782815981229255},rate=0.02222828988268354,rate_95%_HPD={3.5944024254596626E-4,0.057236340835065416},rate_median=0.01693836097908729,rate_range={3.5944024254596626E-4,0.3105481002514774}]:2.984107475089047,28[&height=11.28999999999914,height_95%_HPD={11.289999999999996,11.290000000000003},height_median=11.29,height_range={11.289999999999988,11.29000000000001},length=2.0724529092032093,length_95%_HPD={0.0,4.71709654002208},length_median=1.824024350638826,length_range={0.0,10.603546021364942},rate=0.12527150364314119,rate_95%_HPD={4.874026618175112E-4,0.3094454536664779},rate_median=0.1037777402564339,rate_range={4.874026618175112E-4,0.671694283786881}]:0.9941074750890522)[&height=13.098380007207096,height_95%_HPD={11.522983911762807,15.038211136391503},height_median=12.978156503996136,height_range={11.309900902069256,17.66207551659225},length=1.6279668005465515,length_95%_HPD={0.00467107879925166,3.7850514881721438},length_median=1.4684411859829183,length_range={0.00467107879925166,7.188833420268267},posterior=0.10971870417277696,rate=0.05338342059335352,rate_95%_HPD={4.230461513243993E-4,0.16784074242090674},rate_median=0.036121572160616316,rate_range={4.230461513243993E-4,0.5068552954568715}]:2.7695404169089564)[&height=14.303344260660362,height_95%_HPD={12.764181819125138,15.956956470472068},height_median=14.189722830585778,height_range={12.05724931057814,18.429530666374916},length=0.9070152422140101,length_95%_HPD={1.0040873572059184E-4,2.5027323648212683},length_median=0.7082961639465655,length_range={1.0040873572059184E-4,4.869756970331897},posterior=0.1382482335688575,rate=0.054090343258675455,rate_95%_HPD={4.73947814967055E-4,0.1596856552983526},rate_median=0.03689020050150288,rate_range={4.73947814967055E-4,0.4986438485269034}]:0.43819265740468794)[&height=15.237293145036837,height_95%_HPD={13.778917060983039,16.927523731656603},height_median=15.095175472027831,height_range={13.752747282926052,18.967016727992387},length=1.1844192898474013,length_95%_HPD={0.009651608599369865,2.8625742484243553},length_median=0.9730671463524576,length_range={0.0029718780358312102,6.550739080163865},posterior=0.1517131049193441,rate=0.08130167704676362,rate_95%_HPD={3.6340111239773675E-4,0.2255477521806478},rate_median=0.06279715581706072,rate_range={3.6340111239773675E-4,0.3706061860701014}]:0.05704192957473175)[&height=16.647760350581578,height_95%_HPD={14.503912379206689,19.39123437899347},height_median=16.444666630601102,height_range={13.815390485926873,25.171774724665116},length=6.627930758771812,length_95%_HPD={2.389978228993199,10.54124435423616},length_median=6.577811629932814,length_range={0.7078911333570197,14.046443381694335},posterior=0.9986668444207439,rate=0.15781894571978955,rate_95%_HPD={0.04873174667338582,0.3318604697943618},rate_median=0.13785401229254737,rate_range={0.01807534437457627,0.6180545102620582}]:7.080399511237234,(13[&height=22.07999999999853,height_95%_HPD={22.079999999999995,22.080000000000002},height_median=22.08,height_range={22.07999999999999,22.08000000000001},length=1.181102550318205,length_95%_HPD={0.0,2.7314056287369155},length_median=1.0652799525353878,length_range={0.0,5.1786820518065895},rate=0.06613401903615836,rate_95%_HPD={3.324344272094746E-4,0.19693235929451947},rate_median=0.04636288037522985,rate_range={3.324344272094746E-4,0.5701053766784142}]:0.14548490819974091,23[&height=21.350000000003018,height_95%_HPD={21.349999999999998,21.350000000000005},height_median=21.35,height_range={21.349999999999994,21.350000000000012},length=1.812525596995452,length_95%_HPD={0.0,3.3524533854669265},length_median=1.7474865521516705,length_range={0.0,5.887294144860913},rate=0.181558116146193,rate_95%_HPD={0.005232885181478653,0.3628173916708056},rate_median=0.16608265818782508,rate_range={4.7051892073915724E-4,0.6574467194544275}]:0.8754849081997378)[&height=23.309707094173802,height_95%_HPD={22.099292487450835,24.70426857664653},height_median=23.177048196971498,height_range={22.08907924135609,27.23729414486091},length=2.997038813637628,length_95%_HPD={0.0033538323795596625,5.28996938636633},length_median=3.060073906267263,length_range={0.0033538323795596625,7.820434715698788},posterior=0.6237834955339288,rate=0.175253731452175,rate_95%_HPD={0.0016329518012034203,0.32875297035050843},rate_median=0.16727904447916,rate_range={4.3392280181815245E-4,0.6651395542819648}]:0.4037970820149219)[&height=23.956688928457307,height_95%_HPD={22.261128999712767,25.955153178480845},height_median=23.75272926973624,height_range={22.091338684653163,30.02675717395919},length=3.3114119341150707,length_95%_HPD={1.2198225365467508,5.715425946278582},length_median=3.3014512957824067,length_range={0.006109298500970084,7.500407738569315},posterior=0.5272630315957872,rate=0.1959300413569076,rate_95%_HPD={0.06350656733491376,0.3720302188938013},rate_median=0.18553193632519596,rate_range={7.059039558740718E-4,0.5038889470506349}]:2.8097860380510618)[&height=26.992851373719013,height_95%_HPD={25.475834121182267,28.24053816186677},height_median=27.048586078092395,height_range={25.237130161396642,29.710981508117662},length=1.1374909563788371,length_95%_HPD={0.0017568891617365523,2.4984835223371924},length_median=1.0205729802719894,length_range={0.0017568891617365523,3.5464393838560113},posterior=0.2175709905345954,rate=0.04253961368713797,rate_95%_HPD={4.272843695680877E-4,0.12433466335760528},rate_median=0.030333340390739674,rate_range={4.272843695680877E-4,0.40496504728494404}]:2.7981780177331217,24[&height=27.820000000004708,height_95%_HPD={27.819999999999997,27.820000000000004},height_median=27.82,height_range={27.819999999999993,27.82000000000001},length=0.3075449712448393,length_95%_HPD={0.0,0.937067527521787},length_median=0.22602478246675872,length_range={0.0,3.137249144607541},rate=0.07265869070734825,rate_95%_HPD={4.869767433024001E-4,0.19943598886180766},rate_median=0.05401749887862886,rate_range={4.145960074654711E-4,0.5502051169109164}]:0.4172460459988443)[&height=28.291082979601192,height_95%_HPD={27.821797852221675,29.050434545123647},height_median=28.188435687862995,height_range={27.821797852221675,30.656412881059005},length=0.6190312792458269,length_95%_HPD={4.201180829355167E-5,1.4370935189160505},length_median=0.5205643551110839,length_range={4.201180829355167E-5,3.406615072301804},posterior=0.3054259432075723,rate=0.09181799756935599,rate_95%_HPD={5.937799021557439E-4,0.22068658478254896},rate_median=0.07438022305665211,rate_range={5.937799021557439E-4,0.5479342627988452}]:0.32694777402817365,((7[&height=17.08000000000151,height_95%_HPD={17.079999999999995,17.080000000000002},height_median=17.08,height_range={17.07999999999999,17.08000000000001},length=6.928624336773915,length_95%_HPD={1.6019798666246672,10.238457655623748},length_median=7.114828455156331,length_range={0.0,12.28555204652617},rate=0.014475356180295293,rate_95%_HPD={4.3659703541851507E-4,0.031083855624827683},rate_median=0.011016240557996522,rate_range={3.3013694077746117E-4,0.5502051169109164}]:8.115896704587989,22[&height=22.720000000001026,height_95%_HPD={22.719999999999995,22.720000000000002},height_median=22.72,height_range={22.71999999999999,22.72000000000001},length=1.794931161633639,length_95%_HPD={0.0,3.8522716580014986},length_median=1.575267522374606,length_range={0.0,6.551689611926168},rate=0.12692398035452573,rate_95%_HPD={0.013904795033580188,0.28739513627186686},rate_median=0.10912204809772887,rate_range={5.06488616969378E-4,0.6379814615802687}]:2.4758967045879885)[&height=24.53883896822918,height_95%_HPD={23.1130304356683,26.596166806847947},height_median=24.31083985659407,height_range={22.915801432106832,28.49709730534176},length=2.1297300362954426,length_95%_HPD={0.10840785586766088,4.68487116629646},length_median=1.8553188281295565,length_range={0.009155118062079026,7.51539771640498},posterior=0.7388348220237302,rate=0.06263114991727645,rate_95%_HPD={4.287217964254542E-4,0.16030533301609393},rate_median=0.04828399753285573,rate_range={4.287217964254542E-4,0.4688251082448907}]:3.2434218671720707,27[&height=23.190200000001433,height_95%_HPD={23.190199999999997,23.190200000000004},height_median=23.1902,height_range={23.190199999999994,23.19020000000001},length=3.311140436525026,length_95%_HPD={0.0,5.985896399162236},length_median=3.220754585733939,length_range={0.0,8.257103072582094},rate=0.05480174522144544,rate_95%_HPD={0.0013760649360590128,0.12921617301302546},rate_median=0.04315606007595919,rate_range={4.016142976030936E-4,0.4466444379633926}]:5.249118571760057)[&height=26.31404610360302,height_95%_HPD={24.081371069775205,28.680928127814443},height_median=26.15133020266252,height_range={23.563210021297753,30.509416621025142},length=2.2883244195322567,length_95%_HPD={1.227732660993297E-4,4.523807840668052},length_median=2.3332466282619766,length_range={1.227732660993297E-4,6.791024451779592},posterior=0.3756832422343688,rate=0.017483365718901838,rate_95%_HPD={3.874771011518031E-4,0.06619693749764659},rate_median=0.008917882299215373,rate_range={3.874771011518031E-4,0.342941407209056}]:0.12487524826696017)[&height=28.893936453665095,height_95%_HPD={27.957967100747688,30.14854518179121},height_median=28.770267960241302,height_range={27.850046074408898,34.46363958532726},length=0.449991671571889,length_95%_HPD={4.044443027595435E-6,1.490393101483697},length_median=0.2748669978785365,length_range={4.044443027595435E-6,6.487503949897704},posterior=0.9997333688841488,rate=0.04174148166217926,rate_95%_HPD={3.2252996254034273E-4,0.13603325470383673},rate_median=0.025435396341138325,rate_range={3.2252996254034273E-4,0.5636571616456588}]:0.2828585139173221,32[&height=23.2600000000006,height_95%_HPD={23.259999999999998,23.260000000000005},height_median=23.26,height_range={23.259999999999994,23.260000000000012},length=6.083875754049222,length_95%_HPD={4.8566305560026635,7.764890441930298},length_median=5.913533804100421,length_range={4.639694867228233,12.10931067390403},rate=0.003946898989863229,rate_95%_HPD={3.3963859072405026E-4,0.011003142723683173},rate_median=0.0029652213191929165,rate_range={3.3439073821866166E-4,0.03062769308542574}]:5.587052333944339)[&height=29.343875754049296,height_95%_HPD={28.116630556002665,31.024890441930303},height_median=29.17353380410042,height_range={27.899694867228234,35.36931067390403},length=0.0,posterior=1.0,rate=1.0]:0.0;
End;
